# Supplementary material for: Vegans, vegetarians, fish-eaters and meat-eaters in the UK show discrepant environmental impacts
Source: Nat Food. 2023 Jul 20;4(7):565–74. doi: 10.1038/s43016-023-00795-w (PMC10365988; doi:10.1038/s43016-023-00795-w)
Supplement: Supplementary file 2 — Supplementary data tables. [file 43016_2023_795_MOESM2_ESM.xlsx]

## Sheet: Notes
Vegans, vegetarians, fish-eaters and meat-eaters in the UK show discrepant environmental impacts
Peter Scarborough, Michael Clark, Linda Cobiac, Keren Papier, Anika Knuppel, John Lynch, Richard Harrington, Tim Key, Marco Springmann
Supplementary data tables demonstrating links between datasets
This spreadsheet provides further information about how the data used in this paper are linked between mulitple datasets.
Definitions and abbreviations
FFQ	The dataset of 130 foods from the EPIC-Oxford Food Frequency Questionnaire
MW	The dataset of 289 foods from the McCance and Widdowson Composition of Foods series. Within this dataset, 132 foods are single ingredient or commonly consumed staples, and 157 are multi-ingredient foods
foodDB	The dataset of 5831 foods extracted from a dataset of all food and drink products available in eight UK and Ireland online supermarkets in October 2019 (NB: there are 4015 unique foodDB codes - some are linked to more than one MW food)
PN	The dataset of 570 life cycle assessments (LCAs) grouped across 55 single ingredient foods or commonly consumed staples
Structiure of this spreadsheet
This spreadsheet is split across the following worksheets:
FFQ -> MW	This table shows the linkage between the 130 FFQ foods with mutliple food from the MW dataset
MW -> PN	This table shows how the 132 single ingredient or commonly consumed staples in the MW dataset are linked directly with the 58 single ingredient foods and commonly consumed staples in the PN dataset.
	This table also shows the number of LCA data points that are available for each food in the PN dataset. Each LCA data point represents a different method of production or region of production.
MW -> foodDB	This table shows all of the matches between the multi-ingredient MW foods and the foods in the foodDB dataset
foodDB -> PN	This table shows the linkage between the 4009 unique foodDB foods and the 55 single ingredient or commonly consumed staples in the PN dataset

## Sheet: FFQ -> MW
Table 1: Linkage between the 130 FFQ foods with mutliple food from the MW dataset
NB: Links between the MW food code and the MW food name are provided in table 2 in the 'MW -> PN' sheet
FFQ food item	Code proportions (left to right)	MW food code	MW food code	MW food code	MW food code	MW food code	MW food code	MW food code	MW food code	MW food code	MW food code	MW food code	MW food code	MW food code	MW food code	MW food code	MW food code	MW food code	MW food code	MW food code	MW food code	MW food code	MW food code	MW food code	MW food code	MW food code	MW food code	MW food code	MW food code	MW food code	MW food code	MW food code	MW food code	MW food code	MW food code	MW food code	MW food code	MW food code
Beef, roast etc.	86;14	18049	18005
Beef burgers	100	19029
Pork	80;20	18251	18205
Lamb	74;26	18141	18100
Poultry	87;13	18331	18361
Bacon	68;32	19008	339
Ham	78;22	19024	339
Corned beef, Spam, luncheon meats	50;50	19128	19135
Sausage	50;50	19077	19080
Meat pies	27;27;9;9;14;14	19056	19063	19067	19068	19069	90535
Liver, liver pate, liver sausage	67;25;8	18414	18418	19106
Fried fish in batter	100	16023
Fish fingers, fish cakes	50;50	16289	16281
Other white fish	100	16013
Oily fish	16.7x6	16176	16188	16192	16203	16216	16229
Shellfish	33.3x3	16232	16239	16256
Fish roe, taramasalata	100	16307
White bread and rolls	100	11099
Brown bread and rolls	100	11070
Wholemeal bread and rolls	100	11113
Cream crackers, cheese biscuits	100	11167
Crispbread	100	11168
Porridge	10;90	11145	11143
Breakfast cereal	Divided equally by number selected	81362	65	68	71	75	81	85*	91	11034	11126	11127	11128	11129	11130	11131	11133*	11134	11135	11136	11137	11138	11139	11140	11144	11146	11147	11148	11149	11150	11151	11152	11153	11154	11155	11157	11164*	81361
Boiled, mashed, instant or jacket potatoes	100	13013
Chips	50;50	13022	93025
Roast potatoes	98;2	93016	17020
Salad potatoes	33.3x3	15296	15297	15298
White rice	100	11043
Brown rice	100	11036
White or green pasta	100	11062
Wholemeal pasta	100	11064
Lasagne, moussaka	50;50	19238	19247
Pizza	50;50	11349	11350
Single or sour cream (tablespoon)	50;50	12113	12196
Double or clotted cream (tablespoon)	50;50	12116	12196
Low fat yogurt, fromage frais	33.3x3	12188	12190	12160	12196*
Full fat or Greek yogurt	50;50	12194	12185	12196*
Dairy desserts	50;50	12220	12247	12196*
Cheese	29.4;35.3;35.3	12131	12134	12154	12179*
Cottage cheese, low fat soft cheese	50;50	12147	12179
Eggs	100	12801
Quiche	50;50	12283	12285	15243*
Low fat salad cream (tablespoon)	100	17318
Salad cream, mayonnaise (tablespoon)	33;67	17316	17326
French dressing (tablespoon)	100	17302
Other salad dressing (tablespoon)	100	17318
Butter (teaspoon)	50;50;	17013	17021
Block margarine (teaspoon)	100	17018
Polyunsaturated margarine (teaspoon)	100	17023
Other soft margarine, dairy spreads (teaspoon)	100	17020
Low fat spread (teaspoon)	100	17026
Very low fat spread (teaspoon)	100	17028
Sweet biscuits, chocolate	100	11169
Sweet biscuits, plain	100	11183
Cakes, home baked	51;49	91201	91211
Cakes, ready made	43;45;12	91211	11200	17020
Buns, pastries, home baked	56;44	91171	91266
Buns, pastries, ready made	37;6;57	91120	17020	11242
Fruit pies, home baked	56;44	91294	91309
Fruit pies, ready made	39;45;16	11310	91294	17020
Sponge puddings, home baked	100	91325
Sponge puddings, ready made	88;12	91325	17020
Milk puddings	62;38	12248	12250	12196*
Ice cream	33.3x3	12200	12206	12204	12196*
Chocolate	100	17088
Chocolate snack bars	50;50	17094	17100
Sweets	33.3x3	17101	17117	17120
Sugar added to hot drinks & cereal (teaspoon)	100	17063
Crisps or other packet snacks	100	17133
Peanuts or other nuts	33.3;66.7	14821	14834
Vegetable soup	100	17284
Meat soup	50;50	17250	17272
Sauces (tablespoon)	50;50	92268	92296
Tomato ketchup (tablespoon)	100	17338
Pickle, chutney (tablespoon)	50;50	17341	17352
Marmite, Bovril (teaspoon)	100	17380
Jam, marmalade, honey (teaspoon)	100	17073
Peanut butter (teaspoon)	100	14829
Tea	100	17165
Coffee	100	17152
Decaffeinated coffee	100	17152
Coffee whitener	100	12027
Cocoa, hot chocolate	100	1064
Horlicks, Ovaltine	50;50	12097	12108
Wine	100	17229
Beer, lager or cider	66.7;33.3	17211	17222
Port, sherry, vermouth, liqueur	50;50	17236	17240
Spirits	100	17247
Low calorie soft drinks	100	87001
Soft drinks	50;50	17175	17179
Fruit juice	50;50	14271	14283
Fruit squash or cordial	100	17189
Apples	100	14013
Pears	50;50	14191	14193
Oranges, satsumas, mandarins	100	14176
Grapefruit	100	14105
Bananas	100	14045
Grapes	100	14109
Melon	100	14153
Peaches, plums, apricots	33.3x3	14025	14183	14213
Strawberries, raspberries, kiwi fruit	25;25;50	14244	14260	14124
Tinned fruit	50;50	14096	14097
Dried fruit	40;36;24	14031	14231	14242
Carrots	53;47	13201	13204
Spinach	100	13344
Broccoli, spring greens, kale	53;47	13171	13349
Brussels sprouts	100	13178
Cabbage	33;35;32	13193	13195	13197
Peas	49;51	13133	13135
Green beans, broad beans, runner beans	29;34;37	13082	13113	13065
Marrow, courgettes	50;50	13275	13231
Cauliflower	100	13216
Parsnips, turnips, swedes	43;57	13313	13360
Leeks	100	13264
Onions	100	13304
Garlic	100	13244
Mushrooms	100	13285
Sweet peppers	50;50	13318	13320
Beansprouts	100	13052
Green salad, lettuce, cucumber, celery	29;31;40	13233	13266	13221
Watercress	100	13396
Tomatoes	100	13384
Sweetcorn	100	13369
Beetroot	100	13166
Coleslaw	33.3x3	15077	15078	15079
Avocado	100	14037
Baked beans	33.3x3	13043	13045	13046
Dried lentils, beans, peas	50;50	13092	13142
Tofu, soya meat, TVP, vegeburger	56;7;37	13119	15314	15330
Milk type asked separate to the 130 FFQ	100 for type selected	12012	12002	12001	12008	12018	12042	82001	12037	12041	12017	82002
Fat/oil asked separate to the 130 FFQ	100 for type selected	17013	17010	87024	17012	17021
Fat/oil type asked separate to the 130 FFQ in further detail	information on fat/oil subtypes	17003*	17005*	17015	17016*	17019	17022	17024	17025	17027	17030*	17033	17036	17037*	17038	17039*	17040	17041	17042*	17043*	17044	17045	17047*
Supplement use and type asked separate to the 130 FFQ in further detail	100 if reported*	17035*
Extra foods participants reported asked separate to the 130 FFQ	100 if reported*	17065*	17068*	17087*
*Not used in the calcluation of environmental impacts because not consumed by participants

## Sheet: MW -> PN
Table 2: Linkage between single ingredient or commonly consumed staples in the MW dataset with data from the PN dataset
MW food code	MW food	PN food	Number of LCA datapoints in PN dataset
17010	Lard	Animal Fats	37
14013	Apples, eating, average, raw, weighed with core	Apples	51
14045	Bananas	Bananas	12
17211	Lager	Barley (Beer)	61
17222	Cider, dry
14109	Grapes, average	Berries & Grapes	7
14242	Raisins
14244	Raspberries, raw
14260	Strawberries, raw
18005	Beef, average, fat, cooked	Bovine Meat (beef herd)	24
18049	Beef, rump steak, grilled, lean
19029	Beefburgers, chilled/frozen, fried	Bovine Meat (dairy herd)	11
19128	Corned beef, canned
13171	Broccoli, green, boiled in salted water	Brassicas	16
13178	Brussels sprouts, boiled in salted water
13193	Cabbage, Savoy, boiled in salted water
13195	Cabbage, summer, boiled in salted water
13197	Cabbage, white, boiled in salted water
13216	Cauliflower, boiled in salted water
13349	Spring greens, boiled in salted water
12113	Cream, fresh, single	Butter, Cream & Ghee	28
12116	Cream, fresh, double
17013	Butter
17035	Evening primrose oil	Cereals & Oilcrops Misc.	166
17042	Safflower oil
12131	Cheese, Brie	Cheese	28
12134	Cheese, Cheddar, average
12147	Cottage cheese, plain
12154	Cheese, Edam
12160	Fromage frais, very low fat
14105	Grapefruit, raw	Citrus Fruit	21
14176	Oranges, weighed with peel and pips
17152	Coffee, infusion, average	Coffee	24
16232	Crab, boiled	Crustaceans	19
16239	Prawns, boiled
12801	Eggs, chicken, whole, raw	Eggs	12
16013	Cod, baked	Fish	33
16176	Herring, grilled
16188	Kipper, grilled
16192	Mackerel, fried in blended oil
16203	Salmon, grilled
14829	Peanut butter, smooth	Groundnuts	13
14834	Peanuts, roasted and salted
18100	Lamb, average, trimmed fat, cooked	Lamb & Mutton	2
18141	Lamb, loin chops, grilled, lean
18414	Liver, lamb, fried
12001	Skimmed milk, average	Milk	28
12002	Skimmed milk, pasteurised
12008	Semi-skimmed milk, average
12012	Whole milk, average
12017	Whole milk, sterilised
12018	Channel Island milk, whole, pasteurised
12037	Goats milk, pasteurised
12041	Sheeps milk, raw
12185	Whole milk yogurt, fruit
12188	Low fat yogurt, plain
12190	Low fat yogurt, fruit
12194	Greek yogurt, cows
82001	Evaporated milk, whole, diluted
82002	Milk non specific
1064	Drinking chocolate powder	Milk Chocolate	9
17087	Chocolate, diabetic
17088	Chocolate, fancy and filled
14821	Hazelnuts	Nuts	19
11143	Porridge, made with water	Oatmeal	20
17038	Olive oil	Olive Oil	14
13264	Leeks, boiled in salted water	Onions & Leeks	12
13304	Onions, raw
14025	Apricots, raw	Other Fruit	24
14031	Apricots, dried
14037	Avocado, average
14124	Kiwi fruit, weighed with skin
14153	Melon, average
14183	Peaches, raw
14191	Pears, average, raw, weighed with core
14193	Pears, average, raw, peeled, weighed with skin and core
14213	Plums, average, raw
14231	Prunes
13065	Broad beans, boiled in salted water	Other Pulses	24
13092	Lentils, red, split, dried, boiled in unsalted water
13113	Runner beans, boiled in salted water
13142	Split peas, dried, boiled in unsalted water
13052	Beansprouts, mung, raw	Other Vegetables	46
13082	Green beans/French beans, boiled in salted water
13221	Celery, raw
13231	Courgette, boiled in unsalted water
13233	Cucumber, raw
13266	Lettuce, average, raw
13275	Marrow, boiled in salted water
13285	Mushrooms, common, boiled in salted water
13318	Peppers, capsicum, green, raw
13320	Peppers, capsicum, red, raw
13344	Spinach, boiled in salted water
13369	Sweetcorn, kernels, boiled in salted water
13396	Watercress, raw
17039	Palm oil	Palm Oil	10
13133	Peas, frozen, boiled in salted water	Peas	25
13135	Peas, canned, re-heated, drained
339	Bacon, fat only, cooked, average	Pig Meat	37
18205	Pork, fat, cooked
18251	Pork, loin chops, grilled, lean
18418	Liver, pig, stewed
19008	Bacon rashers, back, fat trimmed, grilled
19024	Ham, canned
13013	Old potatoes, boiled in salted water	Potatoes	64
93016	Potatoes, roast, fat removed
18331	Chicken, meat, average, roasted	Poultry Meat	25
18361	Turkey, meat, average, roasted
17041	Rapeseed oil	Rapeseed Oil	51
11036	Brown rice, boiled	Rice	53
11043	White rice, easy cook, boiled
13166	Beetroot, pickled, drained	Root Vegetables	14
13201	Carrots, old, boiled in salted water
13204	Carrots, young, boiled in salted water
13244	Garlic, raw
13313	Parsnip, boiled in salted water
13360	Swede, boiled in salted water
17044	Soya oil	Soybean Oil	26
12042	Soya milk, plain	Soymilk	23
17045	Sunflower oil	Sunflower Oil	26
17165	Tea, black, infusion, average	Tea	1
13119	Tofu, soya bean, steamed	Tofu	23
13384	Tomatoes, raw	Tomatoes	54
11070	Brown bread, average	Wheat & Rye (Bread)	166
11099	White bread, average
11113	Wholemeal bread, average
11164	Rusks, wholemeal
11168	Crispbread, rye
17229	Rose wine, medium	Wine	49
17236	Sherry, medium
17240	Vermouth, sweet
17247	Spirits, 40% volume
	None	Almond milk	8
	None	Beet Sugar	14
	None	Cane Sugar	22
	None	Cassava	2
	None	Dark Chocolate	18
	None	Maize (Meal)	65
	None	Oat milk	20
	None	Oils Misc.	51
	None	Olives	14
	None	Pasta	166
	None	Rice milk	53
	None	Sunflower seeds	26

## Sheet: MW -> foodDB
Table 3: Multi-ingredient foods in MW dataset linked with foods from foodDB extract
MW food code	MW food	foodDB food	Number of matches in foodDB
65	All-Bran	Kellogg's All-Bran Original	1
68	Common Sense Oat Bran Flakes	Tesco Bran Flakes 750G	12
		Kellogg's Bran Flakes 750G
		Kellogg's Bran Flakes Cereal 375G
		Morrisons Bran Flakes
		Kellogg's Bran Flakes
		essential Waitrose bran flakes
		Kellogg's Bran Flakes Cereal
		Kellogg's Bran Flakes Cereal 750g
		Sainsbury's Wholegrain Bran Flakes Cereal 1kg
		Sainsbury's Wholegrain Bran Flakes Cereal 500g
		Kellogg's Bran Flakes Cereal 500g
		Kellogg's All-Bran Flakes 40g
71	Frosties	Kellogg's Frosties Cereal 750G	7
		Kellogg's Frosties Cereal 375G
		Kellogg's Frosties
		Kellogg's Frosties Cereal
		Kellogg's Frosties 1kg
		Kellogg's Frosties Cereal 500g
		Kellogg's Frosties 35g
75	Oat and Wheat Bran	Alfa One Rice Bran Oil 500Ml	39
		Tesco Bran Flakes 750G
		Tesco Sultana Bran Cereal 750G
		Kellogg's Bran Flakes 750G
		Kellogg's All Bran Golden Crunch 390G
		Kellogg's All-Bran Cereal 750G
		Tesco High Fibre Bran Cereal 750G
		Kellogg's Bran Flakes Cereal 375G
		Kellogg's All Bran Cereal 500G
		Tesco Whole Oat Bran Cereal 500G
		Morrisons Bran Flakes
		Morrisons Sultana Bran
		Kellogg'S All - Bran Fibre Crunch Berry Burst
		Kellogg's All-Bran Original
		Kellogg's Bran Flakes
		Kellogg's All-Bran Golden Crunch
		Alfa One 100% Pure Rice Bran Oil
		Tree of Life Oat Bran
		Tree of Life Organic Wheat Bran
		Bob's Red Mill Gluten Free Oat Bran
		Kellogg's All-Bran Cereal
		essential Waitrose bran flakes
		Kellogg's Bran Flakes Cereal
		essential Waitrose sultana bran
		Kellogg's All-Bran Sultana Bran Cereal
		Kellogg's All-Bran Golden Crunch Cereal
		Flahavan's Irish Porridge Oats 10s 3 Seed & Oat Bran
		Alfa One 100% pure rice bran oil
		Kellogg's Bran Flakes Cereal 750g
		Sainsbury's Wholegrain Bran Flakes Cereal 1kg
		Kellogg's All-Bran Cereal 750g
		Sainsbury's Wholegrain Sultana Bran Cereal 750g
		Kellogg's All-Bran Golden Crunch Cereal 390g
		Sainsbury's Wholegrain Bran Flakes Cereal 500g
		Kellogg's Bran Flakes Cereal 500g
		Kellogg's All-Bran Fibre Crunch Berry Burst Cereal 390g
		Kellogg's All-Bran Flakes 40g
		Sainsbury's Breadsticks Toasted Wheat Bran 125g
		Alfa One Rice Bran Oil 500ml
81	Rice Krispies	Kellogg's Rice Krispies Cereal Milk Bars 6X20g	19
		Kelloggs Rice Krispies Squares Marshmallows 8X28g
		Kellogg's Rice Krispies 700G
		Rice Krispies Multigrain Cereal 350G
		Kellogg's Rice Krispies 510G
		Kellogg's Rice Krispies 340G
		Kellogg's Rice Krispies Cereal & Milk Bars
		Kellogg's Rice Krispies Mega
		Kellogg's Rice Krispies Multi-Grain Shapes
		Kellogg's Rice Krispies
		Kellogg's Rice Krispies Cereal Milk Bars
		Kellogg's Rice Krispies Multigrain Shapes Cereal
		Kellogg's Rice Krispies Cereal
		Kellogg's Rice Krispies cereal & milk bars
		Kellogg's Rice Krispies Cereal 1.1kg
		Kellogg's Rice Krispies Cereal 375g
		Kellogg's Rice Krispies Cereal 700g
		Kellogg's Rice Krispies Multigrain Shapes Cereal 350g
		Kellogg's Rice Krispies 22g
85	Smacks	Honey Monster Wheat Puffs Cereal 520G	1
91	Weetaflake	Waitrose LoveLife Calorie Controlled special choice rice & wheat flakes	2
		Waitrose LoveLife Calorie Controlled red fruit toasted rice & wheat flakes
11034	Wheatgerm	Hovis Original Wheatgerm Loaf	3
		Tree of Life Wheatgerm
		Hovis Medium Sliced Wheatgerm Bread 400g
11062	Spaghetti, white, boiled	Knorr Q Lunch Spaghetti Carbonara Pasta 85G	11
		Pasta Reggia di Caserta Durum Semolina Pasta Spaghetti 1kg
		Hearty Food Co. Spaghetti Pasta 500G
		Tesco Spaghetti Pasta 1Kg
		Tesco Quick Cook Spaghetti Pasta 500G
		Tesco Short Spaghetti Pasta 500G
		Tesco Organic Spaghetti Pasta 500G
		essential Waitrose fresh pasta spaghetti
		Filotea Squid Ink Spaghetti alla Chitarra Artisan Egg Pasta
		Filotea Spaghetti alla Chitarra Artisan Egg Pasta
		Heinz Snap Pots Pasta Shapes Spaghetti Hoops 2x190g
11064	Spaghetti, wholemeal, boiled	Barilla Whole Wheat Spaghetti 500G	5
		Tesco Whole Wheat Spaghetti 500G
		Tesco Organic Whole Wheat Spaghetti Pasta 500G
		Napolina Whole Wheat Spaghetti 500G
		Mr Organic Whole Wheat Spaghetti
65	All-Bran	Kellogg's All-Bran Original	1
11127	Bran Buds	Kellogg's All-Bran Original	1
11128	Bran Flakes	Tesco Bran Flakes 750G	10
		Kellogg's Bran Flakes 750G
		Kellogg's Bran Flakes Cereal 375G
		Morrisons Bran Flakes
		Kellogg's Bran Flakes
		essential Waitrose bran flakes
		Kellogg's Bran Flakes Cereal
		Kellogg's Bran Flakes Cereal 750g
		Sainsbury's Wholegrain Bran Flakes Cereal 1kg
		Sainsbury's Wholegrain Bran Flakes Cereal 500g
		Kellogg's Bran Flakes Cereal 500g
		Kellogg's All-Bran Flakes 40g
11129	Coco Pops	Kellogg's Coco Pops Rocks 350G	7
		Kellogg's Coco Pops Rocks
		Kellogg's Coco Pops Coco Rocks
		Kellogg's Coco Pops
		Kellogg's White Chocolate Coco Pops
		Kellogg's Coco Pops Rocks Cereal
		Kellogg's Coco Pops Rocks Cereal 350g
11130	Corn Flakes	Kellogg's Corn Flakes 720G	21
		Kellogg's Corn Flakes 450G
		Kellogg's Corn Flakes
		Morrisons Honey Nut Corn Flakes
		Whole Earth Organic Corn Flakes
		Kellogg's Crunchy Nut Corn Flakes
		Corn Flakes
		Essential Waitrose Corn Flakes
		Doves Farm Gluten Free Organic Corn Flakes
		Nestle Gluten Free Honey Corn Flakes
		Nestle Gluten Free Corn Flakes
		Whole Earth Organic Maple Frosted Corn Flakes
		essential Waitrose corn flakes
		Kellogg's Corn Flakes Cereal
		Go Free Gluten Free Corn Flakes
		Whole Earth organic corn flakes
		Kellogg's Crunchy Nut Corn Flakes Cereal 720g
		Kellogg's Corn Flakes 1kg
		Kellogg's Corn Flakes Cereal 250g
		Kellogg's Corn Flakes Cereal 550g
		Kellogg's Corn Flakes 24g
11131	Crunchy Nut Corn Flakes	Kellogg's Crunchy Nut Corn Flakes	2
		Kellogg's Crunchy Nut Corn Flakes Cereal 720g
11133	Frosties	Kellogg's Frosties Cereal 750G	7
		Kellogg's Frosties Cereal 375G
		Kellogg's Frosties
		Kellogg's Frosties Cereal
		Kellogg's Frosties 1kg
		Kellogg's Frosties Cereal 500g
		Kellogg's Frosties 35g
11134	Fruit 'n Fibre	Fruit & Fibre	9
		Fruit & Fibre Cereal Bars
		Kellogg's Fruit & Fibre Cereal 375G
		Tesco Fruit & Fibre Cereal 750G
		Morrisons Fruit & Fibre
		Kellogg's Fruit & Fibre 4 Variety Packs
		essential Waitrose fruit & fibre
		Sainsbury's Wholegrain Fruit & Fibre Cereal 1kg
		Sainsbury's Wholegrain Cereal Fruit & Fibre 500g
11135	Grapenuts	Grape Nuts 580G	2
		Grape Nuts Cereal 580g
11136	Honey Smacks	Honey Monster Wheat Puffs Cereal 520G	4
		Honey Monster Wheat Puffs
		Rude Health Honey Spelt Puffs
		Honey Monster Wheat Puffs 520g
11137	Muesli, Swiss style	Swiss Style Muesli	6
		Tesco No Added Sugar Swiss Style Muesli 1Kg
		Tesco Swiss Style Muesli 1Kg
		Morrisons No Added Sugar Swiss Style Muesli
		Sainsbury's Swiss Style Muesli 1kg
		Sainsbury's Swiss Style Muesli, No Added Salt & Sugar 1kg
11138	Muesli, with extra fruit	Tesco 50% Fruit Muesli 750G	5
		Tesco Free From Pure Oat Fruit Muesli 450G
		Dorset Cereals Simply Fruit Muesli
		Essential Waitrose - Fruit Muesli
		Sainsbury's 50% Fruit Muesli 750g
11139	Muesli, with no added sugar	Alpen No Added Sugar Muesli 560G	4
		Alpen Cereal No Added Sugar Muesli
		Alpen No Added Sugar Muesli
		Alpen no added sugar muesli
11140	Nutri-Grain	Rice Krispies Multigrain Cereal 350G	3
		Nestle Cheerios Multigrain Cereal
		Bear Alphabites Multigrain Cereal 350g
11144	Puffed Wheat	Sainsbury's Puffed Wheat Cereal 160g	1
11145	Ready Brek	Ready Brek Original 450G	6
		Ready Brek Smooth Porridge Oats Original
		Ready Brek Smooth Porridge Oats Original Sachets
		Weetabix Ready Brek Original
		Ready Brek Super Smooth Porridge Sachets
		Ready Brek Smooth Porridge Oats Original 450g
11146	Rice Krispies	Kellogg's Rice Krispies Cereal Milk Bars 6X20g	19
		Kelloggs Rice Krispies Squares Marshmallows 8X28g
		Kellogg's Rice Krispies 700G
		Rice Krispies Multigrain Cereal 350G
		Kellogg's Rice Krispies 510G
		Kellogg's Rice Krispies 340G
		Kellogg's Rice Krispies Cereal & Milk Bars
		Kellogg's Rice Krispies Mega
		Kellogg's Rice Krispies Multi-Grain Shapes
		Kellogg's Rice Krispies
		Kellogg's Rice Krispies Cereal Milk Bars
		Kellogg's Rice Krispies Multigrain Shapes Cereal
		Kellogg's Rice Krispies Cereal
		Kellogg's Rice Krispies cereal & milk bars
		Kellogg's Rice Krispies Cereal 1.1kg
		Kellogg's Rice Krispies Cereal 375g
		Kellogg's Rice Krispies Cereal 700g
		Kellogg's Rice Krispies Multigrain Shapes Cereal 350g
		Kellogg's Rice Krispies 22g
11147	Ricicles	Essential Waitrose Rice Pops	5
		essential Waitrose rice pops
		Sainsbury's Deliciously Free From Rice Pops 300g
		Sainsbury's Deliciously Free From Choco Rice Pops 300g
		Sainsbury's Choco Rice Pops 375g
11148	Shredded Wheat	Shredded Wheat Bitesize Cereal 500G	19
		Nestle Shredded Wheat Cereal 30 Pack 675G
		Nestle Shredded Wheat Honey Nut Cereal 500G
		Nestle Shredded Wheat Cereal Bitesize 750G
		Nestle Shredded Wheat Cereal 16 Pack 360G
		Nestle Shredded Wheat Honey Nut Cereal
		Nestle Shredded Wheat Bitesize Cereal
		Nestle Shredded Wheat Cereal
		Nestle Shredded Wheat Bitesize
		Nestle Shredded Wheat Honey Nut
		Nestle Shredded Wheat 16s
		Nestle Shredded Wheat 30s
		Shredded Wheat Bitesize
		Shredded Wheat
		Shredded Wheat Honey Nut
		Nestle Shredded Wheat Cereal x30
		Nestle Shredded Wheat Bitesize Cereal 750g
		Nestle Shredded Wheat Honey Nut Cereal 500g
		Nestle Shredded Wheat Bitesize Cereal 500g
11149	Shreddies	Nestle Frosted Shreddies Cereal 500G	13
		Nestle Coco Shreddies Cereal 750G
		Nestle Coco Shreddies Cereal 500G
		Nestle Shreddies Max Crunchy Oat Granola 400G
		Nestle Shreddies Coco Cereal
		Nestle Frosted Shreddies Cereal
		Nestle Shreddies
		Nestle Frosted Shreddies
		Nestle Coco Shreddies
		Coco Shreddies
		Frosted Shreddies
		Nestle Coco Shreddies Cereal 500g
		Nestle Frosted Shreddies Cereal 500g
11150	Special K	Kellogg's Special K 500G	32
		Kellogg's Special K Red Berries Cereal 360G
		Kellogg's Special K 750G
		Kellogg's Special K Oats & Honey 420G
		Special K Peach & Apricot 360G
		Special K Juicy Red Berry Bars 5X27g
		Kellogg's Special K Red Berries 500G
		Special K Protein Coconut Cocoa & Cashew 4X28g
		Kellogg's Special K Cereal 300G
		Kellogg's Special K Protein Bites Chocolate & Raisin 120G
		Kellogg's Special K Protein Bites Cranberry & Pumpkin Seeds 120G
		Kellogg's Special K Juicy Red Berry
		Kellogg's Special K Original
		Kellogg's Special K Red Berries
		Kellogg's Special K Original Cereal
		Kellogg's Special K Red Berries Cereal
		Kellogg's Special K Peach & Apricot Cereal
		Kellogg's Special K Red Berry Bars
		Kellogg's Special K Milk Chocolate
		Kellogg's Special K Cereal Bars Dark Chocolate &Cranberry
		Kellogg's Special K Original Cereal 750g
		Kellogg's Special K Peach & Apricot Cereal 360g
		Kellogg's Special K Milk Chocolate Cereal 360g
		Kellogg's Special K Protein Bars Coconut, Cocoa & Cashew 4x28g
		Kellogg's Special K Original Cereal 375g
		Kellogg's Special K Red Berries Cereal 500g
		Kellogg's Special K Red Berries Cereal 360g
		Kellogg's Special K Oats & Honey Cereal 420g
		Kellogg's Special K Bar Juicy Red Berry 5x27g
		Kellogg's Special K Red Fruit Cereal 30g
		Kellogg's Special K Cereal 30g
		Kellogg's Special K Bar Dark Chocolate & Cranberries 5x27g
11151	Start	Nestle Cheerios Cereal 600G	5
		Nestle Cheerios Cereal 375G
		Nestle Cheerios Multigrain Cereal
		Cheerios
		Nestle Cheerios Cereal 600g
11152	Sugar Puffs	Duck & Hoisin Puffs	74
		Nature's Path Gorilla Munch Corn Puffs 284G
		General Mills Reeses Puffs Cereal 368G
		Hippeas Organic Chickpea Puffs Sweet & Smokin
		Hippeas Organic Chickpea Puffs Salt & Vinegar Vibes
		Hippeas Organic Chickpea Puffs Take It Cheesy
		Hippeas Organic Chickpea Puffs In Herbs We Trust
		Hippeas Organic Chickpea Puffs Chilli Haze
		Eat Real Quinoa Puffs Cheese Flavour
		Luke's Organic Gluten Free Cheddar Cheese Puffs
		Eat Real Quinoa Kale Puffs Jalapeno Flavour
		Eat Real Quinoa Puffs Jalapeno Flavour
		Cheetos Cheese Puffs 8X13g
		Tesco Cheese Puffs 10 Pack 170G
		Honey Monster Wheat Puffs Cereal 520G
		Tygryski Corn Puffs 50G
		Hippeas Organic Chickpea Puffs Sweet & Smokin 78G
		Hippeas Organic Chickpea Puffs Salt & Vinegar 78G
		Nature's Path Gorilla Munch Corn Puffs 300G
		Bepps Puffs Salt & Pepper 70G
		Bepps Puffs Cheese Flavour 70G
		Bepps Puffs Sweet Chilli 70G
		Honey Monster Wheat Puffs
		Morrisons Cheese Puffs 6 Pack
		Morrisons Cheese Puffs
		Hippeas Organic Chickpea Puffs Sweet & Smokin' Multipack
		Cheetos Cheese Puffs Snacks 13g x
		Cheetos Puffs Flamin Hot Snacks 13g x
		Hippeas Organic Chickpea Puffs Salt & Vinegar
		Essential Waitrose Cheese Puffs
		Ape Coconut & Rice Puffs Lightly Salted
		Eat Real Quinoa Kale Puffs Cheese Flavour
		Ape Coconut & Rice Puffs Thai Chilli
		Ape Coconut & Rice Puffs Sharing Bag Lightly Salted
		Ape Coconut & Rice Puffs Cheese Flavour
		Shore Sweet & Smoky Seaweed Puffs
		Ape Coconut & Rice Puffs Sharing Bag Thai Chilli
		Shore Thai Chilli Seaweed Puffs
		Shore Sea Salt & Balsamic Seaweed Puffs
		Heinz Carrot & Tomato Ring Puffs
		Shore Lime, Chilli & Coconut Seaweed Puffs
		Ape Coconut & Rice Puffs Sharing Bag - Cheese Flavour
		Organix Goodies Cheese & Herb Puffs
		The Curators Spicy BBQ Pork Puffs
		The Curators Salt & Vinegar Pork Puffs-Sharing
		The Curators Salt & Vinegar Pork Puffs
		Rude Health Honey Spelt Puffs
		Kallo Organic Wholegrain Rice Puffs
		Hippeas Chickpea Puffs Sweet & Smokin
		essential Waitrose cheese puffs
		Eat Real Quinoa And Kale Puffs Jalap and Cheddar Flavour
		Kallo Organic Wholegrain Breakfast Puffs
		Nature's Path Gorilla Munch Corn Puffs
		Organix goodies organic curly puffs
		Heinz Carrot & Pumpkin Big Puffs
		Heinz Sweetcorn & Red Pepper Ring Puffs
		Sainsbury's Mincemeat Puffs x8
		Heavenly Corn Puffs - Strawberry & Apple
		Heavenly Super Puffs - Sweet Potato & Carrot
		Honey Monster Wheat Puffs 520g
		Reese's Puffs Sweet & Crunchy Corn Puffs 326g
		Sainsbury's Cheese Puffs 6x17g
		Cheetos Puffs Flamin' Hot Snacks 8x13g
		Sainsbury's Cheese Puffs 125g
		Hippeas Organic Chickpea Puffs Sweet & Smokin' 78g
		Hippeas Organic Chickpea Puffs Salt & Vinegar Vibes 78g
		Hippeas Organic Chickpea Puffs Salt & Vinegar Vibes 22g
		Hippeas Organic Chickpea Puffs Sweet & Smokin' 5x15g
		Hippeas Organic Chickpea Puffs Take it Cheesy Flavour 5 x 15g
		The Curators Pork Puffs Salt & Vinegar 75g
		Spicy BBQ Pork Puffs 25g Cs
		Ape Coconut Puffs Lightly Salted 80g
		Ape Coconut Puffs Thai Chilli 80g
		Ape Coconut Puffs Thai Chilli 25g
11153	Sultana Bran	Tesco Sultana Bran Cereal 750G	5
		Morrisons Sultana Bran
		essential Waitrose sultana bran
		Kellogg's All-Bran Sultana Bran Cereal
		Sainsbury's Wholegrain Sultana Bran Cereal 750g
11154	Weetabix	Weetabix Cereal 24 Pack	73
		Weetabix Minis Chocolate 600G
		Weetabix 48Pk
		Weetabix Cereal 12 Pack
		Weetabix 72Pk
		Weetabix On The Go Chocolate Drink 250Ml
		Weetabix Chocolate Weetos Cereal 500G
		Weetabix On The Go Vanilla Drink 250Ml
		Weetabix On The Go Strawberry Drink 250Ml
		Weetabix Minis Fruit & Nut 600G
		Weetabix Oatibix Cereal 24 Pack
		Weetabix On The Go Banana Drink 250Ml
		Weetabix Protein Chocolate Chip 24s
		Weetabix Biscuits
		Weetabix Minis Chocolate
		Weetabix
		Weetabix Chocolate Weetos
		Weetabix Chocolate
		Weetabix Oatibix
		Weetabix Banana
		Weetabix Oatibix Flakes
		Weetabix Protein 24 Pack
		Weetabix Minis Banana Cereal
		Weetabix Organic Biscuits 24PK
		Weetabix Additions Red Berries 24S
		Weetabix On the Go Breakfast Protein Drink Vanilla
		Weetabix On the Go Breakfast Protein Drink Strawberry & Raspberry
		Weetabix On The Go Breakfast Drink Chocolate
		Weetabix On The Go Breakfast Protein Drink Chocolate
		Weetabix On the Go Breakfast Drink Strawberry Multipack
		Weetabix Vanilla On The Go Drink
		Weetabix On The Go Chocolate Breakfast Drink
		Weetabix On the Go Breakfast Drink Strawberry
		Weetabix On the Go Breakfast Drink Vanilla
		Weetabix On the Go Breakfast Drink Banana
		Weetabix On the Go Breakfast Drink Chocolate
		Weetabix On The Go Strawberry Breakfast Drink
		Weetabix On The Go Vanilla Breakfast Drink
		Weetabix Oatibix Flakes Red Berries
		Weetabix crispy minis chocolate chip
		Weetabix organic
		Weetabix Ready Brek Original
		Weetabix oatibix biscuits
		Weetabix chocolate weetos
		Weetabix Crispy Minis Fruit & Nut
		Weetabix Protein
		Weetabix oatibix flakes
		Weetabix On The Go Vanilla
		Weetabix On The Go Chocolate Drink
		Weetabix On The Go Breakfast Drink Strawberry
		Weetabix Cereal x24
		Weetabix Cereal x48
		Weetabix Protein Cereal x24
		Weetabix Cereal x72
		Weetabix Crispy Minis Chocolate Chip 600g
		Weetabix Cereal x12
		Weetabix Chocolate Cereal x24 540g
		Weetabix Oatibix Flakes Golden Oat Flakes Cereal 550g
		Weetabix Oatibix Cereal x24
		Weetabix Cereal, Organic x24
		Weetabix On the Go Breakfast Drink Chocolate 3x250ml
		Weetabix Oatibix Flakes Red Berries 475g
		Weetabix On the Go Breakfast Drink Vanilla 3x250ml
		Weetabix On the Go Breakfast Drink Strawberry 3x250ml
		Weetabix On The Go Breakfast Drink Banana 250ml
		Weetabix On the Go Breakfast Protein Drink Strawberry & Raspberry 275ml
		Weetabix Additions Red Berries Cereal 24's
		Weetabix On the Go Breakfast Protein Drink Vanilla 275ml
		Weetabix On the Go Breakfast Protein Drink, Chocolate 275ml
		Weetabix Crispy Minis Fruit & Nut 600g
		Weetabix On The Go Breakfast Drink Chocolate 250ml
		Weetabix On The Go Breakfast Drink Vanilla 250ml
		Weetabix On The Go Breakfast Drink Strawberry 250ml
11155	Weetaflake	Tesco Bran Flakes 750G	12
		Kellogg's Bran Flakes 750G
		Kellogg's Bran Flakes Cereal 375G
		Morrisons Bran Flakes
		Kellogg's Bran Flakes
		essential Waitrose bran flakes
		Kellogg's Bran Flakes Cereal
		Kellogg's Bran Flakes Cereal 750g
		Sainsbury's Wholegrain Bran Flakes Cereal 1kg
		Sainsbury's Wholegrain Bran Flakes Cereal 500g
		Kellogg's Bran Flakes Cereal 500g
		Kellogg's All-Bran Flakes 40g
11157	Weetos	Weetabix Chocolate Weetos Cereal 500G	3
		Weetabix Chocolate Weetos
		Weetabix chocolate weetos
11167	Cream crackers	Cream Crackers	8
		Jacobs Cream Crackers 300G
		Jacobs Cream Crackers 200G (C)
		Jacobs Cream Crackers Snack Pack 6X4pk
		Carrs Cream Crackers 200G
		Osem Cream Crackers
		Schar Gluten Free Cream Crackers
		Schar Gluten Free Cream Crackers 260g
11169	Digestive biscuits, chocolate	Mul/Cnr Yoghurt Milk Chocolate Digestives 130G	15
		Milk Chocolate Digestives
		Muller Corner Yogurt Milk Chocolate Digestives 130G
		Ms Molly's Chocolate Digestives Biscuits 300G
		Mcvitie's Milk Chocolate Digestives 433G
		Mcvitie's Dark Chocolate Digestives 433G
		Mcvities Light Milk Chocolate Digestives 300G
		McVitie's Light Milk Chocolate Digestives
		MÃ¼ller Crunch Corner with chocolate digestives
		McVitie's Double Chocolate Digestives
		Prewett's Milk Chocolate Digestives
		Rakusens Plain Chocolate Digestives
		McVitie's Dark Chocolate Digestives Thins
		McVitie's Milk Chocolate Digestives Thins
		Sainsbury's Deliciously Free From Chocolate Digestives 200g
11183	Semi-sweet biscuits	Mcvitie Rich Tea Biscuits 300G	7
		Schar Rich Tea Biscuits 125G
		Schar Gluten Free Rich Tea Biscuits
		McVitie's Rich Tea biscuits
		SchÃ¤r Gluten Free Rich Tea Biscuits
		McVitie's Rich Tea Biscuits
		McVitie's Rich Tea Biscuits 300g
11200	Fruit cake, plain, retail	Gem Chocolate Fruit Cake Mix 730G	33
		Waitrose Christmas Top Iced Fruit Cake
		Tesco Iced Top Rich Fruit Cake Bar 400G
		Tesco Rich Fruit Cake 800G
		Tesco Finest Rich Fruit Cake 400G
		Tesco Top Iced Fruit Cake 907G
		Tesco 6 Iced Fruit Cake Slices
		Tesco Royal Iced Fruit Cake 907G
		Tesco Christmas Greetings Fruit Cake 1Kg
		Regal Sliced Fruit Cake
		Regal Classic Fruit Cake Slices 7S
		No.1 Rich Fruit Cake
		No.1 Iced Fruit Cake Bar
		No.1 Spiced Fruit Cake
		Celebration Fruit Cake 20cm (Undecorated)
		Fiona Cairns Chocolate & Orange Fruit Cake
		Waitrose Christmas iced fruit cake bites
		Waitrose Iced Fruit Cake Bar
		Market Town Bakery Spiced Fruit Cake
		Morrisons Fruit Cake Slices
		Bonne Maman Petit Fruit Cake
		Morrisons Christmas Rich Fruit Cake
		Morrisons The Best Christmas Rich Fruit Cake
		Morrisons Christmas Genoa Fruit Cake
		Morrisons Dundee Fruit Cake
		Morrisons Christmas Royal Iced Fruit Cake
		Waitrose fruit cake
		Sainsbury's Iced Rich Fruit Cake, Taste the Difference 400g (Serves 6)
		Sainsbury's Deliciously Free From Iced Fruit Cake Bar 300g
		Sainsbury's Iced Rich Fruit Cake 900g (Serves 12)
		Sainsbury's Iced Fruit Cake Bar 400g
		Sainsbury's Iced Rich Fruit Cake Bites x9
		Bonne Maman Petit Fruit Cake x7 210g
11242	Doughnuts, jam	Morrisons Fresh Cream Jam Doughnuts	1
11310	Fruit pie, individual	Mr Kipling Bramley Apple Pies 6 Pack	3
		Mr Kipling Bramley apple pies
		Mr Kipling Bramley Apple Pies x6
11349	Pizza	Ham, Mushroom & Mascarpone Pizza	433
		Tomato and Buffalo Mozzarella Pizza
		Cajun Chicken Pizza
		Cheese & Tomato Pizza
		Spicy Chicken Arrabbiata Pizza
		Cheese & Tomato Pizza 288g
		Iceland Four Cheese Thin Pizza 300g
		Iceland Takeaway Slice 'N' Share Garlic & Cheese Pizza Bread 225g
		Iceland Four Cheese Deep Pan Pizza 365g
		Iceland Barbecue Chicken Thin Pizza 334g
		Iceland Microwave Pizza Cheese & Tomato 160g
		Iceland Microwave Pizza Pepperoni 160g
		Iceland Double Cheeseburger Deep Pan Pizza 340g
		Iceland Double Pepperoni Deep Pan Pizza 346g
		Iceland 2 Pizza Subs Cheese & Tomato 270g
		Iceland Ham & Mushroom Deep Pan Pizza 370g
		Iceland 2 Pizza Subs Pepperoni 264g
		Iceland Chicken & Sweetcorn Deep Pan Pizza 368g
		Tesco Pizza Pepperoni 120G
		Pizza Sauce 250G
		Milano Margherita Pizza 245G
		Milano Sloppy Giuseppe Pizza 305G
		Milano 9\" American Pizza 250G
		Tesco Finest Buffalo Mozzarella And Tomato Pizza 420G
		Hearty Fd/Co Cheese Pizza 300G
		Tesco Finest Buffalo Mozzarella Tomo Pizza 220G
		Hearty Food Co. Cheese And Tomato Pizza 114G
		Pizza Da Piero Fresh Pizza Base 280G
		Tesco Stone Baked Pepperoni Pizza 280G
		Tesco Stone Baked Spinach And Ricotta Pizza 314G
		Tesco Finest Ham Mushroom Mascarpone Pizza 450G
		Hearty Food Co Pepperoni Pizza 300G
		Pizza Da Piero Fresh Mini Pizza Bases 200G
		Tesco Finest Chicken Prima Pizza 225G
		Wicked Kitchen Margherita Pizza Sourdough 284G
		Wicked Kitchen Spicy Mushroom And Vegetable Pizza 282G
		You Jedrusia Pizza Mushroom Baguette 220G
		Fitzgeralds 4 Skinny Pizza Bases 360G
		Bfree Pizza Bases 360G
		Tesco Goodness Pizza Tortellini 205G
		Cirio Pizza Pizzasimmo Sauce 400Gr
		Pizza Express Dough Balls 200G
		Tesco Ready Rolled Pizza Dough 280G
		Napolina Mini Pizza Bases 300G
		Mutti Pizza Sauce 400G
		Mutti Pizza Sauce Twin Pack 2X210g
		Tesco Tomato Garlic Pizza Topper 200G
		Hellmanns Big Night In Sauce Pizza 215Ml
		Jus-Rol Sourdough Pizza Base 400G
		Tesco Finest Spicy Garlic King Prawn Pizza 450G
		Pizzaexpress Chicken & Mediterranean Vegetable Pizza 205G
		7Days Bake Rolls Pizza 160G
		Pizza Express Gluten Free Margherita Pizza 275G
		The Pizza Co. Garlic & Herb Dips 90G
		Pizzaexpress Romana Margherita Pizza 350G
		Adalya Halal Turkey Pizza Salami 120G
		Pizza Express Vegan House Light Dressing 235Ml
		Wicked Kitchen Spicy Mushroom & Vegetable Pizza 282G
		Pizza Co Dirty Fries 280G
		Pizza Co Chicken Pops 128G
		Jus-Rol Bake It Fresh Pizza 330G
		Tesco Ready Rolled Round Pizza Dough 280 G
		Italian Cuisine Pizza Bread
		Goodfella's Gluten Free Margherita Pizza 328G
		G/Fella Gluten Free Pepperoni Mushroom And Ham Pizza 349G
		Goodfella's Stone Baked Thin Pepperoni Pizza 340G
		Goodfella's Stone Baked Thin Margherita Pizza 345G
		Goodfella's Stone Baked Thin Chicken Pizza 365G
		Dr. Oetker Ristorante Pizza Speciale 330G
		Dr. Oetker Ristorante Pizza Pollo 355G
		Dr. Oetker Ristorante Pizza Hawaii 355G
		Goodfella's Thin Crust Ham And Pineapple Pizza 365G
		Dr. Oetker Ristorante Pizza Funghi 365G
		Dr. Oetker Ristorante Pizza Pepperoni Salame 320G
		Gigantic Pepperoni Pizza 492G
		Gigantic Cheese Pizza 465G
		Goodfella's Romano Salami Pizza 371G
		Goodfella's Stonebake Thin Meat Feast Pizza 353G
		Dr. Oetker Ristorante Quorn Royale Pizza 325G
		Goodfellas Deep Pan Meat Feast Pizza 415G
		Tesco Cheese And Garlic Pizza Bread 210G
		Goodfella's Deep Pan Cheesy Beef Pizza 439G
		Goodfella's Romano Chicken Pizza 389G
		Goodfellas Takeaway Diavolo Pizza 568G
		Goodfellas Thin Crust Takeaway Pepperoni Pizza 458G
		Goodfella's Takeaway Pepperoni Pizza 553G
		Hearty Food Thin Pepperoni Pizza 314G
		Hearty Food Thin Cheese And Tomato Pizza 314G
		Goodfella's Extra Thin Pepperoni And Chorizo Pizza 328G
		Goodfella's Romano Vegetable Pizza 403G
		Goodfella's Deep Cheesy Pizza 421G
		Goodfellas Thin Crust Takeaway Margherita Pizza 454G
		Goodfella's Vegan Falafel Pizza 377G
		Hearty Food S/Baked Thin 4 Cheese Pizza 330G
		Goodfella's Deep Pepperoni Pizza 415G
		Goodfella's Takeaway The Big Cheese Pizza 555G
		Goodfellas Deep Pan Spicy Chicken Sizzler Pizza
		Goodfellas Vegan Spicy Vegetable Salsa Pizza 375G
		Cheese Feast Stuffed Crust Pizza
		Gino Pizza Sardinia - Spicy Italian Sausage & Mozzarella 437g
		Gino Pizza Prosciutto - Ham, Mozzarella & Olives 413g
		Gino Super Spicy Pizza - Italian Sausage, Salami, Mozzarella & Sun Dried Tomatoes 458g
		Gino My Nonna's Pizza Margherita - Buffalo Mozzarella & Cherry Tomatoes 421g
		Gino Pizza Amalfi - Mozzarella, Sun Dried Tomatoes & Friarielli 464g
		Dr. Oetker Ristorante Gluten Free Salame Pizza
		White Rabbit Pizza The Smokin' Vegan Gluten Free Pizza
		Dr. Oetker Ristorante Quorn & Pesto Pizza
		White Rabbit Pizza The Mozzarella Master Gluten Free Pizza
		White Rabbit Pizza The Vegan Gardener Gluten Free Pizza
		White Rabbit Pizza The Cheeky Chorizo Gluten Free Pizza
		Dr. Oetker Ristorante Quorn Royale Meat Free Pizza
		White Rabbit Pizza The Flawless Focaccia Gluten Free Pizza
		Crosta & Mollica Pizza Giardiniera
		One Planet Pizza Vegan Three Cheezly Margherita Pizza
		One Planet Pizza Vegan Hawaiian Pizza
		One Planet Pizza Vegan Funghi Feast Pizza
		One Planet Pizza Vegan Mediterranean Roasted Vegetable Pizza
		Tesco Stonebaked Thin Four Cheese Pizza 330G Price Marked
		Tesco Stonebaked Thin Double Pepperoni Pizza 330G Price Marked
		Tesco Cheese & Garlic Pizza Bread 210G
		Tesco Stonebaked Thin Sweet Chilli Chicken Pizza 330G Price Marked
		Tesco Stonebaked Ham & Pineapple Pizza 375G
		Hearty Food Thin Cheese & Tomato Pizza 314G
		Chicago Town Medium Takeaway Pepperoni Pizza 490G
		Dr. Oetker Ristorante Pizza Mozzarella 335G
		Tesco Stonebaked Mediterranean Vegetable Pizza 380G
		Tesco Deep Cheese Pizza 386G
		Tesco Deep Pan Meat Feast Pizza 386G Price Marked
		Chicago Town Deep Dish Mega Meaty Pizza 320G
		Tesco Stuffed Crust Cheese Pizza 431G
		Chicago Town Deep Dish Chicken Club Mini Pizza 344G
		Tesco 2 Pizza Subs Cheese 260G
		Tesco Deep Pan Pepperoni Pizza 377G
		Chicago Town Ham & Pineapple Twin Pack Mini Pizza 330G
		Chicago Town Large Takeaway Pepperoni Pizza 645G
		Tesco 2 Pizza Subs Pepperoni 250G
		G/Fella Gluten Free Pepperoni Mushroom & Ham Pizza 349G
		Chicago Town Large Takeaway Cheese Pizza 630G
		Tesco Deep Pan Spicy Chicken Pizza 401G
		Chicago Town The Pizza Kitchen Pepperoni 355G
		Tesco Classic Crust New York Pizza 531G
		Kirsty's Free From Margherita Pizza 315G
		Chicago Town The Pizza Kitchen Cheese Medley 350G
		Chicago Town Takeaway Sweet Cola Bbq Stuffed Pizza 650G
		Dr. Oetker Ristorante Pizza Tonno 355G
		Ginos Halal Tandoori Chicken Pizza 300G
		Tesco Bolognese Mini Pizza Burgers 4 Pack 268G
		Oumph! Italian Style Pizza 400G
		Maretti Pizza Al Forno
		Pizza Express Gluten Free Margherita
		Goodfella's Gluten Free Margherita Pizza Frozen
		Ocado Free From Pepperoni Pizza
		Goodfella's Gluten Free Pepperoni, Ham & Mushroom Pizza Frozen
		Ocado Free From Margherita Pizza
		Pizza Express Classic Vegan Giardiniera
		Goodfella's Vegan Stonebaked Falafel Pizza Frozen
		Waitrose Vegan BBQ Jackfruit Pizza
		Valsoia Dairy Free Pizza with Grilled Vegetables
		Pizza Express Passata 400G
		Pizza Express House Light Salad Dressing 235Ml
		Napolina Pizza Topping Tomato & Herb 300G
		Pizza Express House Salad Dressing 235Ml
		Pizza Express Leggera Garlic Chilli Dressing Fat Free 150Ml
		Pizza Express Leggera Avocado Dressing 150Ml
		Pizza Express Leggera Pomegranate & Balsamic Dressing 150Ml
		No.1 Spicy Calabrian Salami Sourdough Pizza
		No.1 Roasted Vegetable & Pesto Sourdough Pizza
		No.1 Five Cheese Sourdough Pizza
		Morrisons Pizza Dough
		Dairylea Lunchables Street Food Create Your Own Pizza
		Morrisons Margherita Pizza Pockets 8'S
		Morrisons The Best Hoisin Pork Pizza
		Morrisons The Best Cheese & Garlic Pizza Bread
		Morrisons The Best Garlic & Herb Pizza Bread
		Morrison Mini Cheese & Tomato Pizza
		Morrisons Mini Cheese & Ham Pizza
		Morrisons Mini Pepperoni Pizza
		Morrisons Savers Cheese & Tomato Pizza
		Morrisons Pepperoni Thin & Crispy Pizza
		Morrisons Italian Cheese&Garlic Pizza Bread
		Morrisons Meat Feast Crispy Pizza
		Morrisons Ham & Pineapple Thin & Crispy Pizza
		Morrisons Spicy Chicken Thin & Crispy Pizza
		Morrisons Take Away Stuffed Crust Pepperoni Pizza
		Morrisons Stuffed Crust Cheese Feast Pizza
		Morrisons V Taste Diced Tomato & Dried Basil Margherita Pizza
		Pizza Express Sloppy Guiseppe 12 Inch Pizza
		Morrisons Market St Takeaway Chicken & Bacon Pizza
		Morrisons Market St Takeaway Meat Feast Pizza 560G
		Napolina Large Pizza Bases
		Morrisons Tomato & Herb Pizza Topper
		Violife Non-Dairy Cheese Alternative For Pizza Mozzarella Flavour
		Pizza Express Leggera Avocado Dressing
		Pizza Express Margherita
		Crosta & Mollica Pizza Base with Tomato Sauce
		Pizza Express Classic La Reine
		Pizza Express Sloppy Giuseppe
		Pizza Express American Hot
		The White Rabbit Alternative Pizza Co. The Nudies
		Essential Waitrose Thin & Crispy Cheese & Tomato Pizza
		Essential Waitrose Cheese & Tomato Pizza
		The Pizza Co 7\" Thin & Crispy Cheese & Tomato Pizza
		Essential Waitrose Cheese & Tomato Sharing Slab Pizza
		Waitrose Italian Style Margherita Pizza
		Essential Waitrose Cheese & Pepperoni Sharing Slab Pizza
		Waitrose No1 Vegetable Pesto Sdough Pizza
		Waitrose Italian Style Caramelised Onion & Feta Pizza
		Waitrose Italian Style Bacon, Mushroom & Mascarpone Pizza
		Pizza Express Romana Margherita Speciale
		Waitrose No1 Vegetable & Pesto Pizza
		Waitrose No1 N'Duja & Burrata Pizza
		Waitrose No1 Wood-fired Five Cheese Sourdough Pizza
		Pizza Express Gluten Free Pepperoni
		Pizza Express Chicken & Mediterranean Vegetable Leggera
		Pizza Express Dough Balls
		Waitrose Tomato & Garlic Pizza Bread
		Waitrose hand stretched pepperoni pizza
		Pizza Express American
		Waitrose hand stretched mushroom, bacon & mascarpone pizza
		Pizza Express sloppy giuseppe
		Waitrose hand stretched ham & pineapple pizza
		Waitrose Sweet & Vibrant Sunblush Tomato & Garlic Pizza Bread
		essential Waitrose pepperoni pizza
		Pizza Express Gluten-Free American Pepperoni Pizza
		Waitrose Vegan Stonebaked Margherita Pizza
		Pizza Mia Barbecue Chicken Pizza 390G
		Pizza Mia Piri Piri Chicken
		Pizza Mia Pepperoni
		Pizza Express margherita pizza
		Waitrose hand stretched margherita pizza
		Waitrose hand stretched feta & caramelised onion pizza
		The Pizza Company thin cheese & tomato pizza
		The White Rabbit Pizza Co. The Smokin' Vegan
		Pizza Express Romana Vegetable & Ricotta
		The White Rabbit Pizza Co. The Vegan Gardener
		Tahira Turkey Salami Pizza Topping
		Crosta & Mollica pizza base with tomato sauce
		Magioni Cauliflower Pizza Crust
		Clay Oven Bakery 2 Minute Pizza Base
		Le Veneziane Gluten Free Tocket Breadbites Pizza Flavour
		Goodfella's Stonebaked Thin Pepperoni Pizza
		Morrisons Cheese & Ham Thin Pizza
		Morrisons Mediterranean Veg Extra Thin Pizza
		Morrisons Best Four Cheese Pizza
		Schar Bonta D'Italia Gluten Free Pizza Margherita Lactose Free
		GoodFella's Takeaway The Big Cheese Pizza
		Goodfellas Takeaway Fully Loaded Pepperoni Pizza
		Goodfellas Takeaway Mighty Meat Feast Pizza
		Chicago Town Pizza Kitchen Tiger Crust Cheesy Ham & Bacon Pizza
		Dr. Oetker Ristorante Hawaii Pizza
		Chicago Town Takeaway Large Cheesy Stuffed Pizza
		Chicago Town Takeaway Large Cheesy Stuffed Pepperoni Pizza
		Chicago Town Takeaway Large Stuffed Manhattan Meaty Pizza
		Morrisons Stuffed Crust Cheese Pizza
		Chicago Town Takeaway Large Stuffed Pepperoni Pizza
		Chicago Town Takeaway Large Stuffed Cheese Pizza
		Chicago Town Takeaway Large Chicken & Bacon Pizza
		Chicago Town Takeaway Stuffed Sticky Sweet Cola BBQ Pizza
		Morrisons Stuffed Crust Pepperoni Pizza
		Morrisons Thin Cheese Pizza
		Morrisons Thin Pepperoni Pizza
		Chicago Town 3 Cheese & Tomato Pizza Toasties
		Goodfella's Stonebaked Thin Margherita Pizza
		Goodfella's Stonebaked Thin Roast Chicken Pizza
		Goodfella's Stonebaked Thin Meat Feast Pizza
		Dr. Oetker Ristorante Pepperoni-Salame Pizza
		Dr. Oetker Ristorante Pollo Pizza
		Dr. Oetker Ristorante Mozzarella Pizza
		Dr. Oetker Ristorante Speciale Pizza
		Dr. Oetker Ristorante Quorn Pesto Pizza
		Morrisons Sweet Chilli Chicken Extra Thin Pizza
		Morrisons Triple Pepperoni Sourdough Pizza
		Morrisons Meat Feast Sourdough Pizza
		Morrisons Mozzarella & Pesto Sourdough Pizza
		Morrisons BBQ Chicken Sourdough Pizza
		Morrisons Extra Thin Tex Mex Pizza
		Morrisons Deep Pan Cheese Pizza
		Morrisons 2 Cheese Pizza Baguettes
		Morrisons Deep Pan Pepperoni Pizza
		Morrisons Deep Pan Meat Feast Pizza
		Chicago Town Pizza Kitchen Tiger Crust Deli Pepperoni
		Morrisons The Best Spicy Milano Salami & 'Nduja Pizza
		Pizza Romano By Goodfella's Chicken, Spicy Roquito Pepper & Red Onion
		Morrisons The Best Cajun Chicken & Sweet Red Peppers Pizza
		Pizza Romano By Goodfella's Pepperoni & Chorizo
		Mutti Flavoured Pizza Sauce
		Petti Tuscan Pizza Sauce
		Pizza Express Passata
		Mutti - Flavoured Pizza Sauce
		Dr. Oetker Ristorante Quattro Formaggi Pizza
		Chicago Town The Pizza Kitchen Deli Pepperoni Pizza
		Chicago Town The Pizza Kitchen Cheese Medley Pizza
		essential Waitrose cheese & tomato pizza
		Waitrose stone baked mozzarella & cherry tomato & pesto pizza
		Waitrose stone baked spinach & goats cheese pizza
		SchÃ¤r Gluten Free BontÃ d'Italia Pizza Margherita
		Waitrose 2 stonebaked pizza bases
		Dr. Oetker Yes It's Pizza Spinach Based Broccoli & Mushroom Pizza
		Waitrose Stone Baked Pizza Milano Salami & Prosciutto Cotto
		SchÃ¤r Gluten Free BontÃ d'Italia Pizza Salame
		Waitrose Frozen spicy pepperoni feast pizza
		Waitrose Frozen cheese feast pizza
		Northern Dough Co. Wholemeal Pizza Dough
		Napolina Mini Pizza Bases
		Napolina 2 pizza bases
		Pizza Express house dressing
		Pizza Express House Light Dressing
		Pizza Express honey & mustard dressing
		Napolina tomato & herbs pizza topping
		Jus-Rol Sourdough Pizza Base
		SchÃ¤r Gluten Free Pizza Base
		Napolina Tomato & Herb Pizza Topping
		Schar Gluten Free Pizza Bases
		Dough It Yourself 2 Artisan Thin Crust Gluten Free Pizza Bases
		Napolina Pizzeria Pizza Bases
		BFree Pizza Bases
		Glutamel Part Baked Pizza Bases
		Isabel's Gluten Free Pizza Base Mix
		Schar Gluten Free Pizza Prosciutto & Funghi Lactose Free
		Doves Farm Gluten Free Pizza Base Mix
		Davina Steel Gluten Free Pizza Mix
		Hellmann's Pizza Garlic Sauce
		Pizza Express Leggera Chilli & Garlic Dressing
		Pizza Express Leggera Pomegranate and Balsamic Dressing
		Pizza Express Vegan House Light Dressing
		Pizza Express Light Dressing
		Pizza Express House Dressing
		Pizza Express Caesar Dressing
		Pizza Express House Light
		Pizza Express Honey & Mustard Salad Dressing
		Amy's Kitchen Gluten Free Rice Crust Cheese Pizza Frozen
		Goodfella's Stonebaked Thin Margherita Pizza Frozen
		Dr. Oetker Ristorante Pepperoni Salame Pizza
		Goodfella's Stonebaked Thin Pepperoni Pizza Frozen
		Picard Superior Margherita Pizza Frozen
		Dr. Oetker Ristorante Funghi Pizza
		Chicago Town Takeaway Large Classic Chicken & Bacon Pizza
		Crosta & Mollica Pizza Rustica
		Goodfella's Classic Takeaway The Big Cheese Pizza Frozen
		Goodfella's Classic Takeaway Fully Loaded Pepperoni Pizza Frozen
		Chicago Town Large Takeaway Sweet Cola BBQ Pizza
		Picard Goat's Cheese Honey Walnut Pizza
		Picard Organic 3 Cheese Pizza
		Crosta & Mollica Pizzeria Margherita Pizza
		Schar Bonta Gluten Free Margherita Pizza Thin & Crispy Frozen
		Waitrose Mozzarella & Cherry Tomato Pizza Frozen
		Waitrose Goats Cheese & Spinach Pizza Frozen
		Chicago Town Deep Pan Double Pepperoni Pizza
		Amy's Kitchen Margherita Pizza Frozen
		Chicago Town The Pizza Kitchen Roasted Chicken
		Waitrose Salami & Prosciutto Cotto Ham Pizza Frozen
		Chicago Town Takeaway Medium Stuffed Pepperoni Pizza
		Essential Waitrose Pepperoni Pizza Frozen
		Crosta & Mollica Pizzeria Piccante Pizza
		Waitrose Frozen Crisp & Cheesy Cheese Feast Pizza
		Waitrose 2 Stonebaked Pizza Bases with Passata Frozen
		Waitrose Frozen Crisp & Meaty Spicy Pepperoni Pizza
		Goodfella's Deep Pan Loaded Pepperoni Pizza 419g
		Goodfella's Romano Chicken, Roquito Pepper & Red Onion with a Garlic Oil Drizzle Pizza 389g
		Premier Deli Pizza Pepperoni 70g
		Dr. Oetker Ristorante Funghi Pizza 365g
		Dr. Oetker Ristorante Hawaii Pizza 355g
		Dr. Oetker Ristorante Mozzarella Pizza 335g
		Dr. Oetker Ristorante Pepperoni-Salame Pizza 320g
		Dr. Oetker Ristorante Pollo Pizza 355g
		Dr. Oetker Ristorante Speciale Pizza 330g
		Goodfella's Deep Pan Baked Loaded Cheese Pizza 417g
		Goodfella's Stonebaked Thin Chicken Pizza With Italian Style Dressing 365g
		Goodfella's Stonebaked Thin Margherita Pizza 345g
		Goodfella's Stonebaked Thin Pepperoni Pizza 340g
		Goodfella's Takeaway Slice n' Share Pizza Fully Loaded Pepperoni 553g
		Goodfella's Takeaway Slice n' Share Pizza The Big Cheese 555g
		Sainsbury's Cheese & Garlic Pizza Bread 281g
		Sainsbury's Stonebaked Chargrilled Vegetable & Goats' Cheese Pizza 392g
		Sainsbury's Takeaway Fully Loaded American Hot Pizza 542g
		Sainsbury's Takeaway Fully Loaded BBQ Pulled Pork Pizza 547g
		Sainsbury's Takeaway Fully Loaded Fiery Chicken Pizza 570g
		Sainsbury's Takeaway Fully Loaded Meat Feast Pizza 560g
		Sainsbury's Takeaway Stuffed Crust Four Cheese Pizza 445g
		Sainsbury's Takeaway Stuffed Crust Pepperoni Pizza 424g
		Jus-Rol Pizza Dough Thin Crust with Tomato Sauce x2 545g
		Sainsbury's Cookie Dough Pizza 360g
		The White Rabbit Pizza Co. The Vegan Gardener 340g
		Sainsbury's Love Your Veg! Vegan BBQ Jackfruit & Mushroom Pizza 193g
		Sainsbury's Love Your Veg! Vegan Roast Butternut & Charred Broccoli Pizza 192g
		The White Rabbit Pizza Co. Smokin' Vegan 353g
		No Dough Pizza Co Vegan Margherita 315g
		Sainsbury's Deliciously Free From Vegan Margherita Pizza 330g
		Sainsbury's Deliciously Free From Butternut Squash & Caramelised Onion Pizza 350g
		Sainsbury's Cheese & Onion Pizza Roll
		Chicago Town Takeaway Large Stuffed Pepperoni Pizza 645g
		Chicago Town Takeaway Large Stuffed Cheese Pizza 630g
		Chicago Town Deep Dish Mega Meaty Pizza x2 (320g)
		Chicago Town Pizza Kitchen Tiger Crust Deli Pepperoni 355g
		Chicago Town Pizza Kitchen Tiger Crust Cheese Medley Pizza 350g
		Sainsbury's Thin & Crispy Cheese & Tomato Pizza 327g
		Sainsbury's Double Pepperoni Thin Pizza 362g
		Sainsbury's Thin & Crispy Four Cheese Pizza 377g
		Sainsbury's Vegetable Pizza 406g
		Sainsbury's Thin & Crispy Pepperoni Pizza 314g
		Goodfella's Vegan Stonebaked Falafel Pizza 377g
		The Northern Dough Co. Pizza Dough Wholemeal 2x220g
		Chicago Town Takeaway Cheesy Stuffed Cheese Pizza 630g
		Chicago Town Takeaway Limited Edition Large Stuffed Sticky Sweet Cola BBQ Pizza 650g
		Crosta & Mollica Pizzeria Margherita Wood-Fired Sourdough Pizza 403g
		Crosta & Mollica Pizzeria Piccante Wood-Fired Sourdough Pizza 436g
		Dr. Oetker Ristorante Gluten Free Mozzarella Pizza 370g
		Dr. Oetker Ristorante Quorn & Pesto Pizza 345g
		Goodfella's Gluten Free Pepperoni, Ham & Mushroom Pizza 349g
		Goodfella's Romano Calabrese Salami & Spicy 'Nduja Sausage Pizza 371g
		Sainsbury's Deep Pan BBQ Chicken Pizza 422g
		Sainsbury's Deep Pan Cheese & Tomato Pizza 403g
		Sainsbury's Deep Pan Meat Feast Pizza 402g
		Sainsbury's Deep Pan Pepperoni Pizza 401g
		Sainsbury's Spicy Chicken Pizza 404g
		Sainsbury's Thin & Crispy Hawaiian Pizza 413g
		Schar Lactose Free Margherita Pizza 280g
		SchÃ¤r Bonta d' Italia Gluten Free Mini Margherita Pizza 4x70g
		Whole Creations Butternut Squash, Red Pepper & Caramelised Onion Sheesy Pizza 300g
		Whole Creations Dairy & Gluten Free Roasted Tomato & Basil Sheesy Pizza 275g
		The Happy Snack Company Kids Roasted Fava Beans Pizza Flavour 6x15g
		Sainsbury's Tomato & Basil Pizza Sauce Topper 190g
		Pizza Express House Light Salad Dressing 235ml
		Pizza Express House Salad Dressing 235ml
		Pizza Express Honey & Mustard Salad Dressing 235ml
		BFree Stone Baked Pizza Bases 2x180g
		The White Rabbit Pizza Co. The Cheeky Chorizo 365g
		Pizza Express Gluten Free Margherita Pizza 265g
		Pringles Pizza 158g
		Morrisons The Best Ham, Mushroom & Mascarpone Pizza
		Morrisons The Best Meat Feast Pizza
		Morrisons The Best Chargrilled Vegetables Pizza
		Morrisons The Best Sri Lankan Chicken Pizza
11350	Pizza, frozen	Ham, Mushroom & Mascarpone Pizza	433
		Tomato and Buffalo Mozzarella Pizza
		Cajun Chicken Pizza
		Cheese & Tomato Pizza
		Spicy Chicken Arrabbiata Pizza
		Cheese & Tomato Pizza 288g
		Iceland Four Cheese Thin Pizza 300g
		Iceland Takeaway Slice 'N' Share Garlic & Cheese Pizza Bread 225g
		Iceland Four Cheese Deep Pan Pizza 365g
		Iceland Barbecue Chicken Thin Pizza 334g
		Iceland Microwave Pizza Cheese & Tomato 160g
		Iceland Microwave Pizza Pepperoni 160g
		Iceland Double Cheeseburger Deep Pan Pizza 340g
		Iceland Double Pepperoni Deep Pan Pizza 346g
		Iceland 2 Pizza Subs Cheese & Tomato 270g
		Iceland Ham & Mushroom Deep Pan Pizza 370g
		Iceland 2 Pizza Subs Pepperoni 264g
		Iceland Chicken & Sweetcorn Deep Pan Pizza 368g
		Tesco Pizza Pepperoni 120G
		Pizza Sauce 250G
		Milano Margherita Pizza 245G
		Milano Sloppy Giuseppe Pizza 305G
		Milano 9\" American Pizza 250G
		Tesco Finest Buffalo Mozzarella And Tomato Pizza 420G
		Hearty Fd/Co Cheese Pizza 300G
		Tesco Finest Buffalo Mozzarella Tomo Pizza 220G
		Hearty Food Co. Cheese And Tomato Pizza 114G
		Pizza Da Piero Fresh Pizza Base 280G
		Tesco Stone Baked Pepperoni Pizza 280G
		Tesco Stone Baked Spinach And Ricotta Pizza 314G
		Tesco Finest Ham Mushroom Mascarpone Pizza 450G
		Hearty Food Co Pepperoni Pizza 300G
		Pizza Da Piero Fresh Mini Pizza Bases 200G
		Tesco Finest Chicken Prima Pizza 225G
		Wicked Kitchen Margherita Pizza Sourdough 284G
		Wicked Kitchen Spicy Mushroom And Vegetable Pizza 282G
		You Jedrusia Pizza Mushroom Baguette 220G
		Fitzgeralds 4 Skinny Pizza Bases 360G
		Bfree Pizza Bases 360G
		Tesco Goodness Pizza Tortellini 205G
		Cirio Pizza Pizzasimmo Sauce 400Gr
		Pizza Express Dough Balls 200G
		Tesco Ready Rolled Pizza Dough 280G
		Napolina Mini Pizza Bases 300G
		Mutti Pizza Sauce 400G
		Mutti Pizza Sauce Twin Pack 2X210g
		Tesco Tomato Garlic Pizza Topper 200G
		Hellmanns Big Night In Sauce Pizza 215Ml
		Jus-Rol Sourdough Pizza Base 400G
		Tesco Finest Spicy Garlic King Prawn Pizza 450G
		Pizzaexpress Chicken & Mediterranean Vegetable Pizza 205G
		7Days Bake Rolls Pizza 160G
		Pizza Express Gluten Free Margherita Pizza 275G
		The Pizza Co. Garlic & Herb Dips 90G
		Pizzaexpress Romana Margherita Pizza 350G
		Adalya Halal Turkey Pizza Salami 120G
		Pizza Express Vegan House Light Dressing 235Ml
		Wicked Kitchen Spicy Mushroom & Vegetable Pizza 282G
		Pizza Co Dirty Fries 280G
		Pizza Co Chicken Pops 128G
		Jus-Rol Bake It Fresh Pizza 330G
		Tesco Ready Rolled Round Pizza Dough 280 G
		Italian Cuisine Pizza Bread
		Goodfella's Gluten Free Margherita Pizza 328G
		G/Fella Gluten Free Pepperoni Mushroom And Ham Pizza 349G
		Goodfella's Stone Baked Thin Pepperoni Pizza 340G
		Goodfella's Stone Baked Thin Margherita Pizza 345G
		Goodfella's Stone Baked Thin Chicken Pizza 365G
		Dr. Oetker Ristorante Pizza Speciale 330G
		Dr. Oetker Ristorante Pizza Pollo 355G
		Dr. Oetker Ristorante Pizza Hawaii 355G
		Goodfella's Thin Crust Ham And Pineapple Pizza 365G
		Dr. Oetker Ristorante Pizza Funghi 365G
		Dr. Oetker Ristorante Pizza Pepperoni Salame 320G
		Gigantic Pepperoni Pizza 492G
		Gigantic Cheese Pizza 465G
		Goodfella's Romano Salami Pizza 371G
		Goodfella's Stonebake Thin Meat Feast Pizza 353G
		Dr. Oetker Ristorante Quorn Royale Pizza 325G
		Goodfellas Deep Pan Meat Feast Pizza 415G
		Tesco Cheese And Garlic Pizza Bread 210G
		Goodfella's Deep Pan Cheesy Beef Pizza 439G
		Goodfella's Romano Chicken Pizza 389G
		Goodfellas Takeaway Diavolo Pizza 568G
		Goodfellas Thin Crust Takeaway Pepperoni Pizza 458G
		Goodfella's Takeaway Pepperoni Pizza 553G
		Hearty Food Thin Pepperoni Pizza 314G
		Hearty Food Thin Cheese And Tomato Pizza 314G
		Goodfella's Extra Thin Pepperoni And Chorizo Pizza 328G
		Goodfella's Romano Vegetable Pizza 403G
		Goodfella's Deep Cheesy Pizza 421G
		Goodfellas Thin Crust Takeaway Margherita Pizza 454G
		Goodfella's Vegan Falafel Pizza 377G
		Hearty Food S/Baked Thin 4 Cheese Pizza 330G
		Goodfella's Deep Pepperoni Pizza 415G
		Goodfella's Takeaway The Big Cheese Pizza 555G
		Goodfellas Deep Pan Spicy Chicken Sizzler Pizza
		Goodfellas Vegan Spicy Vegetable Salsa Pizza 375G
		Cheese Feast Stuffed Crust Pizza
		Gino Pizza Sardinia - Spicy Italian Sausage & Mozzarella 437g
		Gino Pizza Prosciutto - Ham, Mozzarella & Olives 413g
		Gino Super Spicy Pizza - Italian Sausage, Salami, Mozzarella & Sun Dried Tomatoes 458g
		Gino My Nonna's Pizza Margherita - Buffalo Mozzarella & Cherry Tomatoes 421g
		Gino Pizza Amalfi - Mozzarella, Sun Dried Tomatoes & Friarielli 464g
		Dr. Oetker Ristorante Gluten Free Salame Pizza
		White Rabbit Pizza The Smokin' Vegan Gluten Free Pizza
		Dr. Oetker Ristorante Quorn & Pesto Pizza
		White Rabbit Pizza The Mozzarella Master Gluten Free Pizza
		White Rabbit Pizza The Vegan Gardener Gluten Free Pizza
		White Rabbit Pizza The Cheeky Chorizo Gluten Free Pizza
		Dr. Oetker Ristorante Quorn Royale Meat Free Pizza
		White Rabbit Pizza The Flawless Focaccia Gluten Free Pizza
		Crosta & Mollica Pizza Giardiniera
		One Planet Pizza Vegan Three Cheezly Margherita Pizza
		One Planet Pizza Vegan Hawaiian Pizza
		One Planet Pizza Vegan Funghi Feast Pizza
		One Planet Pizza Vegan Mediterranean Roasted Vegetable Pizza
		Tesco Stonebaked Thin Four Cheese Pizza 330G Price Marked
		Tesco Stonebaked Thin Double Pepperoni Pizza 330G Price Marked
		Tesco Cheese & Garlic Pizza Bread 210G
		Tesco Stonebaked Thin Sweet Chilli Chicken Pizza 330G Price Marked
		Tesco Stonebaked Ham & Pineapple Pizza 375G
		Hearty Food Thin Cheese & Tomato Pizza 314G
		Chicago Town Medium Takeaway Pepperoni Pizza 490G
		Dr. Oetker Ristorante Pizza Mozzarella 335G
		Tesco Stonebaked Mediterranean Vegetable Pizza 380G
		Tesco Deep Cheese Pizza 386G
		Tesco Deep Pan Meat Feast Pizza 386G Price Marked
		Chicago Town Deep Dish Mega Meaty Pizza 320G
		Tesco Stuffed Crust Cheese Pizza 431G
		Chicago Town Deep Dish Chicken Club Mini Pizza 344G
		Tesco 2 Pizza Subs Cheese 260G
		Tesco Deep Pan Pepperoni Pizza 377G
		Chicago Town Ham & Pineapple Twin Pack Mini Pizza 330G
		Chicago Town Large Takeaway Pepperoni Pizza 645G
		Tesco 2 Pizza Subs Pepperoni 250G
		G/Fella Gluten Free Pepperoni Mushroom & Ham Pizza 349G
		Chicago Town Large Takeaway Cheese Pizza 630G
		Tesco Deep Pan Spicy Chicken Pizza 401G
		Chicago Town The Pizza Kitchen Pepperoni 355G
		Tesco Classic Crust New York Pizza 531G
		Kirsty's Free From Margherita Pizza 315G
		Chicago Town The Pizza Kitchen Cheese Medley 350G
		Chicago Town Takeaway Sweet Cola Bbq Stuffed Pizza 650G
		Dr. Oetker Ristorante Pizza Tonno 355G
		Ginos Halal Tandoori Chicken Pizza 300G
		Tesco Bolognese Mini Pizza Burgers 4 Pack 268G
		Oumph! Italian Style Pizza 400G
		Maretti Pizza Al Forno
		Pizza Express Gluten Free Margherita
		Goodfella's Gluten Free Margherita Pizza Frozen
		Ocado Free From Pepperoni Pizza
		Goodfella's Gluten Free Pepperoni, Ham & Mushroom Pizza Frozen
		Ocado Free From Margherita Pizza
		Pizza Express Classic Vegan Giardiniera
		Goodfella's Vegan Stonebaked Falafel Pizza Frozen
		Waitrose Vegan BBQ Jackfruit Pizza
		Valsoia Dairy Free Pizza with Grilled Vegetables
		Pizza Express Passata 400G
		Pizza Express House Light Salad Dressing 235Ml
		Napolina Pizza Topping Tomato & Herb 300G
		Pizza Express House Salad Dressing 235Ml
		Pizza Express Leggera Garlic Chilli Dressing Fat Free 150Ml
		Pizza Express Leggera Avocado Dressing 150Ml
		Pizza Express Leggera Pomegranate & Balsamic Dressing 150Ml
		No.1 Spicy Calabrian Salami Sourdough Pizza
		No.1 Roasted Vegetable & Pesto Sourdough Pizza
		No.1 Five Cheese Sourdough Pizza
		Morrisons Pizza Dough
		Dairylea Lunchables Street Food Create Your Own Pizza
		Morrisons Margherita Pizza Pockets 8'S
		Morrisons The Best Hoisin Pork Pizza
		Morrisons The Best Cheese & Garlic Pizza Bread
		Morrisons The Best Garlic & Herb Pizza Bread
		Morrison Mini Cheese & Tomato Pizza
		Morrisons Mini Cheese & Ham Pizza
		Morrisons Mini Pepperoni Pizza
		Morrisons Savers Cheese & Tomato Pizza
		Morrisons Pepperoni Thin & Crispy Pizza
		Morrisons Italian Cheese&Garlic Pizza Bread
		Morrisons Meat Feast Crispy Pizza
		Morrisons Ham & Pineapple Thin & Crispy Pizza
		Morrisons Spicy Chicken Thin & Crispy Pizza
		Morrisons Take Away Stuffed Crust Pepperoni Pizza
		Morrisons Stuffed Crust Cheese Feast Pizza
		Morrisons V Taste Diced Tomato & Dried Basil Margherita Pizza
		Pizza Express Sloppy Guiseppe 12 Inch Pizza
		Morrisons Market St Takeaway Chicken & Bacon Pizza
		Morrisons Market St Takeaway Meat Feast Pizza 560G
		Napolina Large Pizza Bases
		Morrisons Tomato & Herb Pizza Topper
		Violife Non-Dairy Cheese Alternative For Pizza Mozzarella Flavour
		Pizza Express Leggera Avocado Dressing
		Pizza Express Margherita
		Crosta & Mollica Pizza Base with Tomato Sauce
		Pizza Express Classic La Reine
		Pizza Express Sloppy Giuseppe
		Pizza Express American Hot
		The White Rabbit Alternative Pizza Co. The Nudies
		Essential Waitrose Thin & Crispy Cheese & Tomato Pizza
		Essential Waitrose Cheese & Tomato Pizza
		The Pizza Co 7\" Thin & Crispy Cheese & Tomato Pizza
		Essential Waitrose Cheese & Tomato Sharing Slab Pizza
		Waitrose Italian Style Margherita Pizza
		Essential Waitrose Cheese & Pepperoni Sharing Slab Pizza
		Waitrose No1 Vegetable Pesto Sdough Pizza
		Waitrose Italian Style Caramelised Onion & Feta Pizza
		Waitrose Italian Style Bacon, Mushroom & Mascarpone Pizza
		Pizza Express Romana Margherita Speciale
		Waitrose No1 Vegetable & Pesto Pizza
		Waitrose No1 N'Duja & Burrata Pizza
		Waitrose No1 Wood-fired Five Cheese Sourdough Pizza
		Pizza Express Gluten Free Pepperoni
		Pizza Express Chicken & Mediterranean Vegetable Leggera
		Pizza Express Dough Balls
		Waitrose Tomato & Garlic Pizza Bread
		Waitrose hand stretched pepperoni pizza
		Pizza Express American
		Waitrose hand stretched mushroom, bacon & mascarpone pizza
		Pizza Express sloppy giuseppe
		Waitrose hand stretched ham & pineapple pizza
		Waitrose Sweet & Vibrant Sunblush Tomato & Garlic Pizza Bread
		essential Waitrose pepperoni pizza
		Pizza Express Gluten-Free American Pepperoni Pizza
		Waitrose Vegan Stonebaked Margherita Pizza
		Pizza Mia Barbecue Chicken Pizza 390G
		Pizza Mia Piri Piri Chicken
		Pizza Mia Pepperoni
		Pizza Express margherita pizza
		Waitrose hand stretched margherita pizza
		Waitrose hand stretched feta & caramelised onion pizza
		The Pizza Company thin cheese & tomato pizza
		The White Rabbit Pizza Co. The Smokin' Vegan
		Pizza Express Romana Vegetable & Ricotta
		The White Rabbit Pizza Co. The Vegan Gardener
		Tahira Turkey Salami Pizza Topping
		Crosta & Mollica pizza base with tomato sauce
		Magioni Cauliflower Pizza Crust
		Clay Oven Bakery 2 Minute Pizza Base
		Le Veneziane Gluten Free Tocket Breadbites Pizza Flavour
		Goodfella's Stonebaked Thin Pepperoni Pizza
		Morrisons Cheese & Ham Thin Pizza
		Morrisons Mediterranean Veg Extra Thin Pizza
		Morrisons Best Four Cheese Pizza
		Schar Bonta D'Italia Gluten Free Pizza Margherita Lactose Free
		GoodFella's Takeaway The Big Cheese Pizza
		Goodfellas Takeaway Fully Loaded Pepperoni Pizza
		Goodfellas Takeaway Mighty Meat Feast Pizza
		Chicago Town Pizza Kitchen Tiger Crust Cheesy Ham & Bacon Pizza
		Dr. Oetker Ristorante Hawaii Pizza
		Chicago Town Takeaway Large Cheesy Stuffed Pizza
		Chicago Town Takeaway Large Cheesy Stuffed Pepperoni Pizza
		Chicago Town Takeaway Large Stuffed Manhattan Meaty Pizza
		Morrisons Stuffed Crust Cheese Pizza
		Chicago Town Takeaway Large Stuffed Pepperoni Pizza
		Chicago Town Takeaway Large Stuffed Cheese Pizza
		Chicago Town Takeaway Large Chicken & Bacon Pizza
		Chicago Town Takeaway Stuffed Sticky Sweet Cola BBQ Pizza
		Morrisons Stuffed Crust Pepperoni Pizza
		Morrisons Thin Cheese Pizza
		Morrisons Thin Pepperoni Pizza
		Chicago Town 3 Cheese & Tomato Pizza Toasties
		Goodfella's Stonebaked Thin Margherita Pizza
		Goodfella's Stonebaked Thin Roast Chicken Pizza
		Goodfella's Stonebaked Thin Meat Feast Pizza
		Dr. Oetker Ristorante Pepperoni-Salame Pizza
		Dr. Oetker Ristorante Pollo Pizza
		Dr. Oetker Ristorante Mozzarella Pizza
		Dr. Oetker Ristorante Speciale Pizza
		Dr. Oetker Ristorante Quorn Pesto Pizza
		Morrisons Sweet Chilli Chicken Extra Thin Pizza
		Morrisons Triple Pepperoni Sourdough Pizza
		Morrisons Meat Feast Sourdough Pizza
		Morrisons Mozzarella & Pesto Sourdough Pizza
		Morrisons BBQ Chicken Sourdough Pizza
		Morrisons Extra Thin Tex Mex Pizza
		Morrisons Deep Pan Cheese Pizza
		Morrisons 2 Cheese Pizza Baguettes
		Morrisons Deep Pan Pepperoni Pizza
		Morrisons Deep Pan Meat Feast Pizza
		Chicago Town Pizza Kitchen Tiger Crust Deli Pepperoni
		Morrisons The Best Spicy Milano Salami & 'Nduja Pizza
		Pizza Romano By Goodfella's Chicken, Spicy Roquito Pepper & Red Onion
		Morrisons The Best Cajun Chicken & Sweet Red Peppers Pizza
		Pizza Romano By Goodfella's Pepperoni & Chorizo
		Mutti Flavoured Pizza Sauce
		Petti Tuscan Pizza Sauce
		Pizza Express Passata
		Mutti - Flavoured Pizza Sauce
		Dr. Oetker Ristorante Quattro Formaggi Pizza
		Chicago Town The Pizza Kitchen Deli Pepperoni Pizza
		Chicago Town The Pizza Kitchen Cheese Medley Pizza
		essential Waitrose cheese & tomato pizza
		Waitrose stone baked mozzarella & cherry tomato & pesto pizza
		Waitrose stone baked spinach & goats cheese pizza
		SchÃ¤r Gluten Free BontÃ d'Italia Pizza Margherita
		Waitrose 2 stonebaked pizza bases
		Dr. Oetker Yes It's Pizza Spinach Based Broccoli & Mushroom Pizza
		Waitrose Stone Baked Pizza Milano Salami & Prosciutto Cotto
		SchÃ¤r Gluten Free BontÃ d'Italia Pizza Salame
		Waitrose Frozen spicy pepperoni feast pizza
		Waitrose Frozen cheese feast pizza
		Northern Dough Co. Wholemeal Pizza Dough
		Napolina Mini Pizza Bases
		Napolina 2 pizza bases
		Pizza Express house dressing
		Pizza Express House Light Dressing
		Pizza Express honey & mustard dressing
		Napolina tomato & herbs pizza topping
		Jus-Rol Sourdough Pizza Base
		SchÃ¤r Gluten Free Pizza Base
		Napolina Tomato & Herb Pizza Topping
		Schar Gluten Free Pizza Bases
		Dough It Yourself 2 Artisan Thin Crust Gluten Free Pizza Bases
		Napolina Pizzeria Pizza Bases
		BFree Pizza Bases
		Glutamel Part Baked Pizza Bases
		Isabel's Gluten Free Pizza Base Mix
		Schar Gluten Free Pizza Prosciutto & Funghi Lactose Free
		Doves Farm Gluten Free Pizza Base Mix
		Davina Steel Gluten Free Pizza Mix
		Hellmann's Pizza Garlic Sauce
		Pizza Express Leggera Chilli & Garlic Dressing
		Pizza Express Leggera Pomegranate and Balsamic Dressing
		Pizza Express Vegan House Light Dressing
		Pizza Express Light Dressing
		Pizza Express House Dressing
		Pizza Express Caesar Dressing
		Pizza Express House Light
		Pizza Express Honey & Mustard Salad Dressing
		Amy's Kitchen Gluten Free Rice Crust Cheese Pizza Frozen
		Goodfella's Stonebaked Thin Margherita Pizza Frozen
		Dr. Oetker Ristorante Pepperoni Salame Pizza
		Goodfella's Stonebaked Thin Pepperoni Pizza Frozen
		Picard Superior Margherita Pizza Frozen
		Dr. Oetker Ristorante Funghi Pizza
		Chicago Town Takeaway Large Classic Chicken & Bacon Pizza
		Crosta & Mollica Pizza Rustica
		Goodfella's Classic Takeaway The Big Cheese Pizza Frozen
		Goodfella's Classic Takeaway Fully Loaded Pepperoni Pizza Frozen
		Chicago Town Large Takeaway Sweet Cola BBQ Pizza
		Picard Goat's Cheese Honey Walnut Pizza
		Picard Organic 3 Cheese Pizza
		Crosta & Mollica Pizzeria Margherita Pizza
		Schar Bonta Gluten Free Margherita Pizza Thin & Crispy Frozen
		Waitrose Mozzarella & Cherry Tomato Pizza Frozen
		Waitrose Goats Cheese & Spinach Pizza Frozen
		Chicago Town Deep Pan Double Pepperoni Pizza
		Amy's Kitchen Margherita Pizza Frozen
		Chicago Town The Pizza Kitchen Roasted Chicken
		Waitrose Salami & Prosciutto Cotto Ham Pizza Frozen
		Chicago Town Takeaway Medium Stuffed Pepperoni Pizza
		Essential Waitrose Pepperoni Pizza Frozen
		Crosta & Mollica Pizzeria Piccante Pizza
		Waitrose Frozen Crisp & Cheesy Cheese Feast Pizza
		Waitrose 2 Stonebaked Pizza Bases with Passata Frozen
		Waitrose Frozen Crisp & Meaty Spicy Pepperoni Pizza
		Goodfella's Deep Pan Loaded Pepperoni Pizza 419g
		Goodfella's Romano Chicken, Roquito Pepper & Red Onion with a Garlic Oil Drizzle Pizza 389g
		Premier Deli Pizza Pepperoni 70g
		Dr. Oetker Ristorante Funghi Pizza 365g
		Dr. Oetker Ristorante Hawaii Pizza 355g
		Dr. Oetker Ristorante Mozzarella Pizza 335g
		Dr. Oetker Ristorante Pepperoni-Salame Pizza 320g
		Dr. Oetker Ristorante Pollo Pizza 355g
		Dr. Oetker Ristorante Speciale Pizza 330g
		Goodfella's Deep Pan Baked Loaded Cheese Pizza 417g
		Goodfella's Stonebaked Thin Chicken Pizza With Italian Style Dressing 365g
		Goodfella's Stonebaked Thin Margherita Pizza 345g
		Goodfella's Stonebaked Thin Pepperoni Pizza 340g
		Goodfella's Takeaway Slice n' Share Pizza Fully Loaded Pepperoni 553g
		Goodfella's Takeaway Slice n' Share Pizza The Big Cheese 555g
		Sainsbury's Cheese & Garlic Pizza Bread 281g
		Sainsbury's Stonebaked Chargrilled Vegetable & Goats' Cheese Pizza 392g
		Sainsbury's Takeaway Fully Loaded American Hot Pizza 542g
		Sainsbury's Takeaway Fully Loaded BBQ Pulled Pork Pizza 547g
		Sainsbury's Takeaway Fully Loaded Fiery Chicken Pizza 570g
		Sainsbury's Takeaway Fully Loaded Meat Feast Pizza 560g
		Sainsbury's Takeaway Stuffed Crust Four Cheese Pizza 445g
		Sainsbury's Takeaway Stuffed Crust Pepperoni Pizza 424g
		Jus-Rol Pizza Dough Thin Crust with Tomato Sauce x2 545g
		Sainsbury's Cookie Dough Pizza 360g
		The White Rabbit Pizza Co. The Vegan Gardener 340g
		Sainsbury's Love Your Veg! Vegan BBQ Jackfruit & Mushroom Pizza 193g
		Sainsbury's Love Your Veg! Vegan Roast Butternut & Charred Broccoli Pizza 192g
		The White Rabbit Pizza Co. Smokin' Vegan 353g
		No Dough Pizza Co Vegan Margherita 315g
		Sainsbury's Deliciously Free From Vegan Margherita Pizza 330g
		Sainsbury's Deliciously Free From Butternut Squash & Caramelised Onion Pizza 350g
		Sainsbury's Cheese & Onion Pizza Roll
		Chicago Town Takeaway Large Stuffed Pepperoni Pizza 645g
		Chicago Town Takeaway Large Stuffed Cheese Pizza 630g
		Chicago Town Deep Dish Mega Meaty Pizza x2 (320g)
		Chicago Town Pizza Kitchen Tiger Crust Deli Pepperoni 355g
		Chicago Town Pizza Kitchen Tiger Crust Cheese Medley Pizza 350g
		Sainsbury's Thin & Crispy Cheese & Tomato Pizza 327g
		Sainsbury's Double Pepperoni Thin Pizza 362g
		Sainsbury's Thin & Crispy Four Cheese Pizza 377g
		Sainsbury's Vegetable Pizza 406g
		Sainsbury's Thin & Crispy Pepperoni Pizza 314g
		Goodfella's Vegan Stonebaked Falafel Pizza 377g
		The Northern Dough Co. Pizza Dough Wholemeal 2x220g
		Chicago Town Takeaway Cheesy Stuffed Cheese Pizza 630g
		Chicago Town Takeaway Limited Edition Large Stuffed Sticky Sweet Cola BBQ Pizza 650g
		Crosta & Mollica Pizzeria Margherita Wood-Fired Sourdough Pizza 403g
		Crosta & Mollica Pizzeria Piccante Wood-Fired Sourdough Pizza 436g
		Dr. Oetker Ristorante Gluten Free Mozzarella Pizza 370g
		Dr. Oetker Ristorante Quorn & Pesto Pizza 345g
		Goodfella's Gluten Free Pepperoni, Ham & Mushroom Pizza 349g
		Goodfella's Romano Calabrese Salami & Spicy 'Nduja Sausage Pizza 371g
		Sainsbury's Deep Pan BBQ Chicken Pizza 422g
		Sainsbury's Deep Pan Cheese & Tomato Pizza 403g
		Sainsbury's Deep Pan Meat Feast Pizza 402g
		Sainsbury's Deep Pan Pepperoni Pizza 401g
		Sainsbury's Spicy Chicken Pizza 404g
		Sainsbury's Thin & Crispy Hawaiian Pizza 413g
		Schar Lactose Free Margherita Pizza 280g
		SchÃ¤r Bonta d' Italia Gluten Free Mini Margherita Pizza 4x70g
		Whole Creations Butternut Squash, Red Pepper & Caramelised Onion Sheesy Pizza 300g
		Whole Creations Dairy & Gluten Free Roasted Tomato & Basil Sheesy Pizza 275g
		The Happy Snack Company Kids Roasted Fava Beans Pizza Flavour 6x15g
		Sainsbury's Tomato & Basil Pizza Sauce Topper 190g
		Pizza Express House Light Salad Dressing 235ml
		Pizza Express House Salad Dressing 235ml
		Pizza Express Honey & Mustard Salad Dressing 235ml
		BFree Stone Baked Pizza Bases 2x180g
		The White Rabbit Pizza Co. The Cheeky Chorizo 365g
		Pizza Express Gluten Free Margherita Pizza 265g
		Pringles Pizza 158g
		Morrisons The Best Ham, Mushroom & Mascarpone Pizza
		Morrisons The Best Meat Feast Pizza
		Morrisons The Best Chargrilled Vegetables Pizza
		Morrisons The Best Sri Lankan Chicken Pizza
12027	Coffeemate	NA	1
12097	Horlicks powder	Horlicks Instant Light Malt Drink 32G	15
		Horlicks Instant Light 500G
		Horlicks Traditional 500G
		Horlicks Instant Light Chocolate 500G
		Horlicks Traditional Malted Milk Drink Light
		Horlicks Traditional Malted Milk Drink
		Horlicks Traditional Malted Milk Light Refill
		Horlicks light refill bag
		Horlicks Traditional
		Horlicks Light Sachet
		Horlicks Light Malt 32g
		Horlicks Light Malt 500g
		Horlicks Traditional Malt 500g
		Horlicks Light Malt Chocolate Sachet 32g
		Horlicks Light Chocolate Drink 500g
12108	Ovaltine powder	Ovaltine Original Light Add Water 300G	14
		Ovaltine Chocolate Light Add Water 300G
		Ovaltine Original Add Milk 300G
		Ovaltine Original Light
		Ovaltine Chocolate Light
		Ovaltine Original
		Ovaltine original light sachet
		Ovaltine original light jar
		Ovaltine original add milk jar
		Ovaltine chocolate light jar
		Ovaltine Original Add Milk Jar
		Ovaltine Malt Drink, Original, Light 300g
		Ovaltine Malted Drink, Chocolate, Light 300g
		Ovaltine Malted Drink, Original 300g
12179	Soya cheese	Violife Original Soft Cheese Dairy Alternative 200G	14
		Violife Mediterranean Style Block Non-Dairy Cheese Alternative
		Vio Life Dairy Free Cheese Alternative
		Koko Dairy Free Soft Cream Cheese
		Violife Non-Dairy Cheese Alternative Slices
		Violife Original Grated Non-Dairy Cheese Alternative
		Violife Non-Dairy Cheese Alternative Soft Original
		Violife Non-Dairy Cheese Alternative
		Violife Mozzarella Grated Non-Dairy Cheese Alternative
		Violife Feta Style Non-Dairy Cheese Alternative
		Violife Non-Dairy Cheese Alternative Prosociano With Parmesan Flavour
		Violife Non-Dairy Cheese Alternative For Pizza Mozzarella Flavour
		Cicioni Almond & Cashew Based Non-Dairy Cheese Alternative
		Follow Your Heart Dairy Free Italian Style Shredded Hard Cheese Alternative
12196	Soya yogurt	Alpro Plain Yoghurt Alternative 4 X125g	23
		Alpro Greek Style Plain Yogurt 400G
		Alpro Greek Style Strawberry & Raspberry Yogurt 150G
		Alpro More Fruits No Added Sugar Apple Kiwi Yogurt 400G
		Alpro Yogurt Alternative Cherry 500G
		Alpro Yogurt Alternative Blueberry 500G
		Alpro Coconut Soya Yogurt Alternative
		Alpro Peach & Pineapple Passion Fruit Yoghurt Alternative
		Alpro Blackcurrant, Elderflower & Pomegranate Yoghurt Alternative
		Alpro Big Pot Cherry Yoghurt Alternative
		Alpro Big Pot Blueberry Yoghurt Alternative
		Alpro Big Pot Coconut Yoghurt Alternative
		Alpro Big Pot Oats Yoghurt Alternative
		Alpro Soya no bits plant-based alternative to yogurt
		Alpro Soya exotic fruits plant-based alternative to yogurt
		Alpro Soya forest fruits plant-based alternative to yogurt
		Alpro Blueberry Soya With Yogurt Cultures
		Alpro Cherry Soya With Yogurt Cultures
		Alpro Coconut Yogurt Alternative 500g
		Alpro Yogurt Alternative Blackcurrant, Raspberry & Cranberry 4x125g
		Alpro Almond Yogurt Alternative 500g
		Alpro Plant-based Yogurt Alternative, Strawberry-Raspberry 150g
		Alpro Strawberry Alternative to Yogurt 4x125g
12200	Choc ice	Iceland 8 Milk Choc Ices 560 ml	9
		Milk Choc Ices
		Morrisons Milk Choc Ices
		Morrisons Dark Choc Ices
		Waitrose No1 8 Belgian Milk Choc Ices
		Essential Waitrose milk choc ices
		essential Waitrose dark choc ices
		Sainsbury's Choc Ices, Milk 8x70ml
		Sainsbury's Choc Ices, Dark 8x70ml
12204	Ice cream, dairy, vanilla	Purbeck Vanilla Ice Cream	32
		Viennetta Vanilla Ice Cream Dessert 650Ml
		Breyers Smooth Vanilla Ice Cream 500Ml
		Vanilla Ice Cream
		Madagascan Vanilla Ice Cream
		Carte D'or Vanilla Ice Cream Dessert 1L
		Ms Molly's Vanilla Ice Cream 2Ltr
		Tesco Caramel Vanilla Ice Cream 900Ml Promotion
		Tesco Vanilla Ice Cream 900Ml
		Haagen-Dazs Vanilla Ice Cream 460Ml
		Tesco Cherry Vanilla Ice Cream 900Ml Promotion
		Tesco Vanilla Ice Cream Block 1L
		Waitrose 1 Madagascan Vanilla Ice Cream
		HÃ¤agen-Dazs Vanilla Ice Cream
		Kellys Clotted Cream Vanilla Ice Cream
		Morrisons The Best Madagascan Vanilla Ice Cream
		Morrisons Eat Smart Vanilla Ice Cream
		Wall's Soft Scoop Vanilla Ice Cream Dessert
		Viennetta Vanilla Ice Cream Dessert
		Morrisons Vanilla Ice Cream
		Haagen-Dazs Vanilla Ice Cream
		Waitrose Cornish dairy vanilla ice cream
		Kelly's Cornish dairy vanilla ice cream
		Viennetta vanilla ice cream dessert
		Waitrose Duchy Organic vanilla ice cream
		Norfolk County vanilla ice cream
		Beechdean farmhouse vanilla ice cream
		Wall's Soft Scoop Vanilla Ice Cream
		Carte D'Or Light Vanilla Ice Cream
		Viennetta Vanilla Ice Cream
		Sainsbury's Vanilla Ice Cream 900ml
		Sainsbury's Madagascan Vanilla Ice Cream, Taste the Difference 500ml
12206	Ice cream, non-dairy, vanilla	Swedish Glace Dairy Free Smooth Vanilla Ice Cream	3
		Swedish Glace Soy Sticks Vanilla Dairy Free Ice Cream
		Alpro Dairy Free Vanilla Ice Cream 500ml
12220	Creme caramel	Ms Molly's Creme Caramel Dessert 6X100g	4
		Bonne Maman Creme Caramel 4X100g
		Morrisons Vanilla Creme Caramel
		Bonne Maman Creme Caramel
12247	Mousse, frozen	Ms Molly's Raspberry Ripple Mousses 8X100ml	1
12248	Rice pudding, canned	Rice Pudding	39
		Vanilla Custard Rice Pudding
		Original Rice Pudding
		Everyday Essentials Rice Pudding
		Tesco Creamy Rice Pudding 500G
		Bonne Maman Riz Au Lait Rice Pudding 4X100g
		Ambrosia Creamed Rice Pudding 4X125g
		Ambrosia Rice Pudding 150G
		Ambrosia Rice Pudding Pot 400G
		Tesco Creamed Rice Pudding 400G
		Ambrosia Creamed Rice Pudding 4 X 125G
		Tesco Creamed Rice Pudding 624G
		Tesco Low Fat Rice Pudding 400G
		Ambrosia Low Fat Rice Pudding 400G Tin
		Morrisons Clotted Cream Rice Pudding
		Morrisons Family Clotted Cream Rice Pudding
		Felix Risgrot Swedish Rice Pudding
		Ambrosia Devon Rice Pudding
		Ambrosia Rice Pudding
		Morrisons Short Grain Rice Pudding Rice
		Ambrosia Traditional Rice Pudding and Sultanas with Nutmeg
		Ambrosia Rice Pudding Value Pack
		Ambrosia Rice Pudding Fridge Pack
		Ambrosia Organic Rice Pudding
		essential Waitrose rice pudding
		Ambrosia Rice Pudding Original
		Ambrosia Traditional Rice Pudding Sultanas & Nutmeg
		Ambrosia Rice Pudding Pot
		Sainsbury's Clotted Cream Rice Pudding 2x125g
		Sainsbury's Family Rice Pudding 500g
		Bonne Maman Rice Pudding 4 x 100g
		Ambrosia Rice Pudding Can 400g
		Sainsbury's Rice Pudding, Creamed 400g
		Sainsbury's Rice Pudding, Basics 400g
		Sainsbury's Rice Pudding, Low Fat, Be Good To Yourself 400g
		Ambrosia Rice Pudding 4x125g
		Ambrosia Low Fat Rice Pudding Can 400g
		Ambrosia Rice Pudding Mini Pots 6x55g
		Ambrosia Rice Pudding Pot 150g
12250	Trifle, frozen	Strawberry Trifle	39
		Galberts Fruit Trifle 450G
		Tesco 8 Trifle Sponges 160G
		Tesco Strawberry Trifle 3X145g
		Tesco Raspberry Trifle 3X145g
		Ms Molly's Strawberry Trifle (2X115g) 230G
		Tesco Raspberry Trifle 600G
		Tesco Chocolate Trifle 3 X 119G
		Tesco Trifle Chocolate 500G
		Tesco Finest Mixed Berry Trifle Meal Deal 265G
		Tesco Belgian Chocolate Brownie Trifle 470G
		Thorntons Velvety Chocolate Trifle 550G
		Thorntons Gooey Caramel Trifle 550G
		Tesco Strawberry Trifle 600G
		Daylesford Organic Sour Cherry Trifle
		Mr Kipling Trifle Bakewells 6 Pack
		Cadbury Layers of Joy Chocolate Trifle
		Waitrose mixed berry trifle
		Waitrose Belgian Chocolate Trifle
		M Raspberry Trifle
		Morrisons Salted Caramel Trifle
		Morrisons Rhubarb & Custard Trifle
		Cadbury Layers Of Joy Limited Edition Trifle
		essential Waitrose Strawberry Trifle
		Cadbury Trifle
		Waitrose Raspberry & Sherry Trifle
		Waitrose Mixed Berry Trifle
		Morrisons Trifle Sponges
		Waitrose Trifle Sponges
		Sainsbury's Strawberry Trifle 4x125g
		Cadbury Layers of Joy Chocolate Trifle 2x90g
		Sainsbury's Raspberry Trifle 4x125g
		Sainsbury's Raspberry Trifle 135g
		Sainsbury's Strawberry Trifle Dessert 600g
		Sainsbury's Fruit Cocktail Trifle Dessert, Basics 600g
		Sainsbury's Raspberry Trifle Dessert 600g
		Sainsbury's Large Chocolate Trifle Dessert 500g
		Cadbury Layers of Joy Summer Trifle 550g
		Sainsbury's Trifle Sponges 160g
12283	Quiche, cheese and egg	Classic Cheese & Onion Quiche	10
		Roasted Pepper and Goat's Cheese Quiche
		Tesco Cheese & Onion Quiche 400G
		Eastmans Cheese & Onion Quiche 400G
		Tesco Cheese & Onion Quiche 160G
		Tesco Easy Entertaining Cheese & Onion Quiche 900G
		Sainsbury's Cheese & Onion Quiche 400g
		Sainsbury's Broccoli, Tomato & Cheese Quiche 400g
		Sainsbury's Cheese & Onion Quiche 170g
		Sainsbury's Broccoli, Tomato & Cheese Quiche 170g
12285	Quiche, Lorraine	0	15
		Mccolgan Quiche Lorraine 140G
		Tesco Quiche Lorraine 160G
		T.Easy Entertain Quiche Lorraine Serves 8
		Tesco Quiche Lorraine 400G
		Waitrose quiche lorraine
		Higgidy Quiche Lorraine
		Morrisons Quiche Lorraine
		Waitrose quiche Lorraine
		Sainsbury's Quiche Lorraine, Taste the Difference 400g
		Sainsbury's Quiche Lorraine 400g
		Sainsbury's Quiche Lorraine 170g
		Sainsbury's Crustless Quiche Lorraine 340g
		Sainsbury's Crustless Quiche Lorraine 150g
		Sainsbury's Quiche Lorraine, Taste the Difference 170g
13022	Chips, retail, fried in vegetable oil	Tesco Sweet Potato Chips 340G	407
		Iceland Steak Cut Chips 1.25kg
		Aunt Bessie's Crispy Homestyle Chips 600g
		Straight Cut Value Fry Chips 1.5Kg
		Iceland Straight Cut Chips 1.25kg
		Tesco Finest Triple Cooked Chips 400G
		Salted Tortilla Chips
		Lightly Salted Tortilla Chips
		Schwartz Perfect Shake Chips Seasoning 55G
		Tesco Finest Chunky Chips With Sea Salt 450G
		Tesco Lightly Salted Tortilla Chips 175G
		Samai Salted Plantain Chips 75G
		Tesco Oven Chips 450G
		Dr. Oetker Chocolate Chips Milk 100G
		Dr Oetker Chocolate Chips Dark 100G
		Dr. Oetker White Chocolate Chips 100G
		Tesco White Chocolate Chips 100G
		Tesco Milk Chocolate Chips 100G
		Fd/Shld Taste Good Tortilla Chips Sweet Potato 150G
		Eat Real Lentil Chips Creamy Dil 113G
		Eat Real Hummus Lentil, Quinoa Chips 5 Pack 116G
		Eat Real Lentil Chips Sea Salt 113G
		Eat Real Hummus Chips Tomato And Basil 135G
		Tesco Free From Popped Potato Chips 4 X 23G
		Eat Real Quinoa Chips Sour Cream And Chive 80G
		Fd/Shld Taste Good Tortilla Chips Wholegrain 150G
		Steak Cut Chips
		Green Isle Gluten Straight Cut Chips 1.5Kg
		Green Isle Skinny Cut Chips 800G
		Mccain Straight Cut Oven Chips 1.5Kg
		Mccain Oven Chips 750G
		Green Isle Straight Cut Fry Chips 1.5Kg
		Mccain Quick Chips 4 X 100G
		Mccain Quick Chips Crinkle Cut 4 X 100G
		Green Isle Skinny Cut Chips 1.5Kg
		Mccain Oven Chips 2.25Kg
		Tesco Finest British Chunky Oven Chips 1.5Kg
		Tesco Crinkle Cut Oven Chips 1.5Kg
		Strong Roots Oven Baked Sweet Potato Chips 500G
		Mccain Gastro Chips 700G
		Unislim Gorge Us Rustic Oven Chips 1 Kilograms
		Tesco Salt And Pepper Ridge Chips 750G
		Tesco Homestyle Straight Cut Oven Chips 950G
		Mccain Home Chips Lighter 1.5Kg
		Tesco Steak Oven Cut Chips 1.5Kg
		Hearty Food Co Straight Cut Chips 1.5Kg
		Tesco Homestyle Crinkle Cut Chips 950G
		Tesco Sweet Potato Oven Chips 500G
		Mccain Lighter Home Chips 900G
		Doritos Chilli Heatwave Tortilla Chips 180g
		Pasquier Chocolate Chips Brioche Rolls8pk
		Kettle Chips Lightly Salted
		Doritos Cool Original Tortilla Chips
		Doritos Chilli Heatwave Tortilla Chips
		Doritos Tangy Cheese Tortilla Chips
		Kettle Chips Cheddar & Red Onion
		Walkers Market Deli Garlic & Herbs Pita Chips
		Doritos Lightly Salted Tortilla Chips
		Aviko Gluten Free Supercrunch Chips
		Gran Luchito Lightly Salted Gluten Free Tortilla Chips
		Walkers Market Deli Chilli & Sour Cream Pita Chips
		Nature's Store Gluten Free Corn Chips
		Doritos Hint of Lime Tortilla Chips
		Doritos Cool Original Sharing Tortilla Chips
		Mister Free'd Tortilla Chips with Blue Maize
		Mister Free'd Tortilla Chips with Kale & Spinach
		Doritos Flame Grilled Steak Tortilla Chips
		Mister Free'd Tortilla Chips with Chia Seed
		Mccain Micro Chips 4 X 100G
		Mccain Oven Chips 907G
		Tesco Homestyle Crinkle Cut Oven Chips 950G
		Mccain Quick Chips Crinkles 4 X 100G
		Mccain Crinkle Oven Chips 1.5Kg
		Tesco Salt & Pepper Ridge Chips 750G
		Heat Em Up-Tesco Cheese Burger & Chips 215G
		Birds Eye Battered Cod Chips & Peas 395G
		Manomasa Manchego & Green Olive Tortilla Chips
		Manomasa Chipotle & Lime Tortilla Chips
		Manomasa Cantina Chips
		Manomasa Tomatillo Salsa Tortilla Chips
		Kettle Chips Big Bag Lightly Salted
		Kettle Chips Parsnips, Sweet Potato & Beetroot Vegetable Crisps
		Soffles Pitta Chips Rosemary & Thyme Share Bag
		Kettle Chips Big Bag Sea Salt & Balsamic Vinegar
		Kettle Chips Big Bag Mature Cheddar & Red Onion
		Eat Real Hummus Tomato & Basil Flavoured Chips
		Eat Real Hummus Chilli & Lemon Flavoured Chips
		Eat Real Lentil Tomato & Basil Flavoured Chips
		Luke's Organic Gluten Free Potato & Hemp Corn Chips
		Eat Real Hummus Sour Cream & Chives Flavour Chips
		Kettle Chips Ridge Jalapeno Jack
		Luke's Organic Gluten Free Chia & Seed Corn Chips
		Kettle Chips Ridge Chinese Spare Rib
		Belvita Breakfast Reduced Sugar Chocolate Chips Biscuit 5 Pack 225G
		Tesco Lightly Salted Tortilla Chips 200G
		Doritos Tangy Cheese Tortilla Chips 6X30g
		Kettle Chips Lightly Salted 150G
		Kettle Chips Sea Salt & Balsamic Vinegar 150G
		Tesco Cool Tortilla Chips 200G
		Kettle Chips Mature Cheddar & Red Onion 150G
		Tesco Potato Chips 150G
		Kettle Chips Sweet Chilli 150G
		Belvita Crunchy Chocolate Chips 300G
		Tesco Nacho Cheese Tortilla Chips 200G
		Whitworths Banana Chips 175G
		Tesco Tortilla Chips Lightly Salted 175G
		Kettle Chips Sea Salt & Black Pepper Corns 150G
		Popchips Bbq Popped Potato Chips 85G
		Kettle Chips Sour Cream & Sweet Onion 150G
		Popchips Original Popped Potato Chips 85G
		Popchips Sea Salt & Vinegar Chips 85G
		Kettle Chips Crispy Bacon 150G
		Popchips Sour Cream & Onion Potato Chips 85G
		Grace Sweet Ripe Plantain Chips Unsalted 85G
		Samai Sweet Plantain Chips 75G
		Kettle Chips Olive & Feta 135G
		Grace Green Plantain Chips Salted 85G
		Eat Real Hummus Chips Tomato & Basil 135G
		Tesco Tortilla Chips Hot Chill Flavour 200G
		Popchips Bbq Popped Potato Chips 23G
		Eat Real Quinoa Chips Sour Cream & Chive 80G
		Urban Fruit Coconut Chips Straight Up 25G
		Proper Chips Sea Salt Lentil Chips 20G
		Popchips Sea Salt & Vinegar Potato Chips 23G
		Food Should Taste Good Tortilla Chips Sweet Potato 150G
		Colman's Share The Flavour Sweet Potato Chips 25G
		Food Should Taste Good Tortilla Chips Blue Corn 150G
		Doritos Honey Rib & Lemon Tortilla Chips 162G
		Kettle Lightly Salted Chips 50G
		Doritos Habanero & Guacamole Tortilla Chips 162G
		Tesco Free From Sweet Potato & Red Pepper Corn Chips 5X30g
		Dr Oetker Jumbo Milk Chocolate Chips 125G
		Food Should Taste Good Tortilla Chips Wholegrain 150G
		Properchips Barbecue Lentil Chips 20G
		Metcalfe's Corn Chips Sizzlin' Bbq 85G
		Tyrrells lightly sea salted potato chips
		Tyrrells mature cheddar & chives potato chips
		Tyrrells naked no-salt potato chips
		Hugo & Celine Crispy Chips Dog Treats
		Waitrose Christmas Turkey & Stuffing Tortilla Chips
		Walkers Market Deli Anglesey Sea Salt Potato Chips
		Kettle Chips Lightly Salted Crisps
		Kettle Chips Salt & Balsamic Vinegar Crisps
		Kettle Chips Mature Cheddar & Red Onion Crisps
		Kettle Chips Sweet Chilli & Sour Cream Crisps
		Kettle Chips Salt & Black Peppercorns Crisps
		Popchips potato chips - barbecue
		Popchips potato chips - salt & vinegar
		Popchips potato chips - original
		Popchips potato chips - sour cream & onion
		Popchips potato chips - salt and pepper
		Walkers Market Deli garlic & herbs sharing pita chips
		Tyrrells sea salt & black pepper potato chips
		Market Deli Pita Chips Sweet Chilli Sour Cream
		Tyrrells mixed root vegetable chips
		Morrisons The Best Maris Piper Chunky Chips
		Kettle Chips Sea Salt & Balsamic Vinegar Multipack Crisps
		BelVita Breakfast Biscuits Cocoa with Chocolate Chips 5 Pack
		Morrisons Lightly Salted Tortilla Chips
		Schwartz Curry Sauce For Chips Mix
		Dr. Oetker Jumbo Milk Chocolate Chips
		Doritos Cool Original Tortilla Chips 180g
		Doritos Tangy Cheese Tortilla Chips 180g
		Doritos Chilli Heatwave Tortilla Chips 6x30g
		Fish n Chips Salt & Vinegar
		Mc Coy'S Chips Chip Shop Salt & Vinegar
		Mc Coy'S Chips Chip Shop Sea Salted
		Mc Coy'S Chips Chip Shop Curry Sauce
		Eat Real Hummus Chips Sea Salt
		Morrisons Spicy BBQ Popped Chips
		Kettle Chips Lightly Salted Multipack Crisps
		Kettle Chips Sea Salt & Balsamic Vinegar of Modena Crisps
		Kettle Chips Sea Salt & Crushed Black Pepper Crisps
		Kettle Chips Sour Cream & Sweet Onion Crisps
		Kettle Chips Crispy Bacon & Maple Syrup Crisps
		Doritos Hint of Lime Sharing Tortilla Chips
		Koikeya Original Premium Japanese Potato Chips Wasabi Nori
		Koikeya Original Premium Japanese Potato Chips Teriyaki
		Waitrose Chunky Chips
		Mash Direct Beer Battered Chips
		Whitworths Banana Chips
		Waitrose Bubbly Beer Battered Haddock & Chips
		Samai Naturally Sweet Plantain Chips
		Samai Plantain Salted Chips
		Samai Jalapeno Chilli Plantain Chips
		Samai Plantain Garlic Chips
		Waitrose Chips with Beef Dripping
		Waitrose chunky chips
		McCain Microwave Quick Chips Straight Cut
		Kettle Chips Balsamic Vinegar & Sea Salt
		Kettle Chips Sweet Chilli & Sour Cream
		Kettle Chips Sea Salt with Black Peppercorns
		Doritos Tangy Cheese Tortilla Chips 30g x
		Kettle Chips Lightly Salted 30g x
		Kettle Chips Salt & Balsamic Vinegar 30g x
		Kettle Chips Sour Cream & Onion
		Kettle Chips Assorted 30g x
		Kettle Chips Crispy Bacon & Maple Syrup
		Kettle Chips Cheddar Cheese & Onion 30g x
		Off The Eaten Path Sea Salt Rice & Pea Chips
		Urban Fruit Coconut Chips Straight Up
		Off The Eaten Path Salted Popped Rice & Pea Chips
		Off The Eaten Path Sour Cream Popped Rice & Pea Chips
		Off The Eaten Path Caramelised Onion & Vinegar Rice & Pea Chips
		Doritos Heatburst BBQ Tortilla Chips
		Doritos Collisions Chilli & Guacamole Tortilla Chips
		Doritos Collisions Glazed Ribs & Lemon Tortilla Chips
		Terra Stripes & Blues Sea Salt Vegetable Chips
		Terra Chips Blues
		Terra Chips Sweet Potato Crinkle Sea Salt
		Essential Waitrose Salted Tortilla Chips
		Old El Paso Nachips Tortilla Chips
		Sesame Blues Organic Blue Corn Chips
		Eat Real Quinoa Sour Cream & Chive Flavoured Chips
		Eat Real Lentil Creamy Dill Flavoured Chips
		Eat Real Lentil Chilli & Lemon Flavoured Chips
		McCoy's Ridge Cut Meaty Chips 25g x
		Tyrrells Lightly Salted Potato Chips
		Luke's Organic Gluten Free Kale Multigrain Corn Chips
		Manomasa Green Lemon & Pink Peppercorn Tortilla Chips
		Luke's Organic Gluten Free Corn & Lentil Chips
		Clearspring Organic Brown Rice Chips Red Lentil
		Amaizin Family Size Corn Chips
		Eat Real Quinoa Chilli & Lime Flavoured Chips
		Simba Mrs Balls Chutney Flavoured Potato Chips
		FoodShouldTasteGood Gluten Free Blue Corn Tortilla Chips
		Eat Real Quinoa Sun Dried Tomato & Garlic Flavoured Chips
		Simba Fritos Tomato Flavoured Corn Chips
		Amaizin Paprika Corn Chips
		Amaizin Chilli Corn Chips
		Kettle Chips Ridge Barbecue Beef Brisket
		Wellaby's Gluten Free Kalamata Olives Hummus Chips
		FoodShouldTasteGood Gluten Free Multigrain Tortilla Chips
		FoodShouldTasteGood Gluten Free Sweet Potato Tortilla Chips
		Aarne & Elsa Baked Rye Chips Roasted Paprika & Cream Cheese
		Aarne & Elsa Baked Rye Chips Sea Salt & Black Pepper
		Aarne & Elsa Baked Oat Chips Creamy Caesar & White Pepper
		Amaizin Natural Corn Chips
		McCain Lighter Frozen Home Chips Straight
		Morrisons The Best Chunky Chips
		Aunt Bessies Straight Cut Chips
		Crazy Jack Organic Toasted Coconut Chips
		Daylesford Organic Raw Coconut Chips
		Jumble Bee Blissful Banana Chips
		Tree of Life Organic Coconut Chips
		Biona Organic Banana Chips Yoghurt White Chocolate
		Bonsan Organic Coconut Chips Salted Caramel
		Bonsan Organic Coconut Chips Spicy Turmeric
		Aunt Bessie's Vegetable Chips
		Aunt Bessie's Homestyle Chips
		McCain Quick Chips
		Morrisons Straight Cut Chips
		Aunt Bessie's Crinkle Cut Chips
		McCain Frozen Oven Chips Straight Cut
		McCain Frozen Oven Chips Crinkle Cut
		Morrisons Free From Homestyle Chips
		McCain Frozen Oven Chips straight Cut
		Morrisons Steak Cut Chips
		Strong Roots Oven Baked Sweet Potato Chips
		Kershaws Classic Steak Pie & Chips
		Kershaws Sausage & Chips
		Bisto Chips & Curry
		Kershaws Chicken Curry With Chips & Rice 460g
		Aunt Bessie's homestyle chips
		Aunt Bessie's crinkle cut chips
		Waitrose Frozen Crisp & Fluffy Chunky Chips
		essential Waitrose steak cut oven chips
		essential Waitrose Straight Cut Oven Chips
		essential Waitrose Crinkle Cut Oven Chips
		Waitrose sweet potato oven chips
		Waitrose Duchy Organic straight cut oven chips
		Aunt Bessie's Rosemary & Sea Salt Chips
		Albert Bartlett Rooster Deep Crinkle Cut Chips
		Albert Bartlett Rooster Chunky Chips
		McCoy's ridge cut classic chips
		McCoy's ridge cut salt & vinegar chips
		Kettle Chips Variety Pack crisps
		Kettle Chips Bacon & Maple Syrup Crisps
		Kettle Chips Salt & Balsamic Vinegar Multipack Crisps
		Popchips thai sweet chilli potato chips
		Kettle Veg Chips Parsnip, Beetroot & Sweet Potato
		Popchips Corn Chips Sour Cream & Onion
		Gran Luchito Tortilla Chips Lightly Salted
		Popchips Corn Chips BBQ
		Kettle Chips Mature Cheddar & Red Onion Multipack
		Kettle Chips mature cheddar & red onion
		Kettle Chips lightly salted
		Kettle Chips sea salt & balsamic vinegar
		Waitrose salted tortilla chips
		Eat Real Hummus Chips
		RW Garcia Blue Corn Tortilla Chips
		Eat Real Lentil Sea Salt Chips
		San Nicasio potato chips with Himalayan pink salt
		Waitrose Sea Salt, Mint & Pea Tortilla Chips
		RW Garcia Veggie Mix Tortilla Chips
		Eat Real Quinoa Sour Cream Chips
		Urban Fruit Coconut Chips
		McCoy's ridge potato flame grilled steak chips
		San Nicasio Black Pepper Potato Chips
		Old El Paso Crunchy Salted Tortilla Chips
		Colman's Sweet Potato Chips
		Eat Real Lentil Chips Chilli & Lemon
		Eat Real Quinoa Chips Sundried Tomato And Garlic
		Dr. Oetker Milk Chocolate Chips
		Waitrose Cooks' Ingredients Milk Chocolate Chips
		Waitrose Cooks' Ingredients Dark Chocolate Chips
		Dr. Oetker Dark Chocolate Chips
		Guittard Extra Dark 63% Cocoa Baking Chips
		Guittard Chocolate Real Semisweet 46% Cacao Baking Chips
		Guittard Milk Chocolate Maxi Baking Chips
		Dr. Oetker White Chocolate Chips
		Guittard Fair Trade Akoma Extra Semisweet 55% Cacao Baking Chips
		Brioche Pasquier Brioche Rolls with Chocolate Chips x 8
		Brioche Pasquier Pitch Chocolate Chips Brioche
		Aunt Bessie's Homestyle Crinkle Cut Chips
		Essential Waitrose Frozen Crinkle Cut Oven Chips
		Essential Waitrose Steakcut Chips
		McCain Oven Chips Straight Cut Frozen
		McCain Home Chips Lighter
		McCain Oven Chips Straight Cut frozen
		McCain Oven Chips Crinkle Cut
		McCain Oven Chips Crinkle Cut Frozen
		McCain Home Chips Straight Cut Lighter
		Essential Waitrose Frozen Oven Chips
		Waitrose Duchy Organic Oven Chips
		Waitrose Frozen Crispy Chunky Oven Chips
		Waitrose Love Life Sweet Potato Chips
		Birds Eye Cod, Chips & Peas Dinner Frozen
		Sainsbury's Milk Chocolate Chips 100g
		Kettle Chips Lightly Salted Crisps 150g
		Kettle Chips Sea Salt & Balsamic Vinegar Crisps 150g
		Kettle Chips Sea Salt & Cracked Black Pepper Crisps 150g
		Kettle Chips Crispy Bacon & Maple 150g
		Kettle Ridge BBQ Beef Brisket Chips 135g
		Sainsbury's Butternut Squash Crinkle Chips 300g
		Sainsbury's Skin-on Sweet Potato Chips 300g
		Albert Bartlett Rooster Homestyle Chips 400g
		Sainsbury's Battered Cod & Chips 400g
		Sainsbury's Crispy Triple Cooked Chips, Taste the Difference 400g (Serves 2)
		Sainsbury's Fish & Chips 350g (Serves 1)
		Kettle Chips Sea Salt & Balsamic Vinegar 40g
		Sainsbury's White Chocolate Chips 100g
		McCain Oven Chips, Straight Cut 907g
		Aunt Bessie's Homestyle Chips 900g
		Aunt Bessie's Homestyle Chips 1.5kg
		Aunt Bessie's Homestyle Crinkle Cut Chips 900g
		Albert Bartlett Rooster Homestyle Chips 900g
		McCain Oven Chips, Crinkle Cut 1.5kg
		McCain Quick Chips, Crinkle Cut 4x100g
		Sainsbury's Chips, Basics 900g
		McCain Oven Chips, Straight Cut 1.5kg
		McCain Quick Chips Twin Pack 2x100g
		Sainsbury's Chunky Maris Piper Chips, Taste the Difference 1.5kg
		Sainsbury's Triple Cooked Chips, Taste the Difference 900g
		McCain Lighter Home Chips Straight 900g
		Sainsbury's Super Chunky Chips 900g
		Birds Eye Battered Cod, Chips & Peas 395g
		Kershaws Chip Shop Chicken Curry with Rice & Chips 460g
		Eat Real Hummus, Lentil, Quinoa Chips X5 116g
		Sainsbury's Tortilla Chips 200g
		Kettle Chips Mature Cheddar & Red Onion Crisps 150g
		Doritos Tangy Cheese Tortilla Chips 6x30g
		Kettle Chips Sweet Chilli & Sour Cream Crisps 150g
		Whitworths Banana Chips 175g
		Belvita Breakfast Biscuits Bars Cocoa with Choc Chips 5x45g
		Belvita Breakfast Biscuits Bars Crunchy Choc Chips 6x50g
		Sainsbury's Belgian Milk Chips, Taste The Difference 150g
		Crazy Jack Organic Toasted Coconut Chips 100g
		Sainsbury's Belgian Dark Chips, Taste The Difference 150g
		Reese's Peanut Butter Chips 100g
		Sainsbury's Deliciously Free From Choc Chips 100g
		Walkers Market Deli Garlic & Herbs Pita Chips 165g
		Burton's Fish 'n' Chips Salt & Vinegar 6x25g
		Kettle Chips Single Packs 5x30g
		Sainsbury's Rainbow Tortilla Chips 6x20g
		Kettle Chips Lighly Salted 5x30g
		Sainsbury's Tortilla Chips, Basics 200g
		Sainsbury's Tortilla Chips Cool 200g
		Sainsbury's Tortilla Chips Salted 200g
		Sainsbury's Tortilla Chips Tangy Cheese 200g
		Popchips Original Chips 85g
		Sainsbury's Tortilla Chips Chilli 200g
		Kettle Chips Vegetable 125g
		Sainsbury's Salted Popped Potato Chips 88g
		Kettle Chips Sour Cream & Sweet Onion Crisps 150g
		Off the Eaten Path Salted Rice & Pea Chips 120g
		Off The Eaten Path Onion & Vinegar Rice Chips 120g
		Doritos Collisions Habanero & Guacamole Tortilla Chips 162g
		Doritos Collisions Honey Glazed Ribs & Lemon Tortilla Chips 162g
		Gran Luchito Mexican Tortilla Chips Lightly Salted 170g
		Off the Eaten Path Rice Chickpea & Purple Sweet Potato Rosemary & Olive Oil Chips 120g
		Off the Eaten Path Rice, Chickpea & Purple Sweet Potato Sea Salt Chips 120g
		Properchips Barbecue Lentil Chips 85g
		Properchips Sea Salt Lentil Chips 85g
		Doritos Lightly Salted Sharing Tortilla Chips 230g
[truncated: 3,833 more rows]

## Sheet: foodDB -> PN
Table 4: Unique foods in foodDB extract and the PN commodities that are used to estimate the environmental impact
NB: 'Not matched with a commodity' means that the food contained at least one ingredient that could not be matched with a PN commodity.
foodDB food	PN commodity 1	PN commodity 2	PN commodity 3	PN commodity 4	PN commodity 5	PN commodity 6	PN commodity 7	PN commodity 8	PN commodity 9	PN commodity 10	PN commodity 11	PN commodity 12	PN commodity 13	PN commodity 14	PN commodity 15	PN commodity 16	PN commodity 17	PN commodity 18	PN commodity 19	PN commodity 20
Kellogg's All-Bran Original	Barley (Beer)	Cane Sugar	Salt	Wheat & Rye (Bread)	Not Matched With a Commodity	NA	NA	NA	NA	NA	NA	NA	NA	NA	NA	NA	NA	NA	NA	NA
Tesco Bran Flakes 750G	Barley (Beer)	Cane Sugar	Salt	Wheat & Rye (Bread)	Not Matched With a Commodity	NA	NA	NA	NA	NA	NA	NA	NA	NA	NA	NA	NA	NA	NA	NA
Kellogg's Bran Flakes 750G	Barley (Beer)	Cane Sugar	Salt	Wheat & Rye (Bread)	Not Matched With a Commodity	NA	NA	NA	NA	NA	NA	NA	NA	NA	NA	NA	NA	NA	NA	NA
Kellogg's Bran Flakes Cereal 375G	Barley (Beer)	Cane Sugar	Salt	Wheat & Rye (Bread)	Not Matched With a Commodity	NA	NA	NA	NA	NA	NA	NA	NA	NA	NA	NA	NA	NA	NA	NA
Morrisons Bran Flakes	Barley (Beer)	Cane Sugar	Salt	Wheat & Rye (Bread)	Not Matched With a Commodity	NA	NA	NA	NA	NA	NA	NA	NA	NA	NA	NA	NA	NA	NA	NA
Kellogg's Bran Flakes	Barley (Beer)	Cane Sugar	Salt	Wheat & Rye (Bread)	Not Matched With a Commodity	NA	NA	NA	NA	NA	NA	NA	NA	NA	NA	NA	NA	NA	NA	NA
essential Waitrose bran flakes	Barley (Beer)	Cane Sugar	Oatmeal	Salt	Wheat & Rye (Bread)	Not Matched With a Commodity	NA	NA	NA	NA	NA	NA	NA	NA	NA	NA	NA	NA	NA	NA
Kellogg's Bran Flakes Cereal	Barley (Beer)	Cane Sugar	Salt	Wheat & Rye (Bread)	Not Matched With a Commodity	NA	NA	NA	NA	NA	NA	NA	NA	NA	NA	NA	NA	NA	NA	NA
Kellogg's Bran Flakes Cereal 750g	Barley (Beer)	Cane Sugar	Salt	Wheat & Rye (Bread)	Not Matched With a Commodity	NA	NA	NA	NA	NA	NA	NA	NA	NA	NA	NA	NA	NA	NA	NA
Sainsbury's Wholegrain Bran Flakes Cereal 1kg	Barley (Beer)	Cane Sugar	Oatmeal	Salt	Wheat & Rye (Bread)	Not Matched With a Commodity	NA	NA	NA	NA	NA	NA	NA	NA	NA	NA	NA	NA	NA	NA
Sainsbury's Wholegrain Bran Flakes Cereal 500g	Barley (Beer)	Cane Sugar	Oatmeal	Salt	Wheat & Rye (Bread)	Not Matched With a Commodity	NA	NA	NA	NA	NA	NA	NA	NA	NA	NA	NA	NA	NA	NA
Kellogg's Bran Flakes Cereal 500g	Barley (Beer)	Cane Sugar	Salt	Wheat & Rye (Bread)	Not Matched With a Commodity	NA	NA	NA	NA	NA	NA	NA	NA	NA	NA	NA	NA	NA	NA	NA
Kellogg's All-Bran Flakes 40g	Barley (Beer)	Cane Sugar	Salt	Wheat & Rye (Bread)	Not Matched With a Commodity	NA	NA	NA	NA	NA	NA	NA	NA	NA	NA	NA	NA	NA	NA	NA
Kellogg's Frosties Cereal 750G	Barley (Beer)	Cane Sugar	Maize (Meal)	Salt	Not Matched With a Commodity	NA	NA	NA	NA	NA	NA	NA	NA	NA	NA	NA	NA	NA	NA	NA
Kellogg's Frosties Cereal 375G	Barley (Beer)	Cane Sugar	Maize (Meal)	Salt	Not Matched With a Commodity	NA	NA	NA	NA	NA	NA	NA	NA	NA	NA	NA	NA	NA	NA	NA
Kellogg's Frosties	Barley (Beer)	Cane Sugar	Maize (Meal)	Salt	Not Matched With a Commodity	NA	NA	NA	NA	NA	NA	NA	NA	NA	NA	NA	NA	NA	NA	NA
Kellogg's Frosties Cereal	Barley (Beer)	Cane Sugar	Maize (Meal)	Salt	Not Matched With a Commodity	NA	NA	NA	NA	NA	NA	NA	NA	NA	NA	NA	NA	NA	NA	NA
Kellogg's Frosties 1kg	Barley (Beer)	Cane Sugar	Maize (Meal)	Salt	Not Matched With a Commodity	NA	NA	NA	NA	NA	NA	NA	NA	NA	NA	NA	NA	NA	NA	NA
Kellogg's Frosties Cereal 500g	Barley (Beer)	Cane Sugar	Maize (Meal)	Salt	Not Matched With a Commodity	NA	NA	NA	NA	NA	NA	NA	NA	NA	NA	NA	NA	NA	NA	NA
Kellogg's Frosties 35g	Barley (Beer)	Cane Sugar	Maize (Meal)	Salt	Not Matched With a Commodity	NA	NA	NA	NA	NA	NA	NA	NA	NA	NA	NA	NA	NA	NA	NA
Alfa One Rice Bran Oil 500Ml	Rice	NA	NA	NA	NA	NA	NA	NA	NA	NA	NA	NA	NA	NA	NA	NA	NA	NA	NA	NA
Tesco Sultana Bran Cereal 750G	Barley (Beer)	Berries & Grapes	Cane Sugar	Oatmeal	Salt	Water	Wheat & Rye (Bread)	Not Matched With a Commodity	NA	NA	NA	NA	NA	NA	NA	NA	NA	NA	NA	NA
Kellogg's All Bran Golden Crunch 390G	Barley (Beer)	Cane Sugar	Maize (Meal)	Milk	Rice	Salt	Sunflower Oil	Wheat & Rye (Bread)	Not Matched With a Commodity	NA	NA	NA	NA	NA	NA	NA	NA	NA	NA	NA
Kellogg's All-Bran Cereal 750G	Barley (Beer)	Cane Sugar	Salt	Wheat & Rye (Bread)	Not Matched With a Commodity	NA	NA	NA	NA	NA	NA	NA	NA	NA	NA	NA	NA	NA	NA	NA
Tesco High Fibre Bran Cereal 750G	Barley (Beer)	Cane Sugar	Salt	Wheat & Rye (Bread)	Not Matched With a Commodity	NA	NA	NA	NA	NA	NA	NA	NA	NA	NA	NA	NA	NA	NA	NA
Kellogg's All Bran Cereal 500G	Barley (Beer)	Cane Sugar	Salt	Wheat & Rye (Bread)	Not Matched With a Commodity	NA	NA	NA	NA	NA	NA	NA	NA	NA	NA	NA	NA	NA	NA	NA
Tesco Whole Oat Bran Cereal 500G	NA	Oatmeal	NA	NA	NA	NA	NA	NA	NA	NA	NA	NA	NA	NA	NA	NA	NA	NA	NA	NA
Morrisons Sultana Bran	Barley (Beer)	Berries & Grapes	Cane Sugar	Salt	Wheat & Rye (Bread)	Not Matched With a Commodity	NA	NA	NA	NA	NA	NA	NA	NA	NA	NA	NA	NA	NA	NA
Kellogg'S All - Bran Fibre Crunch Berry Burst	Barley (Beer)	Berries & Grapes	Cane Sugar	Maize (Meal)	Milk	Rice	Salt	Sunflower Oil	Wheat & Rye (Bread)	Not Matched With a Commodity	NA	NA	NA	NA	NA	NA	NA	NA	NA	NA
Kellogg's All-Bran Golden Crunch	Barley (Beer)	Cane Sugar	Maize (Meal)	Milk	Rice	Salt	Sunflower Oil	Wheat & Rye (Bread)	Not Matched With a Commodity	Other Pulses	NA	NA	NA	NA	NA	NA	NA	NA	NA	NA
Alfa One 100% Pure Rice Bran Oil	Rice	NA	NA	NA	NA	NA	NA	NA	NA	NA	NA	NA	NA	NA	NA	NA	NA	NA	NA	NA
Tree of Life Oat Bran	Cereals & Oilcrops Misc.	Not Matched With a Commodity	NA	NA	NA	NA	NA	NA	NA	NA	NA	NA	NA	NA	NA	NA	NA	NA	NA	NA
Tree of Life Organic Wheat Bran	Wheat & Rye (Bread)	Not Matched With a Commodity	NA	NA	NA	NA	NA	NA	NA	NA	NA	NA	NA	NA	NA	NA	NA	NA	NA	NA
Bob's Red Mill Gluten Free Oat Bran	Oatmeal	NA	NA	NA	NA	NA	NA	NA	NA	NA	NA	NA	NA	NA	NA	NA	NA	NA	NA	NA
Kellogg's All-Bran Cereal	Barley (Beer)	Cane Sugar	Salt	Wheat & Rye (Bread)	Not Matched With a Commodity	NA	NA	NA	NA	NA	NA	NA	NA	NA	NA	NA	NA	NA	NA	NA
essential Waitrose sultana bran	Barley (Beer)	Berries & Grapes	Cane Sugar	Oatmeal	Salt	Wheat & Rye (Bread)	Not Matched With a Commodity	NA	NA	NA	NA	NA	NA	NA	NA	NA	NA	NA	NA	NA
Kellogg's All-Bran Sultana Bran Cereal	Barley (Beer)	Berries & Grapes	Cane Sugar	Salt	Wheat & Rye (Bread)	Not Matched With a Commodity	NA	NA	NA	NA	NA	NA	NA	NA	NA	NA	NA	NA	NA	NA
Kellogg's All-Bran Golden Crunch Cereal	Barley (Beer)	Cane Sugar	Maize (Meal)	Milk	Rice	Salt	Sunflower Oil	Wheat & Rye (Bread)	Not Matched With a Commodity	NA	NA	NA	NA	NA	NA	NA	NA	NA	NA	NA
Flahavan's Irish Porridge Oats 10s 3 Seed & Oat Bran	Cereals & Oilcrops Misc.	Oatmeal	Other Vegetables	Not Matched With a Commodity	NA	NA	NA	NA	NA	NA	NA	NA	NA	NA	NA	NA	NA	NA	NA	NA
Alfa One 100% pure rice bran oil	Rice	NA	NA	NA	NA	NA	NA	NA	NA	NA	NA	NA	NA	NA	NA	NA	NA	NA	NA	NA
Kellogg's All-Bran Cereal 750g	Barley (Beer)	Cane Sugar	Salt	Wheat & Rye (Bread)	Not Matched With a Commodity	NA	NA	NA	NA	NA	NA	NA	NA	NA	NA	NA	NA	NA	NA	NA
Sainsbury's Wholegrain Sultana Bran Cereal 750g	Barley (Beer)	Berries & Grapes	Cane Sugar	Oatmeal	Salt	Sunflower Oil	Wheat & Rye (Bread)	Not Matched With a Commodity	NA	NA	NA	NA	NA	NA	NA	NA	NA	NA	NA	NA
Kellogg's All-Bran Golden Crunch Cereal 390g	Barley (Beer)	Cane Sugar	Maize (Meal)	Milk	Rice	Salt	Sunflower Oil	Wheat & Rye (Bread)	Not Matched With a Commodity	NA	NA	NA	NA	NA	NA	NA	NA	NA	NA	NA
Kellogg's All-Bran Fibre Crunch Berry Burst Cereal 390g	Barley (Beer)	Berries & Grapes	Cane Sugar	Maize (Meal)	Milk	Rice	Salt	Sunflower Oil	Wheat & Rye (Bread)	Not Matched With a Commodity	NA	NA	NA	NA	NA	NA	NA	NA	NA	NA
Sainsbury's Breadsticks Toasted Wheat Bran 125g	Barley (Beer)	Olive Oil	Salt	Wheat & Rye (Bread)	Not Matched With a Commodity	NA	NA	NA	NA	NA	NA	NA	NA	NA	NA	NA	NA	NA	NA	NA
Alfa One Rice Bran Oil 500ml	Rice	NA	NA	NA	NA	NA	NA	NA	NA	NA	NA	NA	NA	NA	NA	NA	NA	NA	NA	NA
Kellogg's Rice Krispies Cereal Milk Bars 6X20g	Barley (Beer)	Cane Sugar	Milk	Palm Oil	Rice	Salt	Not Matched With a Commodity	NA	NA	NA	NA	NA	NA	NA	NA	NA	NA	NA	NA	NA
Kelloggs Rice Krispies Squares Marshmallows 8X28g	Barley (Beer)	Bovine Meat (dairy herd)	Cane Sugar	Palm Oil	Rice	Salt	Not Matched With a Commodity	NA	NA	NA	NA	NA	NA	NA	NA	NA	NA	NA	NA	NA
Kellogg's Rice Krispies 700G	Barley (Beer)	Cane Sugar	Rice	Salt	Not Matched With a Commodity	NA	NA	NA	NA	NA	NA	NA	NA	NA	NA	NA	NA	NA	NA	NA
Rice Krispies Multigrain Cereal 350G	Cane Sugar	Maize (Meal)	Oatmeal	Rice	Salt	Not Matched With a Commodity	NA	NA	NA	NA	NA	NA	NA	NA	NA	NA	NA	NA	NA	NA
Kellogg's Rice Krispies 510G	Barley (Beer)	Cane Sugar	Rice	Salt	Not Matched With a Commodity	NA	NA	NA	NA	NA	NA	NA	NA	NA	NA	NA	NA	NA	NA	NA
Kellogg's Rice Krispies 340G	Barley (Beer)	Cane Sugar	Rice	Salt	Not Matched With a Commodity	NA	NA	NA	NA	NA	NA	NA	NA	NA	NA	NA	NA	NA	NA	NA
Kellogg's Rice Krispies Cereal & Milk Bars	Barley (Beer)	Cane Sugar	Milk	Palm Oil	Rice	Salt	Not Matched With a Commodity	Other Fruit	Other Pulses	Wheat & Rye (Bread)	NA	NA	NA	NA	NA	NA	NA	NA	NA	NA
Kellogg's Rice Krispies Mega	Barley (Beer)	Cane Sugar	Rice	Salt	Not Matched With a Commodity	NA	NA	NA	NA	NA	NA	NA	NA	NA	NA	NA	NA	NA	NA	NA
Kellogg's Rice Krispies Multi-Grain Shapes	Cane Sugar	Maize (Meal)	Oatmeal	Rice	Salt	Not Matched With a Commodity	NA	NA	NA	NA	NA	NA	NA	NA	NA	NA	NA	NA	NA	NA
Kellogg's Rice Krispies	Barley (Beer)	Cane Sugar	Rice	Salt	Not Matched With a Commodity	NA	NA	NA	NA	NA	NA	NA	NA	NA	NA	NA	NA	NA	NA	NA
Kellogg's Rice Krispies Cereal Milk Bars	Barley (Beer)	Cane Sugar	Milk	Palm Oil	Rice	Salt	Not Matched With a Commodity	NA	NA	NA	NA	NA	NA	NA	NA	NA	NA	NA	NA	NA
Kellogg's Rice Krispies Multigrain Shapes Cereal	Cane Sugar	Maize (Meal)	Oatmeal	Rice	Salt	Not Matched With a Commodity	NA	NA	NA	NA	NA	NA	NA	NA	NA	NA	NA	NA	NA	NA
Kellogg's Rice Krispies Cereal	Barley (Beer)	Cane Sugar	Rice	Salt	Not Matched With a Commodity	NA	NA	NA	NA	NA	NA	NA	NA	NA	NA	NA	NA	NA	NA	NA
Kellogg's Rice Krispies cereal & milk bars	Barley (Beer)	Cane Sugar	Milk	Palm Oil	Rice	Salt	Not Matched With a Commodity	NA	NA	NA	NA	NA	NA	NA	NA	NA	NA	NA	NA	NA
Kellogg's Rice Krispies Cereal 1.1kg	Barley (Beer)	Cane Sugar	Rice	Salt	Not Matched With a Commodity	NA	NA	NA	NA	NA	NA	NA	NA	NA	NA	NA	NA	NA	NA	NA
Kellogg's Rice Krispies Cereal 375g	Barley (Beer)	Cane Sugar	Rice	Salt	Not Matched With a Commodity	NA	NA	NA	NA	NA	NA	NA	NA	NA	NA	NA	NA	NA	NA	NA
Kellogg's Rice Krispies Cereal 700g	Barley (Beer)	Cane Sugar	Rice	Salt	Not Matched With a Commodity	NA	NA	NA	NA	NA	NA	NA	NA	NA	NA	NA	NA	NA	NA	NA
Kellogg's Rice Krispies Multigrain Shapes Cereal 350g	Cane Sugar	Maize (Meal)	Oatmeal	Rice	Salt	Not Matched With a Commodity	NA	NA	NA	NA	NA	NA	NA	NA	NA	NA	NA	NA	NA	NA
Kellogg's Rice Krispies 22g	Barley (Beer)	Cane Sugar	Rice	Salt	Not Matched With a Commodity	NA	NA	NA	NA	NA	NA	NA	NA	NA	NA	NA	NA	NA	NA	NA
Honey Monster Wheat Puffs Cereal 520G	Cane Sugar	Sunflower Oil	Wheat & Rye (Bread)	Not Matched With a Commodity	NA	NA	NA	NA	NA	NA	NA	NA	NA	NA	NA	NA	NA	NA	NA	NA
Waitrose LoveLife Calorie Controlled special choice rice & wheat flakes	Barley (Beer)	Cane Sugar	Rice	Salt	Wheat & Rye (Bread)	Not Matched With a Commodity	NA	NA	NA	NA	NA	NA	NA	NA	NA	NA	NA	NA	NA	NA
Waitrose LoveLife Calorie Controlled red fruit toasted rice & wheat flakes	Barley (Beer)	Berries & Grapes	Cane Sugar	Other Fruit	Rice	Salt	Wheat & Rye (Bread)	Not Matched With a Commodity	NA	NA	NA	NA	NA	NA	NA	NA	NA	NA	NA	NA
Hovis Original Wheatgerm Loaf	Barley (Beer)	Cereals & Oilcrops Misc.	Other Pulses	Salt	Water	Wheat & Rye (Bread)	Not Matched With a Commodity	NA	NA	NA	NA	NA	NA	NA	NA	NA	NA	NA	NA	NA
Tree of Life Wheatgerm	NA	Wheat & Rye (Bread)	NA	NA	NA	NA	NA	NA	NA	NA	NA	NA	NA	NA	NA	NA	NA	NA	NA	NA
Hovis Medium Sliced Wheatgerm Bread 400g	Barley (Beer)	Cereals & Oilcrops Misc.	Other Pulses	Salt	Water	Wheat & Rye (Bread)	Not Matched With a Commodity	NA	NA	NA	NA	NA	NA	NA	NA	NA	NA	NA	NA	NA
Knorr Q Lunch Spaghetti Carbonara Pasta 85G	Barley (Beer)	Cane Sugar	Milk	Other Vegetables	Palm Oil	Peas	Pig Meat	Potatoes	Salt	Wheat & Rye (Bread)	Not Matched With a Commodity	NA	NA	NA	NA	NA	NA	NA	NA	NA
Pasta Reggia di Caserta Durum Semolina Pasta Spaghetti 1kg	Wheat & Rye (Bread)	Not Matched With a Commodity	NA	NA	NA	NA	NA	NA	NA	NA	NA	NA	NA	NA	NA	NA	NA	NA	NA	NA
Hearty Food Co. Spaghetti Pasta 500G	Wheat & Rye (Bread)	NA	NA	NA	NA	NA	NA	NA	NA	NA	NA	NA	NA	NA	NA	NA	NA	NA	NA	NA
Tesco Spaghetti Pasta 1Kg	Wheat & Rye (Bread)	NA	NA	NA	NA	NA	NA	NA	NA	NA	NA	NA	NA	NA	NA	NA	NA	NA	NA	NA
Tesco Quick Cook Spaghetti Pasta 500G	Wheat & Rye (Bread)	NA	NA	NA	NA	NA	NA	NA	NA	NA	NA	NA	NA	NA	NA	NA	NA	NA	NA	NA
Tesco Short Spaghetti Pasta 500G	Wheat & Rye (Bread)	NA	NA	NA	NA	NA	NA	NA	NA	NA	NA	NA	NA	NA	NA	NA	NA	NA	NA	NA
Tesco Organic Spaghetti Pasta 500G	Wheat & Rye (Bread)	NA	NA	NA	NA	NA	NA	NA	NA	NA	NA	NA	NA	NA	NA	NA	NA	NA	NA	NA
essential Waitrose fresh pasta spaghetti	Eggs	Water	Wheat & Rye (Bread)	NA	NA	NA	NA	NA	NA	NA	NA	NA	NA	NA	NA	NA	NA	NA	NA	NA
Filotea Squid Ink Spaghetti alla Chitarra Artisan Egg Pasta	NA	Crustaceans (farmed)	Eggs	Wheat & Rye (Bread)	NA	NA	NA	NA	NA	NA	NA	NA	NA	NA	NA	NA	NA	NA	NA	NA
Filotea Spaghetti alla Chitarra Artisan Egg Pasta	NA	Eggs	NA	NA	NA	NA	NA	NA	NA	NA	NA	NA	NA	NA	NA	NA	NA	NA	NA	NA
Heinz Snap Pots Pasta Shapes Spaghetti Hoops 2x190g	Cane Sugar	Maize (Meal)	Onions & Leeks	Root Vegetables	Salt	Tomatoes	Water	Wheat & Rye (Bread)	Not Matched With a Commodity	NA	NA	NA	NA	NA	NA	NA	NA	NA	NA	NA
Barilla Whole Wheat Spaghetti 500G	Water	Wheat & Rye (Bread)	NA	NA	NA	NA	NA	NA	NA	NA	NA	NA	NA	NA	NA	NA	NA	NA	NA	NA
Tesco Whole Wheat Spaghetti 500G	Wheat & Rye (Bread)	NA	NA	NA	NA	NA	NA	NA	NA	NA	NA	NA	NA	NA	NA	NA	NA	NA	NA	NA
Tesco Organic Whole Wheat Spaghetti Pasta 500G	Wheat & Rye (Bread)	NA	NA	NA	NA	NA	NA	NA	NA	NA	NA	NA	NA	NA	NA	NA	NA	NA	NA	NA
Napolina Whole Wheat Spaghetti 500G	Wheat & Rye (Bread)	NA	NA	NA	NA	NA	NA	NA	NA	NA	NA	NA	NA	NA	NA	NA	NA	NA	NA	NA
Mr Organic Whole Wheat Spaghetti	Wheat & Rye (Bread)	NA	NA	NA	NA	NA	NA	NA	NA	NA	NA	NA	NA	NA	NA	NA	NA	NA	NA	NA
Kellogg's Coco Pops Rocks 350G	Cane Sugar	Cereals & Oilcrops Misc.	Dark Chocolate	Maize (Meal)	Milk	Nuts	Oatmeal	Rapeseed Oil	Salt	Wheat & Rye (Bread)	Not Matched With a Commodity	Rice	NA	NA	NA	NA	NA	NA	NA	NA
Kellogg's Coco Pops Rocks	Cane Sugar	Cereals & Oilcrops Misc.	Dark Chocolate	Maize (Meal)	Milk	Nuts	Oatmeal	Rapeseed Oil	Salt	Wheat & Rye (Bread)	Not Matched With a Commodity	Rice	NA	NA	NA	NA	NA	NA	NA	NA
Kellogg's Coco Pops Coco Rocks	Cane Sugar	Cereals & Oilcrops Misc.	Dark Chocolate	Maize (Meal)	Milk	Rapeseed Oil	Rice	Salt	Wheat & Rye (Bread)	Not Matched With a Commodity	NA	NA	NA	NA	NA	NA	NA	NA	NA	NA
Kellogg's Coco Pops	Barley (Beer)	Cane Sugar	Dark Chocolate	Rice	Salt	Not Matched With a Commodity	NA	NA	NA	NA	NA	NA	NA	NA	NA	NA	NA	NA	NA	NA
Kellogg's White Chocolate Coco Pops	Barley (Beer)	Butter, Cream & Ghee	Cane Sugar	Rice	Salt	Not Matched With a Commodity	NA	NA	NA	NA	NA	NA	NA	NA	NA	NA	NA	NA	NA	NA
Kellogg's Coco Pops Rocks Cereal	Cane Sugar	Cereals & Oilcrops Misc.	Dark Chocolate	Maize (Meal)	Milk	Nuts	Oatmeal	Rapeseed Oil	Salt	Wheat & Rye (Bread)	Not Matched With a Commodity	NA	NA	NA	NA	NA	NA	NA	NA	NA
Kellogg's Coco Pops Rocks Cereal 350g	Cane Sugar	Cereals & Oilcrops Misc.	Dark Chocolate	Maize (Meal)	Milk	Nuts	Oatmeal	Rapeseed Oil	Salt	Wheat & Rye (Bread)	Not Matched With a Commodity	NA	NA	NA	NA	NA	NA	NA	NA	NA
Kellogg's Corn Flakes 720G	Barley (Beer)	Cane Sugar	Maize (Meal)	Salt	Not Matched With a Commodity	NA	NA	NA	NA	NA	NA	NA	NA	NA	NA	NA	NA	NA	NA	NA
Kellogg's Corn Flakes 450G	Barley (Beer)	Cane Sugar	Maize (Meal)	Salt	Not Matched With a Commodity	NA	NA	NA	NA	NA	NA	NA	NA	NA	NA	NA	NA	NA	NA	NA
Kellogg's Corn Flakes	Barley (Beer)	Cane Sugar	Maize (Meal)	Salt	Not Matched With a Commodity	NA	NA	NA	NA	NA	NA	NA	NA	NA	NA	NA	NA	NA	NA	NA
Morrisons Honey Nut Corn Flakes	Barley (Beer)	Cane Sugar	Groundnuts	Maize (Meal)	Salt	Not Matched With a Commodity	NA	NA	NA	NA	NA	NA	NA	NA	NA	NA	NA	NA	NA	NA
Whole Earth Organic Corn Flakes	Cane Sugar	Maize (Meal)	Salt	Not Matched With a Commodity	Other Pulses	NA	NA	NA	NA	NA	NA	NA	NA	NA	NA	NA	NA	NA	NA	NA
Kellogg's Crunchy Nut Corn Flakes	Barley (Beer)	Cane Sugar	Maize (Meal)	Salt	Not Matched With a Commodity	NA	NA	NA	NA	NA	NA	NA	NA	NA	NA	NA	NA	NA	NA	NA
Corn Flakes	Barley (Beer)	Cane Sugar	Maize (Meal)	Salt	Not Matched With a Commodity	NA	NA	NA	NA	NA	NA	NA	NA	NA	NA	NA	NA	NA	NA	NA
Essential Waitrose Corn Flakes	Barley (Beer)	Cane Sugar	Maize (Meal)	Salt	Not Matched With a Commodity	NA	NA	NA	NA	NA	NA	NA	NA	NA	NA	NA	NA	NA	NA	NA
Doves Farm Gluten Free Organic Corn Flakes	Maize (Meal)	Rice	Salt	Not Matched With a Commodity	NA	NA	NA	NA	NA	NA	NA	NA	NA	NA	NA	NA	NA	NA	NA	NA
Nestle Gluten Free Honey Corn Flakes	Cane Sugar	Maize (Meal)	Salt	Not Matched With a Commodity	NA	NA	NA	NA	NA	NA	NA	NA	NA	NA	NA	NA	NA	NA	NA	NA
Nestle Gluten Free Corn Flakes	Cane Sugar	Maize (Meal)	Salt	Not Matched With a Commodity	NA	NA	NA	NA	NA	NA	NA	NA	NA	NA	NA	NA	NA	NA	NA	NA
Whole Earth Organic Maple Frosted Corn Flakes	Cane Sugar	Maize (Meal)	Salt	Not Matched With a Commodity	NA	NA	NA	NA	NA	NA	NA	NA	NA	NA	NA	NA	NA	NA	NA	NA
essential Waitrose corn flakes	Barley (Beer)	Cane Sugar	Maize (Meal)	Salt	Not Matched With a Commodity	NA	NA	NA	NA	NA	NA	NA	NA	NA	NA	NA	NA	NA	NA	NA
Kellogg's Corn Flakes Cereal	Barley (Beer)	Cane Sugar	Maize (Meal)	Salt	Not Matched With a Commodity	NA	NA	NA	NA	NA	NA	NA	NA	NA	NA	NA	NA	NA	NA	NA
Go Free Gluten Free Corn Flakes	Cane Sugar	Maize (Meal)	Salt	Not Matched With a Commodity	NA	NA	NA	NA	NA	NA	NA	NA	NA	NA	NA	NA	NA	NA	NA	NA
Whole Earth organic corn flakes	Cane Sugar	Maize (Meal)	Salt	Not Matched With a Commodity	NA	NA	NA	NA	NA	NA	NA	NA	NA	NA	NA	NA	NA	NA	NA	NA
Kellogg's Crunchy Nut Corn Flakes Cereal 720g	Barley (Beer)	Cane Sugar	Groundnuts	Maize (Meal)	Salt	Not Matched With a Commodity	NA	NA	NA	NA	NA	NA	NA	NA	NA	NA	NA	NA	NA	NA
Kellogg's Corn Flakes 1kg	Barley (Beer)	Cane Sugar	Maize (Meal)	Salt	Not Matched With a Commodity	NA	NA	NA	NA	NA	NA	NA	NA	NA	NA	NA	NA	NA	NA	NA
Kellogg's Corn Flakes Cereal 250g	Barley (Beer)	Cane Sugar	Maize (Meal)	Salt	Not Matched With a Commodity	NA	NA	NA	NA	NA	NA	NA	NA	NA	NA	NA	NA	NA	NA	NA
Kellogg's Corn Flakes Cereal 550g	Barley (Beer)	Cane Sugar	Maize (Meal)	Salt	Not Matched With a Commodity	NA	NA	NA	NA	NA	NA	NA	NA	NA	NA	NA	NA	NA	NA	NA
Kellogg's Corn Flakes 24g	Barley (Beer)	Cane Sugar	Maize (Meal)	Salt	Not Matched With a Commodity	NA	NA	NA	NA	NA	NA	NA	NA	NA	NA	NA	NA	NA	NA	NA
Fruit & Fibre	NA	Other Fruit	NA	NA	NA	NA	NA	NA	NA	NA	NA	NA	NA	NA	NA	NA	NA	NA	NA	NA
Fruit & Fibre Cereal Bars	NA	Other Fruit	NA	NA	NA	NA	NA	NA	NA	NA	NA	NA	NA	NA	NA	NA	NA	NA	NA	NA
Kellogg's Fruit & Fibre Cereal 375G	Apples	Bananas	Barley (Beer)	Berries & Grapes	Cane Sugar	Nuts	Other Fruit	Salt	Wheat & Rye (Bread)	Not Matched With a Commodity	NA	NA	NA	NA	NA	NA	NA	NA	NA	NA
Tesco Fruit & Fibre Cereal 750G	Apples	Bananas	Barley (Beer)	Berries & Grapes	Cane Sugar	Nuts	Other Fruit	Salt	Sunflower Oil	Wheat & Rye (Bread)	Not Matched With a Commodity	NA	NA	NA	NA	NA	NA	NA	NA	NA
Morrisons Fruit & Fibre	Apples	Bananas	Barley (Beer)	Berries & Grapes	Cane Sugar	Nuts	Other Fruit	Salt	Wheat & Rye (Bread)	Not Matched With a Commodity	NA	NA	NA	NA	NA	NA	NA	NA	NA	NA
Kellogg's Fruit & Fibre 4 Variety Packs	Apples	Bananas	Barley (Beer)	Berries & Grapes	Cane Sugar	Nuts	Other Fruit	Salt	Wheat & Rye (Bread)	Not Matched With a Commodity	NA	NA	NA	NA	NA	NA	NA	NA	NA	NA
essential Waitrose fruit & fibre	Apples	Bananas	Barley (Beer)	Berries & Grapes	Cane Sugar	Nuts	Other Fruit	Salt	Wheat & Rye (Bread)	Not Matched With a Commodity	NA	NA	NA	NA	NA	NA	NA	NA	NA	NA
Sainsbury's Wholegrain Fruit & Fibre Cereal 1kg	Apples	Bananas	Barley (Beer)	Berries & Grapes	Cane Sugar	Nuts	Other Fruit	Salt	Wheat & Rye (Bread)	Not Matched With a Commodity	NA	NA	NA	NA	NA	NA	NA	NA	NA	NA
Sainsbury's Wholegrain Cereal Fruit & Fibre 500g	Apples	Bananas	Barley (Beer)	Berries & Grapes	Cane Sugar	Nuts	Other Fruit	Salt	Wheat & Rye (Bread)	Not Matched With a Commodity	NA	NA	NA	NA	NA	NA	NA	NA	NA	NA
Grape Nuts 580G	Barley (Beer)	Salt	Wheat & Rye (Bread)	Not Matched With a Commodity	NA	NA	NA	NA	NA	NA	NA	NA	NA	NA	NA	NA	NA	NA	NA	NA
Grape Nuts Cereal 580g	Barley (Beer)	Salt	Wheat & Rye (Bread)	Not Matched With a Commodity	NA	NA	NA	NA	NA	NA	NA	NA	NA	NA	NA	NA	NA	NA	NA	NA
Honey Monster Wheat Puffs	Cane Sugar	Sunflower Oil	Wheat & Rye (Bread)	Not Matched With a Commodity	NA	NA	NA	NA	NA	NA	NA	NA	NA	NA	NA	NA	NA	NA	NA	NA
Rude Health Honey Spelt Puffs	Wheat & Rye (Bread)	Not Matched With a Commodity	NA	NA	NA	NA	NA	NA	NA	NA	NA	NA	NA	NA	NA	NA	NA	NA	NA	NA
Honey Monster Wheat Puffs 520g	Cane Sugar	Sunflower Oil	Wheat & Rye (Bread)	Not Matched With a Commodity	NA	NA	NA	NA	NA	NA	NA	NA	NA	NA	NA	NA	NA	NA	NA	NA
Swiss Style Muesli	NA	Oatmeal	NA	NA	NA	NA	NA	NA	NA	NA	NA	NA	NA	NA	NA	NA	NA	NA	NA	NA
Tesco No Added Sugar Swiss Style Muesli 1Kg	Barley (Beer)	Berries & Grapes	Milk	Nuts	Oatmeal	Wheat & Rye (Bread)	NA	NA	NA	NA	NA	NA	NA	NA	NA	NA	NA	NA	NA	NA
Tesco Swiss Style Muesli 1Kg	Barley (Beer)	Berries & Grapes	Cane Sugar	Milk	Nuts	Oatmeal	Salt	Wheat & Rye (Bread)	NA	NA	NA	NA	NA	NA	NA	NA	NA	NA	NA	NA
Morrisons No Added Sugar Swiss Style Muesli	Barley (Beer)	Berries & Grapes	Milk	Nuts	Oatmeal	Wheat & Rye (Bread)	NA	NA	NA	NA	NA	NA	NA	NA	NA	NA	NA	NA	NA	NA
Sainsbury's Swiss Style Muesli 1kg	Barley (Beer)	Berries & Grapes	Cane Sugar	Milk	Nuts	Oatmeal	Salt	Wheat & Rye (Bread)	NA	NA	NA	NA	NA	NA	NA	NA	NA	NA	NA	NA
Sainsbury's Swiss Style Muesli, No Added Salt & Sugar 1kg	Barley (Beer)	Berries & Grapes	Milk	Nuts	Oatmeal	Wheat & Rye (Bread)	NA	NA	NA	NA	NA	NA	NA	NA	NA	NA	NA	NA	NA	NA
Tesco 50% Fruit Muesli 750G	Apples	Barley (Beer)	Berries & Grapes	Oatmeal	Other Fruit	Wheat & Rye (Bread)	NA	NA	NA	NA	NA	NA	NA	NA	NA	NA	NA	NA	NA	NA
Tesco Free From Pure Oat Fruit Muesli 450G	Berries & Grapes	Cereals & Oilcrops Misc.	Oatmeal	Other Fruit	Sunflower seeds	Wheat & Rye (Bread)	NA	NA	NA	NA	NA	NA	NA	NA	NA	NA	NA	NA	NA	NA
Dorset Cereals Simply Fruit Muesli	Barley (Beer)	Berries & Grapes	Oatmeal	Other Fruit	Wheat & Rye (Bread)	Not Matched With a Commodity	NA	NA	NA	NA	NA	NA	NA	NA	NA	NA	NA	NA	NA	NA
Essential Waitrose - Fruit Muesli	Apples	Bananas	Barley (Beer)	Berries & Grapes	Cane Sugar	Oatmeal	Other Fruit	Sunflower Oil	Wheat & Rye (Bread)	Not Matched With a Commodity	NA	NA	NA	NA	NA	NA	NA	NA	NA	NA
Sainsbury's 50% Fruit Muesli 750g	Apples	Barley (Beer)	Berries & Grapes	Oatmeal	Other Fruit	Rice	Sunflower Oil	Wheat & Rye (Bread)	Not Matched With a Commodity	NA	NA	NA	NA	NA	NA	NA	NA	NA	NA	NA
Alpen No Added Sugar Muesli 560G	Berries & Grapes	Milk	Nuts	Oatmeal	Salt	Wheat & Rye (Bread)	NA	NA	NA	NA	NA	NA	NA	NA	NA	NA	NA	NA	NA	NA
Alpen Cereal No Added Sugar Muesli	Berries & Grapes	Milk	Nuts	Oatmeal	Salt	Wheat & Rye (Bread)	NA	NA	NA	NA	NA	NA	NA	NA	NA	NA	NA	NA	NA	NA
Alpen No Added Sugar Muesli	Berries & Grapes	Milk	Nuts	Oatmeal	Salt	Wheat & Rye (Bread)	Not Matched With a Commodity	NA	NA	NA	NA	NA	NA	NA	NA	NA	NA	NA	NA	NA
Alpen no added sugar muesli	Berries & Grapes	Milk	Nuts	Oatmeal	Salt	Wheat & Rye (Bread)	NA	NA	NA	NA	NA	NA	NA	NA	NA	NA	NA	NA	NA	NA
Nestle Cheerios Multigrain Cereal	Barley (Beer)	Cane Sugar	Maize (Meal)	Oatmeal	Rice	Salt	Sunflower Oil	Wheat & Rye (Bread)	Not Matched With a Commodity	NA	NA	NA	NA	NA	NA	NA	NA	NA	NA	NA
Bear Alphabites Multigrain Cereal 350g	Barley (Beer)	Maize (Meal)	Oatmeal	Other Fruit	Rice	Wheat & Rye (Bread)	NA	NA	NA	NA	NA	NA	NA	NA	NA	NA	NA	NA	NA	NA
Sainsbury's Puffed Wheat Cereal 160g	Wheat & Rye (Bread)	NA	NA	NA	NA	NA	NA	NA	NA	NA	NA	NA	NA	NA	NA	NA	NA	NA	NA	NA
Ready Brek Original 450G	Oatmeal	Not Matched With a Commodity	NA	NA	NA	NA	NA	NA	NA	NA	NA	NA	NA	NA	NA	NA	NA	NA	NA	NA
Ready Brek Smooth Porridge Oats Original	Oatmeal	Not Matched With a Commodity	NA	NA	NA	NA	NA	NA	NA	NA	NA	NA	NA	NA	NA	NA	NA	NA	NA	NA
Ready Brek Smooth Porridge Oats Original Sachets	Oatmeal	Not Matched With a Commodity	NA	NA	NA	NA	NA	NA	NA	NA	NA	NA	NA	NA	NA	NA	NA	NA	NA	NA
Weetabix Ready Brek Original	Oatmeal	Not Matched With a Commodity	NA	NA	NA	NA	NA	NA	NA	NA	NA	NA	NA	NA	NA	NA	NA	NA	NA	NA
Ready Brek Super Smooth Porridge Sachets	Oatmeal	Not Matched With a Commodity	NA	NA	NA	NA	NA	NA	NA	NA	NA	NA	NA	NA	NA	NA	NA	NA	NA	NA
Ready Brek Smooth Porridge Oats Original 450g	Oatmeal	Not Matched With a Commodity	NA	NA	NA	NA	NA	NA	NA	NA	NA	NA	NA	NA	NA	NA	NA	NA	NA	NA
Essential Waitrose Rice Pops	Barley (Beer)	Cane Sugar	Rice	Salt	Not Matched With a Commodity	NA	NA	NA	NA	NA	NA	NA	NA	NA	NA	NA	NA	NA	NA	NA
essential Waitrose rice pops	Barley (Beer)	Cane Sugar	Rice	Salt	Not Matched With a Commodity	NA	NA	NA	NA	NA	NA	NA	NA	NA	NA	NA	NA	NA	NA	NA
Sainsbury's Deliciously Free From Rice Pops 300g	Cane Sugar	Rice	Salt	Not Matched With a Commodity	NA	NA	NA	NA	NA	NA	NA	NA	NA	NA	NA	NA	NA	NA	NA	NA
Sainsbury's Deliciously Free From Choco Rice Pops 300g	Cane Sugar	Dark Chocolate	Rice	Salt	Not Matched With a Commodity	NA	NA	NA	NA	NA	NA	NA	NA	NA	NA	NA	NA	NA	NA	NA
Sainsbury's Choco Rice Pops 375g	Barley (Beer)	Butter, Cream & Ghee	Cane Sugar	Dark Chocolate	Milk	Rice	Salt	Not Matched With a Commodity	NA	NA	NA	NA	NA	NA	NA	NA	NA	NA	NA	NA
Shredded Wheat Bitesize Cereal 500G	Wheat & Rye (Bread)	NA	NA	NA	NA	NA	NA	NA	NA	NA	NA	NA	NA	NA	NA	NA	NA	NA	NA	NA
Nestle Shredded Wheat Cereal 30 Pack 675G	Wheat & Rye (Bread)	NA	NA	NA	NA	NA	NA	NA	NA	NA	NA	NA	NA	NA	NA	NA	NA	NA	NA	NA
Nestle Shredded Wheat Honey Nut Cereal 500G	Cane Sugar	Groundnuts	Nuts	Other Fruit	Wheat & Rye (Bread)	Not Matched With a Commodity	NA	NA	NA	NA	NA	NA	NA	NA	NA	NA	NA	NA	NA	NA
Nestle Shredded Wheat Cereal Bitesize 750G	Wheat & Rye (Bread)	NA	NA	NA	NA	NA	NA	NA	NA	NA	NA	NA	NA	NA	NA	NA	NA	NA	NA	NA
Nestle Shredded Wheat Cereal 16 Pack 360G	Wheat & Rye (Bread)	NA	NA	NA	NA	NA	NA	NA	NA	NA	NA	NA	NA	NA	NA	NA	NA	NA	NA	NA
Nestle Shredded Wheat Honey Nut Cereal	Cane Sugar	Groundnuts	Nuts	Other Fruit	Wheat & Rye (Bread)	Not Matched With a Commodity	NA	NA	NA	NA	NA	NA	NA	NA	NA	NA	NA	NA	NA	NA
Nestle Shredded Wheat Bitesize Cereal	Wheat & Rye (Bread)	NA	NA	NA	NA	NA	NA	NA	NA	NA	NA	NA	NA	NA	NA	NA	NA	NA	NA	NA
Nestle Shredded Wheat Cereal	Wheat & Rye (Bread)	NA	NA	NA	NA	NA	NA	NA	NA	NA	NA	NA	NA	NA	NA	NA	NA	NA	NA	NA
Nestle Shredded Wheat Bitesize	Wheat & Rye (Bread)	NA	NA	NA	NA	NA	NA	NA	NA	NA	NA	NA	NA	NA	NA	NA	NA	NA	NA	NA
Nestle Shredded Wheat Honey Nut	Cane Sugar	Other Fruit	Wheat & Rye (Bread)	Not Matched With a Commodity	NA	NA	NA	NA	NA	NA	NA	NA	NA	NA	NA	NA	NA	NA	NA	NA
Nestle Shredded Wheat 16s	Wheat & Rye (Bread)	NA	NA	NA	NA	NA	NA	NA	NA	NA	NA	NA	NA	NA	NA	NA	NA	NA	NA	NA
Nestle Shredded Wheat 30s	Wheat & Rye (Bread)	NA	NA	NA	NA	NA	NA	NA	NA	NA	NA	NA	NA	NA	NA	NA	NA	NA	NA	NA
Shredded Wheat Bitesize	Wheat & Rye (Bread)	NA	NA	NA	NA	NA	NA	NA	NA	NA	NA	NA	NA	NA	NA	NA	NA	NA	NA	NA
Shredded Wheat	Wheat & Rye (Bread)	NA	NA	NA	NA	NA	NA	NA	NA	NA	NA	NA	NA	NA	NA	NA	NA	NA	NA	NA
Shredded Wheat Honey Nut	Cane Sugar	Groundnuts	Nuts	Other Fruit	Wheat & Rye (Bread)	Not Matched With a Commodity	NA	NA	NA	NA	NA	NA	NA	NA	NA	NA	NA	NA	NA	NA
Nestle Shredded Wheat Cereal x30	Wheat & Rye (Bread)	NA	NA	NA	NA	NA	NA	NA	NA	NA	NA	NA	NA	NA	NA	NA	NA	NA	NA	NA
Nestle Shredded Wheat Bitesize Cereal 750g	Wheat & Rye (Bread)	NA	NA	NA	NA	NA	NA	NA	NA	NA	NA	NA	NA	NA	NA	NA	NA	NA	NA	NA
Nestle Shredded Wheat Honey Nut Cereal 500g	Cane Sugar	Groundnuts	Nuts	Other Fruit	Wheat & Rye (Bread)	Not Matched With a Commodity	NA	NA	NA	NA	NA	NA	NA	NA	NA	NA	NA	NA	NA	NA
Nestle Shredded Wheat Bitesize Cereal 500g	Wheat & Rye (Bread)	NA	NA	NA	NA	NA	NA	NA	NA	NA	NA	NA	NA	NA	NA	NA	NA	NA	NA	NA
Nestle Frosted Shreddies Cereal 500G	Barley (Beer)	Cane Sugar	Salt	Wheat & Rye (Bread)	Not Matched With a Commodity	NA	NA	NA	NA	NA	NA	NA	NA	NA	NA	NA	NA	NA	NA	NA
Nestle Coco Shreddies Cereal 750G	Barley (Beer)	Cane Sugar	Dark Chocolate	Salt	Wheat & Rye (Bread)	Not Matched With a Commodity	NA	NA	NA	NA	NA	NA	NA	NA	NA	NA	NA	NA	NA	NA
Nestle Coco Shreddies Cereal 500G	Barley (Beer)	Cane Sugar	Dark Chocolate	Salt	Wheat & Rye (Bread)	Not Matched With a Commodity	NA	NA	NA	NA	NA	NA	NA	NA	NA	NA	NA	NA	NA	NA
Nestle Shreddies Max Crunchy Oat Granola 400G	Barley (Beer)	Cane Sugar	Cassava	Oatmeal	Other Pulses	Rice	Salt	Sunflower Oil	Wheat & Rye (Bread)	Not Matched With a Commodity	NA	NA	NA	NA	NA	NA	NA	NA	NA	NA
Nestle Shreddies Coco Cereal	Barley (Beer)	Cane Sugar	Dark Chocolate	Salt	Wheat & Rye (Bread)	Not Matched With a Commodity	NA	NA	NA	NA	NA	NA	NA	NA	NA	NA	NA	NA	NA	NA
Nestle Frosted Shreddies Cereal	Barley (Beer)	Cane Sugar	Salt	Wheat & Rye (Bread)	Not Matched With a Commodity	NA	NA	NA	NA	NA	NA	NA	NA	NA	NA	NA	NA	NA	NA	NA
Nestle Shreddies	Barley (Beer)	Cane Sugar	Salt	Wheat & Rye (Bread)	Not Matched With a Commodity	NA	NA	NA	NA	NA	NA	NA	NA	NA	NA	NA	NA	NA	NA	NA
Nestle Frosted Shreddies	Barley (Beer)	Cane Sugar	Salt	Wheat & Rye (Bread)	Not Matched With a Commodity	NA	NA	NA	NA	NA	NA	NA	NA	NA	NA	NA	NA	NA	NA	NA
Nestle Coco Shreddies	Barley (Beer)	Cane Sugar	Dark Chocolate	Salt	Wheat & Rye (Bread)	Not Matched With a Commodity	NA	NA	NA	NA	NA	NA	NA	NA	NA	NA	NA	NA	NA	NA
Coco Shreddies	Barley (Beer)	Cane Sugar	Dark Chocolate	Salt	Wheat & Rye (Bread)	Not Matched With a Commodity	NA	NA	NA	NA	NA	NA	NA	NA	NA	NA	NA	NA	NA	NA
Frosted Shreddies	Barley (Beer)	Cane Sugar	Salt	Wheat & Rye (Bread)	Not Matched With a Commodity	NA	NA	NA	NA	NA	NA	NA	NA	NA	NA	NA	NA	NA	NA	NA
Nestle Coco Shreddies Cereal 500g	Barley (Beer)	Cane Sugar	Dark Chocolate	Salt	Wheat & Rye (Bread)	Not Matched With a Commodity	NA	NA	NA	NA	NA	NA	NA	NA	NA	NA	NA	NA	NA	NA
Nestle Frosted Shreddies Cereal 500g	Barley (Beer)	Cane Sugar	Salt	Wheat & Rye (Bread)	Not Matched With a Commodity	NA	NA	NA	NA	NA	NA	NA	NA	NA	NA	NA	NA	NA	NA	NA
Kellogg's Special K 500G	Barley (Beer)	Cane Sugar	Rice	Salt	Wheat & Rye (Bread)	Not Matched With a Commodity	NA	NA	NA	NA	NA	NA	NA	NA	NA	NA	NA	NA	NA	NA
Kellogg's Special K Red Berries Cereal 360G	Barley (Beer)	Berries & Grapes	Cane Sugar	Other Fruit	Rice	Salt	Wheat & Rye (Bread)	Not Matched With a Commodity	NA	NA	NA	NA	NA	NA	NA	NA	NA	NA	NA	NA
Kellogg's Special K 750G	Barley (Beer)	Cane Sugar	Rice	Salt	Wheat & Rye (Bread)	Not Matched With a Commodity	NA	NA	NA	NA	NA	NA	NA	NA	NA	NA	NA	NA	NA	NA
Kellogg's Special K Oats & Honey 420G	Barley (Beer)	Cane Sugar	Oatmeal	Rice	Salt	Wheat & Rye (Bread)	Not Matched With a Commodity	NA	NA	NA	NA	NA	NA	NA	NA	NA	NA	NA	NA	NA
Special K Peach & Apricot 360G	Barley (Beer)	Cane Sugar	Other Fruit	Rice	Wheat & Rye (Bread)	Not Matched With a Commodity	NA	NA	NA	NA	NA	NA	NA	NA	NA	NA	NA	NA	NA	NA
Special K Juicy Red Berry Bars 5X27g	Barley (Beer)	Berries & Grapes	Cane Sugar	Cereals & Oilcrops Misc.	Maize (Meal)	Milk	Oatmeal	Palm Oil	Rice	Salt	Wheat & Rye (Bread)	Not Matched With a Commodity	NA	NA	NA	NA	NA	NA	NA	NA
Kellogg's Special K Red Berries 500G	Barley (Beer)	Berries & Grapes	Cane Sugar	Other Fruit	Rice	Salt	Wheat & Rye (Bread)	Not Matched With a Commodity	NA	NA	NA	NA	NA	NA	NA	NA	NA	NA	NA	NA
Special K Protein Coconut Cocoa & Cashew 4X28g	Barley (Beer)	Cane Sugar	Cassava	Cereals & Oilcrops Misc.	Dark Chocolate	Groundnuts	Milk	Nuts	Oatmeal	Other Fruit	Other Pulses	Rice	Salt	Sunflower seeds	Wheat & Rye (Bread)	Not Matched With a Commodity	NA	NA	NA	NA
Kellogg's Special K Cereal 300G	Barley (Beer)	Cane Sugar	Rice	Salt	Wheat & Rye (Bread)	Not Matched With a Commodity	NA	NA	NA	NA	NA	NA	NA	NA	NA	NA	NA	NA	NA	NA
Kellogg's Special K Protein Bites Chocolate & Raisin 120G	Berries & Grapes	Butter, Cream & Ghee	Cane Sugar	Dark Chocolate	Maize (Meal)	Oatmeal	Other Fruit	Rice	Sunflower Oil	Wheat & Rye (Bread)	Not Matched With a Commodity	NA	NA	NA	NA	NA	NA	NA	NA	NA
Kellogg's Special K Protein Bites Cranberry & Pumpkin Seeds 120G	Berries & Grapes	Cane Sugar	Cereals & Oilcrops Misc.	Maize (Meal)	Oatmeal	Other Fruit	Rice	Sunflower Oil	Wheat & Rye (Bread)	Not Matched With a Commodity	NA	NA	NA	NA	NA	NA	NA	NA	NA	NA
Kellogg's Special K Juicy Red Berry	Barley (Beer)	Berries & Grapes	Cane Sugar	Cereals & Oilcrops Misc.	Maize (Meal)	Milk	Oatmeal	Palm Oil	Rice	Salt	Wheat & Rye (Bread)	Not Matched With a Commodity	Other Pulses	Rapeseed Oil	NA	NA	NA	NA	NA	NA
Kellogg's Special K Original	Barley (Beer)	Cane Sugar	Rice	Salt	Wheat & Rye (Bread)	Not Matched With a Commodity	NA	NA	NA	NA	NA	NA	NA	NA	NA	NA	NA	NA	NA	NA
Kellogg's Special K Red Berries	Barley (Beer)	Berries & Grapes	Cane Sugar	Other Fruit	Rice	Salt	Wheat & Rye (Bread)	Not Matched With a Commodity	NA	NA	NA	NA	NA	NA	NA	NA	NA	NA	NA	NA
Kellogg's Special K Original Cereal	Barley (Beer)	Cane Sugar	Rice	Salt	Wheat & Rye (Bread)	Not Matched With a Commodity	NA	NA	NA	NA	NA	NA	NA	NA	NA	NA	NA	NA	NA	NA
Kellogg's Special K Red Berries Cereal	Barley (Beer)	Berries & Grapes	Cane Sugar	Other Fruit	Rice	Salt	Wheat & Rye (Bread)	Not Matched With a Commodity	NA	NA	NA	NA	NA	NA	NA	NA	NA	NA	NA	NA
Kellogg's Special K Peach & Apricot Cereal	Barley (Beer)	Cane Sugar	Other Fruit	Rice	Wheat & Rye (Bread)	Not Matched With a Commodity	NA	NA	NA	NA	NA	NA	NA	NA	NA	NA	NA	NA	NA	NA
Kellogg's Special K Red Berry Bars	Barley (Beer)	Berries & Grapes	Cane Sugar	Cereals & Oilcrops Misc.	Maize (Meal)	Milk	Oatmeal	Palm Oil	Rapeseed Oil	Rice	Salt	Wheat & Rye (Bread)	Not Matched With a Commodity	NA	NA	NA	NA	NA	NA	NA
Kellogg's Special K Milk Chocolate	Barley (Beer)	Butter, Cream & Ghee	Cane Sugar	Cereals & Oilcrops Misc.	Dark Chocolate	Maize (Meal)	Milk	Oatmeal	Palm Oil	Rapeseed Oil	Rice	Salt	Wheat & Rye (Bread)	Not Matched With a Commodity	Other Pulses	NA	NA	NA	NA	NA
Kellogg's Special K Cereal Bars Dark Chocolate &Cranberry	Barley (Beer)	Berries & Grapes	Cane Sugar	Cereals & Oilcrops Misc.	Dark Chocolate	Maize (Meal)	Milk	Oatmeal	Other Fruit	Palm Oil	Rice	Salt	Sunflower Oil	Wheat & Rye (Bread)	Not Matched With a Commodity	NA	NA	NA	NA	NA
Kellogg's Special K Original Cereal 750g	Barley (Beer)	Cane Sugar	Rice	Salt	Wheat & Rye (Bread)	Not Matched With a Commodity	NA	NA	NA	NA	NA	NA	NA	NA	NA	NA	NA	NA	NA	NA
Kellogg's Special K Peach & Apricot Cereal 360g	Barley (Beer)	Cane Sugar	Other Fruit	Rice	Wheat & Rye (Bread)	Not Matched With a Commodity	NA	NA	NA	NA	NA	NA	NA	NA	NA	NA	NA	NA	NA	NA
Kellogg's Special K Milk Chocolate Cereal 360g	Barley (Beer)	Butter, Cream & Ghee	Cane Sugar	Dark Chocolate	Milk	Rice	Salt	Wheat & Rye (Bread)	Not Matched With a Commodity	NA	NA	NA	NA	NA	NA	NA	NA	NA	NA	NA
Kellogg's Special K Protein Bars Coconut, Cocoa & Cashew 4x28g	Barley (Beer)	Cane Sugar	Cassava	Cereals & Oilcrops Misc.	Dark Chocolate	Groundnuts	Milk	Nuts	Oatmeal	Other Fruit	Other Pulses	Rice	Salt	Sunflower seeds	Wheat & Rye (Bread)	Not Matched With a Commodity	NA	NA	NA	NA
Kellogg's Special K Original Cereal 375g	Barley (Beer)	Cane Sugar	Rice	Salt	Wheat & Rye (Bread)	Not Matched With a Commodity	NA	NA	NA	NA	NA	NA	NA	NA	NA	NA	NA	NA	NA	NA
Kellogg's Special K Red Berries Cereal 500g	Barley (Beer)	Berries & Grapes	Cane Sugar	Other Fruit	Rice	Salt	Wheat & Rye (Bread)	Not Matched With a Commodity	NA	NA	NA	NA	NA	NA	NA	NA	NA	NA	NA	NA
Kellogg's Special K Red Berries Cereal 360g	Barley (Beer)	Berries & Grapes	Cane Sugar	Other Fruit	Rice	Salt	Wheat & Rye (Bread)	Not Matched With a Commodity	NA	NA	NA	NA	NA	NA	NA	NA	NA	NA	NA	NA
Kellogg's Special K Oats & Honey Cereal 420g	Barley (Beer)	Cane Sugar	Oatmeal	Rice	Salt	Wheat & Rye (Bread)	Not Matched With a Commodity	NA	NA	NA	NA	NA	NA	NA	NA	NA	NA	NA	NA	NA
Kellogg's Special K Bar Juicy Red Berry 5x27g	Barley (Beer)	Berries & Grapes	Cane Sugar	Cereals & Oilcrops Misc.	Maize (Meal)	Milk	Oatmeal	Palm Oil	Rice	Salt	Wheat & Rye (Bread)	Not Matched With a Commodity	NA	NA	NA	NA	NA	NA	NA	NA
Kellogg's Special K Red Fruit Cereal 30g	Barley (Beer)	Berries & Grapes	Cane Sugar	Other Fruit	Rice	Salt	Wheat & Rye (Bread)	NA	NA	NA	NA	NA	NA	NA	NA	NA	NA	NA	NA	NA
Kellogg's Special K Cereal 30g	Barley (Beer)	Cane Sugar	Rice	Salt	Wheat & Rye (Bread)	Not Matched With a Commodity	NA	NA	NA	NA	NA	NA	NA	NA	NA	NA	NA	NA	NA	NA
Kellogg's Special K Bar Dark Chocolate & Cranberries 5x27g	Barley (Beer)	Berries & Grapes	Cane Sugar	Cereals & Oilcrops Misc.	Dark Chocolate	Maize (Meal)	Milk	Oatmeal	Other Fruit	Palm Oil	Rice	Salt	Sunflower Oil	Wheat & Rye (Bread)	Not Matched With a Commodity	NA	NA	NA	NA	NA
Nestle Cheerios Cereal 600G	Barley (Beer)	Cane Sugar	Maize (Meal)	Oatmeal	Rice	Salt	Sunflower Oil	Wheat & Rye (Bread)	Not Matched With a Commodity	NA	NA	NA	NA	NA	NA	NA	NA	NA	NA	NA
Nestle Cheerios Cereal 375G	Cane Sugar	Maize (Meal)	Oatmeal	Rice	Salt	Sunflower Oil	Wheat & Rye (Bread)	Not Matched With a Commodity	NA	NA	NA	NA	NA	NA	NA	NA	NA	NA	NA	NA
Cheerios	Barley (Beer)	Cane Sugar	Maize (Meal)	Oatmeal	Rice	Salt	Sunflower Oil	Wheat & Rye (Bread)	Not Matched With a Commodity	NA	NA	NA	NA	NA	NA	NA	NA	NA	NA	NA
Nestle Cheerios Cereal 600g	Barley (Beer)	Cane Sugar	Maize (Meal)	Oatmeal	Rice	Salt	Sunflower Oil	Wheat & Rye (Bread)	Not Matched With a Commodity	NA	NA	NA	NA	NA	NA	NA	NA	NA	NA	NA
Duck & Hoisin Puffs	Barley (Beer)	Butter, Cream & Ghee	Cane Sugar	Cereals & Oilcrops Misc.	Citrus Fruit	Maize (Meal)	Onions & Leeks	Other Vegetables	Poultry Meat	Rapeseed Oil	Root Vegetables	Salt	Sunflower Oil	Water	Wheat & Rye (Bread)	Wine	Not Matched With a Commodity	NA	NA	NA
Nature's Path Gorilla Munch Corn Puffs 284G	Cane Sugar	Maize (Meal)	Salt	Not Matched With a Commodity	NA	NA	NA	NA	NA	NA	NA	NA	NA	NA	NA	NA	NA	NA	NA	NA
General Mills Reeses Puffs Cereal 368G	Cane Sugar	Dark Chocolate	Maize (Meal)	Rapeseed Oil	Salt	Not Matched With a Commodity	NA	NA	NA	NA	NA	NA	NA	NA	NA	NA	NA	NA	NA	NA
Hippeas Organic Chickpea Puffs Sweet & Smokin	Cane Sugar	Cassava	Cereals & Oilcrops Misc.	Onions & Leeks	Other Pulses	Rice	Salt	Sunflower Oil	Not Matched With a Commodity	NA	NA	NA	NA	NA	NA	NA	NA	NA	NA	NA
Hippeas Organic Chickpea Puffs Salt & Vinegar Vibes	Cane Sugar	Cassava	Cereals & Oilcrops Misc.	Other Pulses	Rice	Salt	Sunflower Oil	Wine	Not Matched With a Commodity	NA	NA	NA	NA	NA	NA	NA	NA	NA	NA	NA
Hippeas Organic Chickpea Puffs Take It Cheesy	Cane Sugar	Cassava	Cereals & Oilcrops Misc.	Onions & Leeks	Other Pulses	Other Vegetables	Rice	Salt	Sunflower Oil	Not Matched With a Commodity	NA	NA	NA	NA	NA	NA	NA	NA	NA	NA
Hippeas Organic Chickpea Puffs In Herbs We Trust	Cane Sugar	Cassava	Cereals & Oilcrops Misc.	Onions & Leeks	Other Pulses	Other Vegetables	Rice	Root Vegetables	Salt	Sunflower Oil	Tomatoes	Not Matched With a Commodity	NA	NA	NA	NA	NA	NA	NA	NA
Hippeas Organic Chickpea Puffs Chilli Haze	Cane Sugar	Cassava	Cereals & Oilcrops Misc.	Onions & Leeks	Other Pulses	Rice	Salt	Sunflower Oil	Tomatoes	Not Matched With a Commodity	NA	NA	NA	NA	NA	NA	NA	NA	NA	NA
Eat Real Quinoa Puffs Cheese Flavour	Cane Sugar	Cereals & Oilcrops Misc.	Maize (Meal)	Rice	Salt	Not Matched With a Commodity	NA	NA	NA	NA	NA	NA	NA	NA	NA	NA	NA	NA	NA	NA
Luke's Organic Gluten Free Cheddar Cheese Puffs	Maize (Meal)	Milk	Palm Oil	Rice	Salt	Sunflower Oil	Not Matched With a Commodity	NA	NA	NA	NA	NA	NA	NA	NA	NA	NA	NA	NA	NA
Eat Real Quinoa Kale Puffs Jalapeno Flavour	Cane Sugar	Cereals & Oilcrops Misc.	Maize (Meal)	Onions & Leeks	Other Vegetables	Rice	Salt	Tomatoes	Not Matched With a Commodity	NA	NA	NA	NA	NA	NA	NA	NA	NA	NA	NA
Eat Real Quinoa Puffs Jalapeno Flavour	Cane Sugar	Cereals & Oilcrops Misc.	Maize (Meal)	Onions & Leeks	Other Vegetables	Rice	Salt	Tomatoes	Not Matched With a Commodity	NA	NA	NA	NA	NA	NA	NA	NA	NA	NA	NA
Cheetos Cheese Puffs 8X13g	Cereals & Oilcrops Misc.	Cheese	Maize (Meal)	Milk	Salt	Not Matched With a Commodity	NA	NA	NA	NA	NA	NA	NA	NA	NA	NA	NA	NA	NA	NA
Tesco Cheese Puffs 10 Pack 170G	Barley (Beer)	Maize (Meal)	Milk	Palm Oil	Salt	Sunflower Oil	Not Matched With a Commodity	NA	NA	NA	NA	NA	NA	NA	NA	NA	NA	NA	NA	NA
Tygryski Corn Puffs 50G	Maize (Meal)	NA	NA	NA	NA	NA	NA	NA	NA	NA	NA	NA	NA	NA	NA	NA	NA	NA	NA	NA
Hippeas Organic Chickpea Puffs Sweet & Smokin 78G	Cane Sugar	Cassava	Cereals & Oilcrops Misc.	Onions & Leeks	Other Pulses	Rice	Salt	Sunflower Oil	Not Matched With a Commodity	NA	NA	NA	NA	NA	NA	NA	NA	NA	NA	NA
Hippeas Organic Chickpea Puffs Salt & Vinegar 78G	Cane Sugar	Cassava	Cereals & Oilcrops Misc.	Other Pulses	Rice	Salt	Sunflower Oil	Wine	Not Matched With a Commodity	NA	NA	NA	NA	NA	NA	NA	NA	NA	NA	NA
Nature's Path Gorilla Munch Corn Puffs 300G	Cane Sugar	Maize (Meal)	Salt	Not Matched With a Commodity	NA	NA	NA	NA	NA	NA	NA	NA	NA	NA	NA	NA	NA	NA	NA	NA
Bepps Puffs Salt & Pepper 70G	Other Vegetables	Peas	Rice	Salt	Sunflower Oil	Not Matched With a Commodity	NA	NA	NA	NA	NA	NA	NA	NA	NA	NA	NA	NA	NA	NA
Bepps Puffs Cheese Flavour 70G	Cane Sugar	Onions & Leeks	Peas	Rice	Root Vegetables	Salt	Sunflower Oil	Not Matched With a Commodity	NA	NA	NA	NA	NA	NA	NA	NA	NA	NA	NA	NA
Bepps Puffs Sweet Chilli 70G	Cane Sugar	Onions & Leeks	Peas	Rice	Root Vegetables	Salt	Sunflower Oil	Tomatoes	Not Matched With a Commodity	NA	NA	NA	NA	NA	NA	NA	NA	NA	NA	NA
Morrisons Cheese Puffs 6 Pack	Maize (Meal)	Milk	Salt	Sunflower Oil	Not Matched With a Commodity	NA	NA	NA	NA	NA	NA	NA	NA	NA	NA	NA	NA	NA	NA	NA
Morrisons Cheese Puffs	Maize (Meal)	Milk	Palm Oil	Salt	Sunflower Oil	Not Matched With a Commodity	NA	NA	NA	NA	NA	NA	NA	NA	NA	NA	NA	NA	NA	NA
Hippeas Organic Chickpea Puffs Sweet & Smokin' Multipack	Cane Sugar	Cassava	Cereals & Oilcrops Misc.	Onions & Leeks	Other Pulses	Rice	Salt	Sunflower Oil	Not Matched With a Commodity	NA	NA	NA	NA	NA	NA	NA	NA	NA	NA	NA
Cheetos Cheese Puffs Snacks 13g x	Cereals & Oilcrops Misc.	Cheese	Maize (Meal)	Salt	Not Matched With a Commodity	NA	NA	NA	NA	NA	NA	NA	NA	NA	NA	NA	NA	NA	NA	NA
Cheetos Puffs Flamin Hot Snacks 13g x	Cane Sugar	Cereals & Oilcrops Misc.	Maize (Meal)	Onions & Leeks	Root Vegetables	Salt	Not Matched With a Commodity	NA	NA	NA	NA	NA	NA	NA	NA	NA	NA	NA	NA	NA
Hippeas Organic Chickpea Puffs Salt & Vinegar	Cane Sugar	Cassava	Cereals & Oilcrops Misc.	Other Pulses	Rice	Salt	Sunflower Oil	Wine	Not Matched With a Commodity	NA	NA	NA	NA	NA	NA	NA	NA	NA	NA	NA
Essential Waitrose Cheese Puffs	Cheese	Maize (Meal)	Milk	Salt	Sunflower Oil	Not Matched With a Commodity	NA	NA	NA	NA	NA	NA	NA	NA	NA	NA	NA	NA	NA	NA
Ape Coconut & Rice Puffs Lightly Salted	Other Fruit	Rice	Salt	NA	NA	NA	NA	NA	NA	NA	NA	NA	NA	NA	NA	NA	NA	NA	NA	NA
Eat Real Quinoa Kale Puffs Cheese Flavour	Brassicas	Cane Sugar	Cereals & Oilcrops Misc.	Maize (Meal)	Rice	Salt	Not Matched With a Commodity	NA	NA	NA	NA	NA	NA	NA	NA	NA	NA	NA	NA	NA
Ape Coconut & Rice Puffs Thai Chilli	Apples	Onions & Leeks	Other Fruit	Other Vegetables	Rice	Salt	Tomatoes	Not Matched With a Commodity	NA	NA	NA	NA	NA	NA	NA	NA	NA	NA	NA	NA
Ape Coconut & Rice Puffs Sharing Bag Lightly Salted	Other Fruit	Rice	Salt	NA	NA	NA	NA	NA	NA	NA	NA	NA	NA	NA	NA	NA	NA	NA	NA	NA
Ape Coconut & Rice Puffs Cheese Flavour	Onions & Leeks	Other Fruit	Rice	Root Vegetables	Salt	Not Matched With a Commodity	NA	NA	NA	NA	NA	NA	NA	NA	NA	NA	NA	NA	NA	NA
Shore Sweet & Smoky Seaweed Puffs	Cane Sugar	Maize (Meal)	Onions & Leeks	Other Vegetables	Rice	Salt	Sunflower Oil	Tomatoes	Wheat & Rye (Bread)	Not Matched With a Commodity	NA	NA	NA	NA	NA	NA	NA	NA	NA	NA
Ape Coconut & Rice Puffs Sharing Bag Thai Chilli	Apples	Onions & Leeks	Other Fruit	Other Vegetables	Rice	Salt	Tomatoes	Not Matched With a Commodity	NA	NA	NA	NA	NA	NA	NA	NA	NA	NA	NA	NA
Shore Thai Chilli Seaweed Puffs	Cane Sugar	Maize (Meal)	Onions & Leeks	Other Vegetables	Rice	Salt	Sunflower Oil	Not Matched With a Commodity	NA	NA	NA	NA	NA	NA	NA	NA	NA	NA	NA	NA
Shore Sea Salt & Balsamic Seaweed Puffs	Cane Sugar	Maize (Meal)	Onions & Leeks	Rice	Salt	Sunflower Oil	Not Matched With a Commodity	NA	NA	NA	NA	NA	NA	NA	NA	NA	NA	NA	NA	NA
Heinz Carrot & Tomato Ring Puffs	Maize (Meal)	Rice	Root Vegetables	Sunflower Oil	Tomatoes	Not Matched With a Commodity	NA	NA	NA	NA	NA	NA	NA	NA	NA	NA	NA	NA	NA	NA
Shore Lime, Chilli & Coconut Seaweed Puffs	Cane Sugar	Citrus Fruit	Maize (Meal)	Onions & Leeks	Other Vegetables	Rice	Salt	Sunflower Oil	Not Matched With a Commodity	NA	NA	NA	NA	NA	NA	NA	NA	NA	NA	NA
Ape Coconut & Rice Puffs Sharing Bag - Cheese Flavour	Onions & Leeks	Other Fruit	Rice	Root Vegetables	Salt	Not Matched With a Commodity	NA	NA	NA	NA	NA	NA	NA	NA	NA	NA	NA	NA	NA	NA
Organix Goodies Cheese & Herb Puffs	Cheese	Maize (Meal)	Other Vegetables	Sunflower Oil	Not Matched With a Commodity	NA	NA	NA	NA	NA	NA	NA	NA	NA	NA	NA	NA	NA	NA	NA
The Curators Spicy BBQ Pork Puffs	Cane Sugar	Other Vegetables	Pig Meat	Root Vegetables	Salt	Not Matched With a Commodity	NA	NA	NA	NA	NA	NA	NA	NA	NA	NA	NA	NA	NA	NA
The Curators Salt & Vinegar Pork Puffs-Sharing	Barley (Beer)	Cane Sugar	Cereals & Oilcrops Misc.	Pig Meat	Rice	Salt	Not Matched With a Commodity	NA	NA	NA	NA	NA	NA	NA	NA	NA	NA	NA	NA	NA
The Curators Salt & Vinegar Pork Puffs	Barley (Beer)	Cane Sugar	Cereals & Oilcrops Misc.	Pig Meat	Rice	Salt	Not Matched With a Commodity	NA	NA	NA	NA	NA	NA	NA	NA	NA	NA	NA	NA	NA
Kallo Organic Wholegrain Rice Puffs	Rice	Not Matched With a Commodity	NA	NA	NA	NA	NA	NA	NA	NA	NA	NA	NA	NA	NA	NA	NA	NA	NA	NA
Hippeas Chickpea Puffs Sweet & Smokin	Cane Sugar	Cassava	Cereals & Oilcrops Misc.	Onions & Leeks	Other Pulses	Rice	Salt	Sunflower Oil	Not Matched With a Commodity	NA	NA	NA	NA	NA	NA	NA	NA	NA	NA	NA
essential Waitrose cheese puffs	Maize (Meal)	Milk	Salt	Sunflower Oil	Not Matched With a Commodity	NA	NA	NA	NA	NA	NA	NA	NA	NA	NA	NA	NA	NA	NA	NA
Eat Real Quinoa And Kale Puffs Jalap and Cheddar Flavour	Cane Sugar	Cereals & Oilcrops Misc.	Maize (Meal)	Onions & Leeks	Other Vegetables	Rice	Salt	Tomatoes	Not Matched With a Commodity	NA	NA	NA	NA	NA	NA	NA	NA	NA	NA	NA
Kallo Organic Wholegrain Breakfast Puffs	Rice	Not Matched With a Commodity	NA	NA	NA	NA	NA	NA	NA	NA	NA	NA	NA	NA	NA	NA	NA	NA	NA	NA
Nature's Path Gorilla Munch Corn Puffs	Cane Sugar	Maize (Meal)	Salt	Not Matched With a Commodity	NA	NA	NA	NA	NA	NA	NA	NA	NA	NA	NA	NA	NA	NA	NA	NA
Organix goodies organic curly puffs	Maize (Meal)	Milk	Other Vegetables	Sunflower Oil	Not Matched With a Commodity	NA	NA	NA	NA	NA	NA	NA	NA	NA	NA	NA	NA	NA	NA	NA
Heinz Carrot & Pumpkin Big Puffs	Maize (Meal)	Other Vegetables	Rice	Root Vegetables	Sunflower Oil	Not Matched With a Commodity	NA	NA	NA	NA	NA	NA	NA	NA	NA	NA	NA	NA	NA	NA
Heinz Sweetcorn & Red Pepper Ring Puffs	Maize (Meal)	Other Vegetables	Rice	Sunflower Oil	Not Matched With a Commodity	NA	NA	NA	NA	NA	NA	NA	NA	NA	NA	NA	NA	NA	NA	NA
Sainsbury's Mincemeat Puffs x8	Apples	Berries & Grapes	Cane Sugar	Cassava	Cereals & Oilcrops Misc.	Citrus Fruit	Milk	Other Vegetables	Palm Oil	Root Vegetables	Salt	Sunflower Oil	Water	Wheat & Rye (Bread)	Not Matched With a Commodity	NA	NA	NA	NA	NA
Heavenly Corn Puffs - Strawberry & Apple	Apples	Berries & Grapes	Maize (Meal)	Sunflower Oil	Not Matched With a Commodity	NA	NA	NA	NA	NA	NA	NA	NA	NA	NA	NA	NA	NA	NA	NA
Heavenly Super Puffs - Sweet Potato & Carrot	Maize (Meal)	Potatoes	Root Vegetables	Sunflower Oil	Not Matched With a Commodity	NA	NA	NA	NA	NA	NA	NA	NA	NA	NA	NA	NA	NA	NA	NA
Reese's Puffs Sweet & Crunchy Corn Puffs 326g	Cane Sugar	Cereals & Oilcrops Misc.	Dark Chocolate	Groundnuts	Maize (Meal)	Rapeseed Oil	Salt	Not Matched With a Commodity	NA	NA	NA	NA	NA	NA	NA	NA	NA	NA	NA	NA
Sainsbury's Cheese Puffs 6x17g	Maize (Meal)	Milk	Palm Oil	Salt	Sunflower Oil	Not Matched With a Commodity	NA	NA	NA	NA	NA	NA	NA	NA	NA	NA	NA	NA	NA	NA
Cheetos Puffs Flamin' Hot Snacks 8x13g	Cane Sugar	Cereals & Oilcrops Misc.	Maize (Meal)	Onions & Leeks	Other Pulses	Root Vegetables	Salt	Not Matched With a Commodity	NA	NA	NA	NA	NA	NA	NA	NA	NA	NA	NA	NA
Sainsbury's Cheese Puffs 125g	Maize (Meal)	Milk	Palm Oil	Salt	Sunflower Oil	Not Matched With a Commodity	NA	NA	NA	NA	NA	NA	NA	NA	NA	NA	NA	NA	NA	NA
Hippeas Organic Chickpea Puffs Sweet & Smokin' 78g	Cane Sugar	Cassava	Cereals & Oilcrops Misc.	Onions & Leeks	Other Pulses	Rice	Salt	Sunflower Oil	Not Matched With a Commodity	NA	NA	NA	NA	NA	NA	NA	NA	NA	NA	NA
Hippeas Organic Chickpea Puffs Salt & Vinegar Vibes 78g	Cane Sugar	Cassava	Cereals & Oilcrops Misc.	Other Pulses	Rice	Salt	Sunflower Oil	Wine	Not Matched With a Commodity	NA	NA	NA	NA	NA	NA	NA	NA	NA	NA	NA
Hippeas Organic Chickpea Puffs Salt & Vinegar Vibes 22g	Cane Sugar	Cassava	Cereals & Oilcrops Misc.	Other Pulses	Rice	Salt	Sunflower Oil	Wine	Not Matched With a Commodity	NA	NA	NA	NA	NA	NA	NA	NA	NA	NA	NA
Hippeas Organic Chickpea Puffs Sweet & Smokin' 5x15g	Cane Sugar	Cassava	Cereals & Oilcrops Misc.	Onions & Leeks	Other Pulses	Rice	Salt	Sunflower Oil	Not Matched With a Commodity	NA	NA	NA	NA	NA	NA	NA	NA	NA	NA	NA
Hippeas Organic Chickpea Puffs Take it Cheesy Flavour 5 x 15g	Cane Sugar	Cassava	Cereals & Oilcrops Misc.	Onions & Leeks	Other Pulses	Other Vegetables	Rice	Salt	Sunflower Oil	Not Matched With a Commodity	NA	NA	NA	NA	NA	NA	NA	NA	NA	NA
The Curators Pork Puffs Salt & Vinegar 75g	Barley (Beer)	Cane Sugar	Cereals & Oilcrops Misc.	Pig Meat	Rice	Salt	Not Matched With a Commodity	NA	NA	NA	NA	NA	NA	NA	NA	NA	NA	NA	NA	NA
Spicy BBQ Pork Puffs 25g Cs	Cane Sugar	Other Vegetables	Pig Meat	Root Vegetables	Salt	Not Matched With a Commodity	NA	NA	NA	NA	NA	NA	NA	NA	NA	NA	NA	NA	NA	NA
Ape Coconut Puffs Lightly Salted 80g	Other Fruit	Rice	Salt	NA	NA	NA	NA	NA	NA	NA	NA	NA	NA	NA	NA	NA	NA	NA	NA	NA
Ape Coconut Puffs Thai Chilli 80g	Apples	Onions & Leeks	Other Fruit	Other Vegetables	Rice	Salt	Tomatoes	Not Matched With a Commodity	NA	NA	NA	NA	NA	NA	NA	NA	NA	NA	NA	NA
Ape Coconut Puffs Thai Chilli 25g	Apples	Onions & Leeks	Other Fruit	Other Vegetables	Rice	Salt	Tomatoes	Not Matched With a Commodity	NA	NA	NA	NA	NA	NA	NA	NA	NA	NA	NA	NA
Weetabix Cereal 24 Pack	Barley (Beer)	Cane Sugar	Salt	Wheat & Rye (Bread)	Not Matched With a Commodity	NA	NA	NA	NA	NA	NA	NA	NA	NA	NA	NA	NA	NA	NA	NA
Weetabix Minis Chocolate 600G	Butter, Cream & Ghee	Cane Sugar	Dark Chocolate	Salt	Wheat & Rye (Bread)	Not Matched With a Commodity	NA	NA	NA	NA	NA	NA	NA	NA	NA	NA	NA	NA	NA	NA
Weetabix 48Pk	Barley (Beer)	Cane Sugar	Salt	Wheat & Rye (Bread)	Not Matched With a Commodity	NA	NA	NA	NA	NA	NA	NA	NA	NA	NA	NA	NA	NA	NA	NA
Weetabix Cereal 12 Pack	Barley (Beer)	Cane Sugar	Salt	Wheat & Rye (Bread)	Not Matched With a Commodity	NA	NA	NA	NA	NA	NA	NA	NA	NA	NA	NA	NA	NA	NA	NA
Weetabix 72Pk	Barley (Beer)	Cane Sugar	Salt	Wheat & Rye (Bread)	Not Matched With a Commodity	NA	NA	NA	NA	NA	NA	NA	NA	NA	NA	NA	NA	NA	NA	NA
Weetabix On The Go Chocolate Drink 250Ml	Barley (Beer)	Butter, Cream & Ghee	Cane Sugar	Dark Chocolate	Milk	Water	Wheat & Rye (Bread)	Not Matched With a Commodity	NA	NA	NA	NA	NA	NA	NA	NA	NA	NA	NA	NA
Weetabix Chocolate Weetos Cereal 500G	Barley (Beer)	Cane Sugar	Dark Chocolate	Salt	Wheat & Rye (Bread)	Not Matched With a Commodity	NA	NA	NA	NA	NA	NA	NA	NA	NA	NA	NA	NA	NA	NA
Weetabix On The Go Vanilla Drink 250Ml	Barley (Beer)	Butter, Cream & Ghee	Cane Sugar	Milk	Water	Wheat & Rye (Bread)	Not Matched With a Commodity	NA	NA	NA	NA	NA	NA	NA	NA	NA	NA	NA	NA	NA
Weetabix On The Go Strawberry Drink 250Ml	Barley (Beer)	Berries & Grapes	Butter, Cream & Ghee	Cane Sugar	Milk	Water	Wheat & Rye (Bread)	Not Matched With a Commodity	NA	NA	NA	NA	NA	NA	NA	NA	NA	NA	NA	NA
Weetabix Minis Fruit & Nut 600G	Berries & Grapes	Cane Sugar	Groundnuts	Nuts	Salt	Wheat & Rye (Bread)	Not Matched With a Commodity	NA	NA	NA	NA	NA	NA	NA	NA	NA	NA	NA	NA	NA
Weetabix Oatibix Cereal 24 Pack	Barley (Beer)	Cane Sugar	Oatmeal	Salt	NA	NA	NA	NA	NA	NA	NA	NA	NA	NA	NA	NA	NA	NA	NA	NA
Weetabix On The Go Banana Drink 250Ml	Bananas	Barley (Beer)	Butter, Cream & Ghee	Cane Sugar	Milk	Root Vegetables	Water	Wheat & Rye (Bread)	Not Matched With a Commodity	NA	NA	NA	NA	NA	NA	NA	NA	NA	NA	NA
Weetabix Protein Chocolate Chip 24s	Barley (Beer)	Butter, Cream & Ghee	Cane Sugar	Dark Chocolate	Rice	Salt	Wheat & Rye (Bread)	Not Matched With a Commodity	NA	NA	NA	NA	NA	NA	NA	NA	NA	NA	NA	NA
Weetabix Biscuits	Barley (Beer)	Cane Sugar	Salt	Wheat & Rye (Bread)	Not Matched With a Commodity	NA	NA	NA	NA	NA	NA	NA	NA	NA	NA	NA	NA	NA	NA	NA
Weetabix Minis Chocolate	Butter, Cream & Ghee	Cane Sugar	Dark Chocolate	Salt	Wheat & Rye (Bread)	Not Matched With a Commodity	NA	NA	NA	NA	NA	NA	NA	NA	NA	NA	NA	NA	NA	NA
Weetabix	Barley (Beer)	Cane Sugar	Salt	Wheat & Rye (Bread)	Not Matched With a Commodity	NA	NA	NA	NA	NA	NA	NA	NA	NA	NA	NA	NA	NA	NA	NA
Weetabix Chocolate Weetos	Barley (Beer)	Cane Sugar	Dark Chocolate	Salt	Wheat & Rye (Bread)	Not Matched With a Commodity	NA	NA	NA	NA	NA	NA	NA	NA	NA	NA	NA	NA	NA	NA
Weetabix Chocolate	Barley (Beer)	Butter, Cream & Ghee	Cane Sugar	Dark Chocolate	Salt	Wheat & Rye (Bread)	Not Matched With a Commodity	NA	NA	NA	NA	NA	NA	NA	NA	NA	NA	NA	NA	NA
Weetabix Oatibix	Barley (Beer)	Cane Sugar	Oatmeal	Salt	Not Matched With a Commodity	NA	NA	NA	NA	NA	NA	NA	NA	NA	NA	NA	NA	NA	NA	NA
Weetabix Banana	Barley (Beer)	Cane Sugar	Salt	Wheat & Rye (Bread)	Not Matched With a Commodity	NA	NA	NA	NA	NA	NA	NA	NA	NA	NA	NA	NA	NA	NA	NA
Weetabix Oatibix Flakes	Barley (Beer)	Cane Sugar	Oatmeal	Salt	Not Matched With a Commodity	NA	NA	NA	NA	NA	NA	NA	NA	NA	NA	NA	NA	NA	NA	NA
Weetabix Protein 24 Pack	Barley (Beer)	Cane Sugar	Dark Chocolate	Rice	Wheat & Rye (Bread)	Not Matched With a Commodity	NA	NA	NA	NA	NA	NA	NA	NA	NA	NA	NA	NA	NA	NA
Weetabix Minis Banana Cereal	Bananas	Cane Sugar	Other Fruit	Salt	Wheat & Rye (Bread)	Not Matched With a Commodity	NA	NA	NA	NA	NA	NA	NA	NA	NA	NA	NA	NA	NA	NA
Weetabix Organic Biscuits 24PK	Barley (Beer)	Cane Sugar	Salt	Wheat & Rye (Bread)	NA	NA	NA	NA	NA	NA	NA	NA	NA	NA	NA	NA	NA	NA	NA	NA
Weetabix Additions Red Berries 24S	Apples	Barley (Beer)	Berries & Grapes	Cane Sugar	Oatmeal	Salt	Sunflower Oil	Wheat & Rye (Bread)	Not Matched With a Commodity	NA	NA	NA	NA	NA	NA	NA	NA	NA	NA	NA
Weetabix On the Go Breakfast Protein Drink Vanilla	Barley (Beer)	Butter, Cream & Ghee	Cane Sugar	Milk	Water	Wheat & Rye (Bread)	Not Matched With a Commodity	NA	NA	NA	NA	NA	NA	NA	NA	NA	NA	NA	NA	NA
Weetabix On the Go Breakfast Protein Drink Strawberry & Raspberry	Barley (Beer)	Berries & Grapes	Butter, Cream & Ghee	Cane Sugar	Milk	Water	Wheat & Rye (Bread)	Not Matched With a Commodity	NA	NA	NA	NA	NA	NA	NA	NA	NA	NA	NA	NA
Weetabix On The Go Breakfast Drink Chocolate	Barley (Beer)	Butter, Cream & Ghee	Cane Sugar	Dark Chocolate	Milk	Water	Wheat & Rye (Bread)	Not Matched With a Commodity	NA	NA	NA	NA	NA	NA	NA	NA	NA	NA	NA	NA
Weetabix On The Go Breakfast Protein Drink Chocolate	Barley (Beer)	Butter, Cream & Ghee	Cane Sugar	Dark Chocolate	Milk	Water	Wheat & Rye (Bread)	Not Matched With a Commodity	NA	NA	NA	NA	NA	NA	NA	NA	NA	NA	NA	NA
Weetabix On the Go Breakfast Drink Strawberry Multipack	Barley (Beer)	Berries & Grapes	Butter, Cream & Ghee	Cane Sugar	Milk	Water	Wheat & Rye (Bread)	Not Matched With a Commodity	NA	NA	NA	NA	NA	NA	NA	NA	NA	NA	NA	NA
Weetabix Vanilla On The Go Drink	Barley (Beer)	Butter, Cream & Ghee	Cane Sugar	Milk	Water	Wheat & Rye (Bread)	Not Matched With a Commodity	NA	NA	NA	NA	NA	NA	NA	NA	NA	NA	NA	NA	NA
Weetabix On The Go Chocolate Breakfast Drink	Barley (Beer)	Butter, Cream & Ghee	Cane Sugar	Dark Chocolate	Milk	Water	Wheat & Rye (Bread)	Not Matched With a Commodity	NA	NA	NA	NA	NA	NA	NA	NA	NA	NA	NA	NA
Weetabix On the Go Breakfast Drink Strawberry	Barley (Beer)	Berries & Grapes	Butter, Cream & Ghee	Cane Sugar	Milk	Water	Wheat & Rye (Bread)	Not Matched With a Commodity	NA	NA	NA	NA	NA	NA	NA	NA	NA	NA	NA	NA
Weetabix On the Go Breakfast Drink Vanilla	Barley (Beer)	Butter, Cream & Ghee	Cane Sugar	Milk	Water	Wheat & Rye (Bread)	Not Matched With a Commodity	NA	NA	NA	NA	NA	NA	NA	NA	NA	NA	NA	NA	NA
Weetabix On the Go Breakfast Drink Banana	Bananas	Barley (Beer)	Butter, Cream & Ghee	Cane Sugar	Milk	Root Vegetables	Water	Wheat & Rye (Bread)	Not Matched With a Commodity	NA	NA	NA	NA	NA	NA	NA	NA	NA	NA	NA
Weetabix On the Go Breakfast Drink Chocolate	Barley (Beer)	Butter, Cream & Ghee	Cane Sugar	Dark Chocolate	Milk	Water	Wheat & Rye (Bread)	Not Matched With a Commodity	NA	NA	NA	NA	NA	NA	NA	NA	NA	NA	NA	NA
Weetabix On The Go Strawberry Breakfast Drink	Barley (Beer)	Berries & Grapes	Butter, Cream & Ghee	Cane Sugar	Milk	Water	Wheat & Rye (Bread)	Not Matched With a Commodity	NA	NA	NA	NA	NA	NA	NA	NA	NA	NA	NA	NA
Weetabix On The Go Vanilla Breakfast Drink	Barley (Beer)	Butter, Cream & Ghee	Cane Sugar	Milk	Water	Wheat & Rye (Bread)	Not Matched With a Commodity	NA	NA	NA	NA	NA	NA	NA	NA	NA	NA	NA	NA	NA
Weetabix Oatibix Flakes Red Berries	Barley (Beer)	Berries & Grapes	Cane Sugar	Oatmeal	Other Fruit	Salt	Not Matched With a Commodity	NA	NA	NA	NA	NA	NA	NA	NA	NA	NA	NA	NA	NA
Weetabix crispy minis chocolate chip	Butter, Cream & Ghee	Cane Sugar	Dark Chocolate	Salt	Wheat & Rye (Bread)	Not Matched With a Commodity	NA	NA	NA	NA	NA	NA	NA	NA	NA	NA	NA	NA	NA	NA
Weetabix organic	Barley (Beer)	Cane Sugar	Salt	Wheat & Rye (Bread)	NA	NA	NA	NA	NA	NA	NA	NA	NA	NA	NA	NA	NA	NA	NA	NA
Weetabix oatibix biscuits	Barley (Beer)	Cane Sugar	Oatmeal	Salt	NA	NA	NA	NA	NA	NA	NA	NA	NA	NA	NA	NA	NA	NA	NA	NA
Weetabix chocolate weetos	Barley (Beer)	Cane Sugar	Dark Chocolate	Salt	Wheat & Rye (Bread)	Not Matched With a Commodity	NA	NA	NA	NA	NA	NA	NA	NA	NA	NA	NA	NA	NA	NA
Weetabix Crispy Minis Fruit & Nut	Berries & Grapes	Cane Sugar	Groundnuts	Nuts	Salt	Wheat & Rye (Bread)	Not Matched With a Commodity	NA	NA	NA	NA	NA	NA	NA	NA	NA	NA	NA	NA	NA
Weetabix Protein	Barley (Beer)	Cane Sugar	Dark Chocolate	Rice	Wheat & Rye (Bread)	Not Matched With a Commodity	NA	NA	NA	NA	NA	NA	NA	NA	NA	NA	NA	NA	NA	NA
Weetabix oatibix flakes	Barley (Beer)	Cane Sugar	Oatmeal	Salt	Not Matched With a Commodity	NA	NA	NA	NA	NA	NA	NA	NA	NA	NA	NA	NA	NA	NA	NA
Weetabix On The Go Vanilla	Barley (Beer)	Butter, Cream & Ghee	Cane Sugar	Milk	Water	Wheat & Rye (Bread)	Not Matched With a Commodity	NA	NA	NA	NA	NA	NA	NA	NA	NA	NA	NA	NA	NA
Weetabix On The Go Chocolate Drink	Barley (Beer)	Butter, Cream & Ghee	Cane Sugar	Dark Chocolate	Milk	Water	Wheat & Rye (Bread)	Not Matched With a Commodity	NA	NA	NA	NA	NA	NA	NA	NA	NA	NA	NA	NA
Weetabix On The Go Breakfast Drink Strawberry	Barley (Beer)	Berries & Grapes	Butter, Cream & Ghee	Cane Sugar	Milk	Water	Wheat & Rye (Bread)	Not Matched With a Commodity	NA	NA	NA	NA	NA	NA	NA	NA	NA	NA	NA	NA
Weetabix Cereal x24	Barley (Beer)	Cane Sugar	Salt	Wheat & Rye (Bread)	Not Matched With a Commodity	NA	NA	NA	NA	NA	NA	NA	NA	NA	NA	NA	NA	NA	NA	NA
Weetabix Cereal x48	Barley (Beer)	Cane Sugar	Salt	Wheat & Rye (Bread)	Not Matched With a Commodity	NA	NA	NA	NA	NA	NA	NA	NA	NA	NA	NA	NA	NA	NA	NA
Weetabix Protein Cereal x24	Barley (Beer)	Cane Sugar	Dark Chocolate	Rice	Wheat & Rye (Bread)	Not Matched With a Commodity	NA	NA	NA	NA	NA	NA	NA	NA	NA	NA	NA	NA	NA	NA
Weetabix Cereal x72	Barley (Beer)	Cane Sugar	Salt	Wheat & Rye (Bread)	Not Matched With a Commodity	NA	NA	NA	NA	NA	NA	NA	NA	NA	NA	NA	NA	NA	NA	NA
Weetabix Crispy Minis Chocolate Chip 600g	Butter, Cream & Ghee	Cane Sugar	Dark Chocolate	Salt	Wheat & Rye (Bread)	Not Matched With a Commodity	NA	NA	NA	NA	NA	NA	NA	NA	NA	NA	NA	NA	NA	NA
Weetabix Cereal x12	Barley (Beer)	Cane Sugar	Salt	Wheat & Rye (Bread)	Not Matched With a Commodity	NA	NA	NA	NA	NA	NA	NA	NA	NA	NA	NA	NA	NA	NA	NA
Weetabix Chocolate Cereal x24 540g	Barley (Beer)	Butter, Cream & Ghee	Cane Sugar	Dark Chocolate	Salt	Wheat & Rye (Bread)	Not Matched With a Commodity	NA	NA	NA	NA	NA	NA	NA	NA	NA	NA	NA	NA	NA
Weetabix Oatibix Flakes Golden Oat Flakes Cereal 550g	Barley (Beer)	Cane Sugar	Oatmeal	Salt	Not Matched With a Commodity	NA	NA	NA	NA	NA	NA	NA	NA	NA	NA	NA	NA	NA	NA	NA
Weetabix Oatibix Cereal x24	Barley (Beer)	Cane Sugar	Oatmeal	Salt	NA	NA	NA	NA	NA	NA	NA	NA	NA	NA	NA	NA	NA	NA	NA	NA
Weetabix Cereal, Organic x24	Barley (Beer)	Cane Sugar	Salt	Wheat & Rye (Bread)	NA	NA	NA	NA	NA	NA	NA	NA	NA	NA	NA	NA	NA	NA	NA	NA
Weetabix On the Go Breakfast Drink Chocolate 3x250ml	Barley (Beer)	Butter, Cream & Ghee	Cane Sugar	Dark Chocolate	Milk	Water	Wheat & Rye (Bread)	Not Matched With a Commodity	NA	NA	NA	NA	NA	NA	NA	NA	NA	NA	NA	NA
Weetabix Oatibix Flakes Red Berries 475g	Barley (Beer)	Berries & Grapes	Cane Sugar	Oatmeal	Other Fruit	Salt	Not Matched With a Commodity	NA	NA	NA	NA	NA	NA	NA	NA	NA	NA	NA	NA	NA
Weetabix On the Go Breakfast Drink Vanilla 3x250ml	Barley (Beer)	Butter, Cream & Ghee	Cane Sugar	Milk	Water	Wheat & Rye (Bread)	Not Matched With a Commodity	NA	NA	NA	NA	NA	NA	NA	NA	NA	NA	NA	NA	NA
Weetabix On the Go Breakfast Drink Strawberry 3x250ml	Barley (Beer)	Berries & Grapes	Butter, Cream & Ghee	Cane Sugar	Milk	Water	Wheat & Rye (Bread)	Not Matched With a Commodity	NA	NA	NA	NA	NA	NA	NA	NA	NA	NA	NA	NA
Weetabix On The Go Breakfast Drink Banana 250ml	Bananas	Barley (Beer)	Butter, Cream & Ghee	Cane Sugar	Milk	Root Vegetables	Water	Wheat & Rye (Bread)	Not Matched With a Commodity	NA	NA	NA	NA	NA	NA	NA	NA	NA	NA	NA
Weetabix On the Go Breakfast Protein Drink Strawberry & Raspberry 275ml	Barley (Beer)	Berries & Grapes	Butter, Cream & Ghee	Cane Sugar	Milk	Water	Wheat & Rye (Bread)	Not Matched With a Commodity	NA	NA	NA	NA	NA	NA	NA	NA	NA	NA	NA	NA
Weetabix Additions Red Berries Cereal 24's	Apples	Barley (Beer)	Berries & Grapes	Cane Sugar	Oatmeal	Salt	Sunflower Oil	Wheat & Rye (Bread)	Not Matched With a Commodity	NA	NA	NA	NA	NA	NA	NA	NA	NA	NA	NA
Weetabix On the Go Breakfast Protein Drink Vanilla 275ml	Barley (Beer)	Butter, Cream & Ghee	Cane Sugar	Milk	Water	Wheat & Rye (Bread)	Not Matched With a Commodity	NA	NA	NA	NA	NA	NA	NA	NA	NA	NA	NA	NA	NA
Weetabix On the Go Breakfast Protein Drink, Chocolate 275ml	Barley (Beer)	Butter, Cream & Ghee	Cane Sugar	Dark Chocolate	Milk	Water	Wheat & Rye (Bread)	Not Matched With a Commodity	NA	NA	NA	NA	NA	NA	NA	NA	NA	NA	NA	NA
Weetabix Crispy Minis Fruit & Nut 600g	Berries & Grapes	Cane Sugar	Groundnuts	Nuts	Salt	Wheat & Rye (Bread)	Not Matched With a Commodity	NA	NA	NA	NA	NA	NA	NA	NA	NA	NA	NA	NA	NA
Weetabix On The Go Breakfast Drink Chocolate 250ml	Barley (Beer)	Butter, Cream & Ghee	Cane Sugar	Dark Chocolate	Milk	Water	Wheat & Rye (Bread)	Not Matched With a Commodity	NA	NA	NA	NA	NA	NA	NA	NA	NA	NA	NA	NA
Weetabix On The Go Breakfast Drink Vanilla 250ml	Barley (Beer)	Butter, Cream & Ghee	Cane Sugar	Milk	Water	Wheat & Rye (Bread)	Not Matched With a Commodity	NA	NA	NA	NA	NA	NA	NA	NA	NA	NA	NA	NA	NA
Weetabix On The Go Breakfast Drink Strawberry 250ml	Barley (Beer)	Berries & Grapes	Butter, Cream & Ghee	Cane Sugar	Milk	Water	Wheat & Rye (Bread)	Not Matched With a Commodity	NA	NA	NA	NA	NA	NA	NA	NA	NA	NA	NA	NA
Cream Crackers	NA	Wheat & Rye (Bread)	NA	NA	NA	NA	NA	NA	NA	NA	NA	NA	NA	NA	NA	NA	NA	NA	NA	NA
Jacobs Cream Crackers 300G	Rapeseed Oil	Salt	Wheat & Rye (Bread)	Not Matched With a Commodity	Palm Oil	NA	NA	NA	NA	NA	NA	NA	NA	NA	NA	NA	NA	NA	NA	NA
Jacobs Cream Crackers 200G (C)	Palm Oil	Rapeseed Oil	Salt	Wheat & Rye (Bread)	Not Matched With a Commodity	NA	NA	NA	NA	NA	NA	NA	NA	NA	NA	NA	NA	NA	NA	NA
Jacobs Cream Crackers Snack Pack 6X4pk	Palm Oil	Salt	Wheat & Rye (Bread)	Not Matched With a Commodity	NA	NA	NA	NA	NA	NA	NA	NA	NA	NA	NA	NA	NA	NA	NA	NA
Carrs Cream Crackers 200G	Rapeseed Oil	Salt	Wheat & Rye (Bread)	Not Matched With a Commodity	NA	NA	NA	NA	NA	NA	NA	NA	NA	NA	NA	NA	NA	NA	NA	NA
Osem Cream Crackers	Barley (Beer)	Maize (Meal)	Palm Oil	Rapeseed Oil	Salt	Wheat & Rye (Bread)	Not Matched With a Commodity	Other Pulses	NA	NA	NA	NA	NA	NA	NA	NA	NA	NA	NA	NA
Schar Gluten Free Cream Crackers	Barley (Beer)	Cane Sugar	Cassava	Maize (Meal)	Other Pulses	Rapeseed Oil	Salt	Water	Not Matched With a Commodity	Other Vegetables	NA	NA	NA	NA	NA	NA	NA	NA	NA	NA
Schar Gluten Free Cream Crackers 260g	Barley (Beer)	Cane Sugar	Cassava	Maize (Meal)	Other Pulses	Rapeseed Oil	Salt	Water	Not Matched With a Commodity	NA	NA	NA	NA	NA	NA	NA	NA	NA	NA	NA
Mul/Cnr Yoghurt Milk Chocolate Digestives 130G	Barley (Beer)	Cane Sugar	Dark Chocolate	Milk	Other Fruit	Salt	Water	Wheat & Rye (Bread)	Not Matched With a Commodity	NA	NA	NA	NA	NA	NA	NA	NA	NA	NA	NA
Milk Chocolate Digestives	NA	Milk Chocolate	NA	NA	NA	NA	NA	NA	NA	NA	NA	NA	NA	NA	NA	NA	NA	NA	NA	NA
Muller Corner Yogurt Milk Chocolate Digestives 130G	Barley (Beer)	Cane Sugar	Dark Chocolate	Milk	Other Fruit	Salt	Water	Wheat & Rye (Bread)	Not Matched With a Commodity	NA	NA	NA	NA	NA	NA	NA	NA	NA	NA	NA
Ms Molly's Chocolate Digestives Biscuits 300G	Cane Sugar	Dark Chocolate	Milk	Milk Chocolate	Palm Oil	Wheat & Rye (Bread)	Not Matched With a Commodity	Butter, Cream & Ghee	Salt	NA	NA	NA	NA	NA	NA	NA	NA	NA	NA	NA
Mcvitie's Milk Chocolate Digestives 433G	Butter, Cream & Ghee	Cane Sugar	Dark Chocolate	Milk	Other Vegetables	Rapeseed Oil	Salt	Wheat & Rye (Bread)	Not Matched With a Commodity	NA	NA	NA	NA	NA	NA	NA	NA	NA	NA	NA
Mcvitie's Dark Chocolate Digestives 433G	Butter, Cream & Ghee	Cane Sugar	Dark Chocolate	Other Vegetables	Rapeseed Oil	Salt	Wheat & Rye (Bread)	Not Matched With a Commodity	NA	NA	NA	NA	NA	NA	NA	NA	NA	NA	NA	NA
Mcvities Light Milk Chocolate Digestives 300G	Butter, Cream & Ghee	Cane Sugar	Dark Chocolate	Milk	Rapeseed Oil	Salt	Wheat & Rye (Bread)	Not Matched With a Commodity	NA	NA	NA	NA	NA	NA	NA	NA	NA	NA	NA	NA
McVitie's Light Milk Chocolate Digestives	Butter, Cream & Ghee	Cane Sugar	Dark Chocolate	Milk	Rapeseed Oil	Salt	Wheat & Rye (Bread)	Not Matched With a Commodity	Other Vegetables	NA	NA	NA	NA	NA	NA	NA	NA	NA	NA	NA
McVitie's Double Chocolate Digestives	Butter, Cream & Ghee	Cane Sugar	Dark Chocolate	Milk	Milk Chocolate	Other Vegetables	Rapeseed Oil	Salt	Wheat & Rye (Bread)	Not Matched With a Commodity	NA	NA	NA	NA	NA	NA	NA	NA	NA	NA
Prewett's Milk Chocolate Digestives	Butter, Cream & Ghee	Cane Sugar	Cereals & Oilcrops Misc.	Dark Chocolate	Maize (Meal)	Milk	Milk Chocolate	Oatmeal	Other Pulses	Palm Oil	Salt	Wheat & Rye (Bread)	Not Matched With a Commodity	NA	NA	NA	NA	NA	NA	NA
Rakusens Plain Chocolate Digestives	Butter, Cream & Ghee	Cane Sugar	Dark Chocolate	Palm Oil	Salt	Wheat & Rye (Bread)	Not Matched With a Commodity	NA	NA	NA	NA	NA	NA	NA	NA	NA	NA	NA	NA	NA
McVitie's Dark Chocolate Digestives Thins	Butter, Cream & Ghee	Cane Sugar	Dark Chocolate	Other Vegetables	Rapeseed Oil	Salt	Wheat & Rye (Bread)	Not Matched With a Commodity	NA	NA	NA	NA	NA	NA	NA	NA	NA	NA	NA	NA
McVitie's Milk Chocolate Digestives Thins	Butter, Cream & Ghee	Cane Sugar	Dark Chocolate	Milk	Other Vegetables	Rapeseed Oil	Salt	Wheat & Rye (Bread)	Not Matched With a Commodity	NA	NA	NA	NA	NA	NA	NA	NA	NA	NA	NA
Sainsbury's Deliciously Free From Chocolate Digestives 200g	Butter, Cream & Ghee	Cane Sugar	Cereals & Oilcrops Misc.	Dark Chocolate	Maize (Meal)	Milk	Oatmeal	Other Pulses	Palm Oil	Salt	Water	Not Matched With a Commodity	NA	NA	NA	NA	NA	NA	NA	NA
Mcvitie Rich Tea Biscuits 300G	Barley (Beer)	Cane Sugar	Rapeseed Oil	Salt	Wheat & Rye (Bread)	Not Matched With a Commodity	NA	NA	NA	NA	NA	NA	NA	NA	NA	NA	NA	NA	NA	NA
Schar Rich Tea Biscuits 125G	Beet Sugar	Cane Sugar	Cassava	Eggs	Maize (Meal)	Milk	Rapeseed Oil	Salt	Water	Not Matched With a Commodity	Palm Oil	NA	NA	NA	NA	NA	NA	NA	NA	NA
Schar Gluten Free Rich Tea Biscuits	Beet Sugar	Cane Sugar	Cassava	Eggs	Maize (Meal)	Milk	Rapeseed Oil	Salt	Water	Not Matched With a Commodity	NA	Palm Oil	NA	NA	NA	NA	NA	NA	NA	NA
McVitie's Rich Tea biscuits	Barley (Beer)	Cane Sugar	Other Vegetables	Salt	Wheat & Rye (Bread)	Not Matched With a Commodity	NA	NA	NA	NA	NA	NA	NA	NA	NA	NA	NA	NA	NA	NA
McVitie's Rich Tea Biscuits	Barley (Beer)	Cane Sugar	Other Vegetables	Rapeseed Oil	Salt	Wheat & Rye (Bread)	Not Matched With a Commodity	NA	NA	NA	NA	NA	NA	NA	NA	NA	NA	NA	NA	NA
McVitie's Rich Tea Biscuits 300g	Barley (Beer)	Cane Sugar	Rapeseed Oil	Salt	Wheat & Rye (Bread)	Not Matched With a Commodity	NA	NA	NA	NA	NA	NA	NA	NA	NA	NA	NA	NA	NA	NA
Gem Chocolate Fruit Cake Mix 730G	Berries & Grapes	Butter, Cream & Ghee	Cane Sugar	Citrus Fruit	Dark Chocolate	Other Fruit	Sunflower Oil	Not Matched With a Commodity	NA	NA	NA	NA	NA	NA	NA	NA	NA	NA	NA	NA
Waitrose Christmas Top Iced Fruit Cake	Barley (Beer)	Berries & Grapes	Butter, Cream & Ghee	Cane Sugar	Cereals & Oilcrops Misc.	Citrus Fruit	Eggs	Maize (Meal)	Milk	Nuts	Other Fruit	Other Vegetables	Palm Oil	Root Vegetables	Salt	Water	Wheat & Rye (Bread)	Not Matched With a Commodity	NA	NA
Tesco Iced Top Rich Fruit Cake Bar 400G	Barley (Beer)	Berries & Grapes	Cane Sugar	Cereals & Oilcrops Misc.	Citrus Fruit	Eggs	Milk	Nuts	Other Fruit	Palm Oil	Salt	Wheat & Rye (Bread)	Not Matched With a Commodity	Root Vegetables	NA	NA	NA	NA	NA	NA
Tesco Rich Fruit Cake 800G	Barley (Beer)	Berries & Grapes	Cane Sugar	Cereals & Oilcrops Misc.	Citrus Fruit	Eggs	Milk	Other Fruit	Palm Oil	Salt	Wheat & Rye (Bread)	Not Matched With a Commodity	Root Vegetables	NA	NA	NA	NA	NA	NA	NA
Tesco Finest Rich Fruit Cake 400G	Barley (Beer)	Berries & Grapes	Cane Sugar	Citrus Fruit	Eggs	Milk	Nuts	Other Fruit	Palm Oil	Water	Wheat & Rye (Bread)	Not Matched With a Commodity	NA	NA	NA	NA	NA	NA	NA	NA
Tesco Top Iced Fruit Cake 907G	Barley (Beer)	Berries & Grapes	Cane Sugar	Cereals & Oilcrops Misc.	Citrus Fruit	Eggs	Maize (Meal)	Milk	Nuts	Other Fruit	Palm Oil	Root Vegetables	Salt	Wheat & Rye (Bread)	Not Matched With a Commodity	NA	NA	NA	NA	NA
Tesco 6 Iced Fruit Cake Slices	Barley (Beer)	Berries & Grapes	Cane Sugar	Cereals & Oilcrops Misc.	Citrus Fruit	Eggs	Milk	Other Fruit	Palm Oil	Sunflower Oil	Wheat & Rye (Bread)	Not Matched With a Commodity	NA	NA	NA	NA	NA	NA	NA	NA
Tesco Royal Iced Fruit Cake 907G	Barley (Beer)	Berries & Grapes	Cane Sugar	Cereals & Oilcrops Misc.	Citrus Fruit	Eggs	Milk	Nuts	Other Fruit	Palm Oil	Salt	Water	Wheat & Rye (Bread)	Not Matched With a Commodity	NA	NA	NA	NA	NA	NA
Tesco Christmas Greetings Fruit Cake 1Kg	Apples	Barley (Beer)	Berries & Grapes	Cane Sugar	Cereals & Oilcrops Misc.	Citrus Fruit	Eggs	Maize (Meal)	Milk	Nuts	Other Fruit	Other Vegetables	Palm Oil	Root Vegetables	Salt	Tomatoes	Wheat & Rye (Bread)	Not Matched With a Commodity	NA	NA
Regal Sliced Fruit Cake	Cane Sugar	Cereals & Oilcrops Misc.	Citrus Fruit	Eggs	Other Fruit	Other Vegetables	Palm Oil	Salt	Water	Wheat & Rye (Bread)	Not Matched With a Commodity	NA	NA	NA	NA	NA	NA	NA	NA	NA
Regal Classic Fruit Cake Slices 7S	Cane Sugar	Citrus Fruit	Eggs	Milk	Other Vegetables	Sunflower Oil	Wheat & Rye (Bread)	Not Matched With a Commodity	Apples	Potatoes	NA	NA	NA	NA	NA	NA	NA	NA	NA	NA
No.1 Rich Fruit Cake	Barley (Beer)	Berries & Grapes	Butter, Cream & Ghee	Cane Sugar	Eggs	Other Fruit	Other Vegetables	Salt	Wheat & Rye (Bread)	Not Matched With a Commodity	Milk	Nuts	NA	NA	NA	NA	NA	NA	NA	NA
No.1 Iced Fruit Cake Bar	Barley (Beer)	Berries & Grapes	Cane Sugar	Cereals & Oilcrops Misc.	Citrus Fruit	Eggs	Maize (Meal)	Milk	Nuts	Other Fruit	Other Vegetables	Palm Oil	Root Vegetables	Salt	Water	Wheat & Rye (Bread)	Not Matched With a Commodity	NA	NA	NA
No.1 Spiced Fruit Cake	Berries & Grapes	Butter, Cream & Ghee	Cane Sugar	Cereals & Oilcrops Misc.	Citrus Fruit	Eggs	Maize (Meal)	Nuts	Other Fruit	Other Vegetables	Palm Oil	Root Vegetables	Salt	Wheat & Rye (Bread)	Not Matched With a Commodity	NA	NA	NA	NA	NA
Celebration Fruit Cake 20cm (Undecorated)	Berries & Grapes	Cane Sugar	Citrus Fruit	Eggs	Maize (Meal)	Milk	Nuts	Other Fruit	Other Vegetables	Palm Oil	Root Vegetables	Salt	Sunflower Oil	Wheat & Rye (Bread)	Not Matched With a Commodity	NA	NA	NA	NA	NA
Fiona Cairns Chocolate & Orange Fruit Cake	Apples	Berries & Grapes	Butter, Cream & Ghee	Cane Sugar	Citrus Fruit	Dark Chocolate	Eggs	Maize (Meal)	Milk	Nuts	Other Fruit	Palm Oil	Rapeseed Oil	Root Vegetables	Sunflower Oil	Water	Wheat & Rye (Bread)	Not Matched With a Commodity	NA	NA
Waitrose Christmas iced fruit cake bites	Berries & Grapes	Cane Sugar	Citrus Fruit	Eggs	Maize (Meal)	Milk	Nuts	Other Fruit	Other Vegetables	Palm Oil	Water	Wheat & Rye (Bread)	Not Matched With a Commodity	NA	NA	NA	NA	NA	NA	NA
Waitrose Iced Fruit Cake Bar	Barley (Beer)	Berries & Grapes	Cane Sugar	Cereals & Oilcrops Misc.	Citrus Fruit	Eggs	Maize (Meal)	Milk	Nuts	Other Fruit	Other Vegetables	Palm Oil	Root Vegetables	Salt	Water	Wheat & Rye (Bread)	Not Matched With a Commodity	NA	NA	NA
Market Town Bakery Spiced Fruit Cake	Cane Sugar	Eggs	Milk	Other Fruit	Other Vegetables	Rapeseed Oil	Salt	Sunflower Oil	Wheat & Rye (Bread)	Not Matched With a Commodity	NA	NA	NA	NA	NA	NA	NA	NA	NA	NA
Morrisons Fruit Cake Slices	Berries & Grapes	Cane Sugar	Cereals & Oilcrops Misc.	Citrus Fruit	Eggs	Other Fruit	Palm Oil	Root Vegetables	Salt	Wheat & Rye (Bread)	Not Matched With a Commodity	NA	NA	NA	NA	NA	NA	NA	NA	NA
Bonne Maman Petit Fruit Cake	Berries & Grapes	Butter, Cream & Ghee	Cane Sugar	Citrus Fruit	Eggs	Other Pulses	Salt	Sunflower Oil	Wheat & Rye (Bread)	Not Matched With a Commodity	NA	NA	NA	NA	NA	NA	NA	NA	NA	NA
Morrisons Christmas Rich Fruit Cake	Barley (Beer)	Berries & Grapes	Cane Sugar	Citrus Fruit	Eggs	Milk	Other Fruit	Root Vegetables	Wheat & Rye (Bread)	Not Matched With a Commodity	Butter, Cream & Ghee	Salt	NA	NA	NA	NA	NA	NA	NA	NA
Morrisons The Best Christmas Rich Fruit Cake	Barley (Beer)	Berries & Grapes	Cane Sugar	Citrus Fruit	Eggs	Milk	Other Fruit	Root Vegetables	Wheat & Rye (Bread)	Not Matched With a Commodity	NA	NA	NA	NA	NA	NA	NA	NA	NA	NA
Morrisons Christmas Genoa Fruit Cake	Berries & Grapes	Cane Sugar	Citrus Fruit	Eggs	Milk	Nuts	Other Fruit	Potatoes	Root Vegetables	Salt	Wheat & Rye (Bread)	Not Matched With a Commodity	NA	NA	NA	NA	NA	NA	NA	NA
Morrisons Dundee Fruit Cake	Berries & Grapes	Cane Sugar	Cereals & Oilcrops Misc.	Citrus Fruit	Eggs	Milk	Nuts	Potatoes	Salt	Wheat & Rye (Bread)	Not Matched With a Commodity	NA	NA	NA	NA	NA	NA	NA	NA	NA
Morrisons Christmas Royal Iced Fruit Cake	Barley (Beer)	Berries & Grapes	Cane Sugar	Citrus Fruit	Eggs	Milk	Nuts	Other Fruit	Root Vegetables	Wheat & Rye (Bread)	Not Matched With a Commodity	Butter, Cream & Ghee	Palm Oil	Salt	NA	NA	NA	NA	NA	NA
Waitrose fruit cake	Barley (Beer)	Berries & Grapes	Butter, Cream & Ghee	Cane Sugar	Cereals & Oilcrops Misc.	Eggs	Maize (Meal)	Milk	Other Fruit	Other Vegetables	Salt	Wheat & Rye (Bread)	Not Matched With a Commodity	NA	NA	NA	NA	NA	NA	NA
Sainsbury's Iced Rich Fruit Cake, Taste the Difference 400g (Serves 6)	Berries & Grapes	Cane Sugar	Cereals & Oilcrops Misc.	Citrus Fruit	Eggs	Milk	Nuts	Other Fruit	Other Vegetables	Palm Oil	Root Vegetables	Salt	Water	Wheat & Rye (Bread)	Not Matched With a Commodity	NA	NA	NA	NA	NA
Sainsbury's Deliciously Free From Iced Fruit Cake Bar 300g	Berries & Grapes	Cane Sugar	Cereals & Oilcrops Misc.	Citrus Fruit	Eggs	Maize (Meal)	Nuts	Other Fruit	Other Vegetables	Palm Oil	Potatoes	Rapeseed Oil	Rice	Root Vegetables	Salt	Water	Not Matched With a Commodity	NA	NA	NA
Sainsbury's Iced Rich Fruit Cake 900g (Serves 12)	Berries & Grapes	Cane Sugar	Cereals & Oilcrops Misc.	Citrus Fruit	Eggs	Maize (Meal)	Milk	Nuts	Other Fruit	Other Vegetables	Palm Oil	Root Vegetables	Salt	Water	Wheat & Rye (Bread)	Not Matched With a Commodity	NA	NA	NA	NA
Sainsbury's Iced Fruit Cake Bar 400g	Berries & Grapes	Cane Sugar	Cereals & Oilcrops Misc.	Citrus Fruit	Eggs	Milk	Nuts	Other Fruit	Other Vegetables	Palm Oil	Root Vegetables	Salt	Water	Wheat & Rye (Bread)	Not Matched With a Commodity	NA	NA	NA	NA	NA
Sainsbury's Iced Rich Fruit Cake Bites x9	Berries & Grapes	Cane Sugar	Cereals & Oilcrops Misc.	Citrus Fruit	Eggs	Milk	Other Fruit	Other Vegetables	Palm Oil	Root Vegetables	Sunflower Oil	Water	Wheat & Rye (Bread)	Not Matched With a Commodity	NA	NA	NA	NA	NA	NA
Bonne Maman Petit Fruit Cake x7 210g	Berries & Grapes	Butter, Cream & Ghee	Cane Sugar	Citrus Fruit	Eggs	Other Pulses	Sunflower Oil	Wheat & Rye (Bread)	Not Matched With a Commodity	NA	NA	NA	NA	NA	NA	NA	NA	NA	NA	NA
Morrisons Fresh Cream Jam Doughnuts	Berries & Grapes	Butter, Cream & Ghee	Cane Sugar	Cereals & Oilcrops Misc.	Maize (Meal)	Milk	Palm Oil	Salt	Water	Wheat & Rye (Bread)	Not Matched With a Commodity	NA	NA	NA	NA	NA	NA	NA	NA	NA
Mr Kipling Bramley Apple Pies 6 Pack	Apples	Cane Sugar	Cereals & Oilcrops Misc.	Maize (Meal)	Milk	Other Vegetables	Salt	Wheat & Rye (Bread)	Not Matched With a Commodity	NA	NA	NA	NA	NA	NA	NA	NA	NA	NA	NA
Mr Kipling Bramley apple pies	Apples	Cane Sugar	Cereals & Oilcrops Misc.	Maize (Meal)	Milk	Other Vegetables	Salt	Wheat & Rye (Bread)	Not Matched With a Commodity	NA	NA	NA	NA	NA	NA	NA	NA	NA	NA	NA
Mr Kipling Bramley Apple Pies x6	Apples	Cane Sugar	Cereals & Oilcrops Misc.	Maize (Meal)	Milk	Other Vegetables	Salt	Wheat & Rye (Bread)	Not Matched With a Commodity	NA	NA	NA	NA	NA	NA	NA	NA	NA	NA	NA
Ham, Mushroom & Mascarpone Pizza	NA	Cheese	NA	NA	NA	NA	NA	NA	NA	NA	NA	NA	NA	NA	NA	NA	NA	NA	NA	NA
Tomato and Buffalo Mozzarella Pizza	NA	Cheese	NA	NA	NA	NA	NA	NA	NA	NA	NA	NA	NA	NA	NA	NA	NA	NA	NA	NA
Cajun Chicken Pizza	NA	Poultry Meat	NA	NA	NA	NA	NA	NA	NA	NA	NA	NA	NA	NA	NA	NA	NA	NA	NA	NA
Cheese & Tomato Pizza	NA	Cheese	NA	NA	NA	NA	NA	NA	NA	NA	NA	NA	NA	NA	NA	NA	NA	NA	NA	NA
Spicy Chicken Arrabbiata Pizza	NA	Poultry Meat	NA	NA	NA	NA	NA	NA	NA	NA	NA	NA	NA	NA	NA	NA	NA	NA	NA	NA
Cheese & Tomato Pizza 288g	NA	Cheese	NA	NA	NA	NA	NA	NA	NA	NA	NA	NA	NA	NA	NA	NA	NA	NA	NA	NA
Iceland Four Cheese Thin Pizza 300g	Cane Sugar	Cereals & Oilcrops Misc.	Cheese	Milk	Other Vegetables	Potatoes	Salt	Tomatoes	Water	Wheat & Rye (Bread)	Not Matched With a Commodity	NA	NA	NA	NA	NA	NA	NA	NA	NA
Iceland Takeaway Slice 'N' Share Garlic & Cheese Pizza Bread 225g	Butter, Cream & Ghee	Cereals & Oilcrops Misc.	Cheese	Milk	Other Vegetables	Root Vegetables	Salt	Water	Wheat & Rye (Bread)	Not Matched With a Commodity	NA	NA	NA	NA	NA	NA	NA	NA	NA	NA
Iceland Four Cheese Deep Pan Pizza 365g	Cane Sugar	Cereals & Oilcrops Misc.	Cheese	Milk	Other Vegetables	Potatoes	Salt	Tomatoes	Water	Wheat & Rye (Bread)	Not Matched With a Commodity	NA	NA	NA	NA	NA	NA	NA	NA	NA
Iceland Barbecue Chicken Thin Pizza 334g	Cane Sugar	Cassava	Cereals & Oilcrops Misc.	Milk	Onions & Leeks	Other Vegetables	Potatoes	Poultry Meat	Root Vegetables	Salt	Tomatoes	Water	Wheat & Rye (Bread)	Not Matched With a Commodity	NA	NA	NA	NA	NA	NA
Iceland Microwave Pizza Cheese & Tomato 160g	Milk	Olive Oil	Salt	Tomatoes	Water	Wheat & Rye (Bread)	Not Matched With a Commodity	NA	NA	NA	NA	NA	NA	NA	NA	NA	NA	NA	NA	NA
Iceland Microwave Pizza Pepperoni 160g	Cane Sugar	Cereals & Oilcrops Misc.	Milk	Olive Oil	Other Vegetables	Pig Meat	Root Vegetables	Salt	Tomatoes	Water	Wheat & Rye (Bread)	Not Matched With a Commodity	NA	NA	NA	NA	NA	NA	NA	NA
Iceland Double Cheeseburger Deep Pan Pizza 340g	Bovine Meat (dairy herd)	Cane Sugar	Cereals & Oilcrops Misc.	Cheese	Milk	Other Vegetables	Potatoes	Salt	Tomatoes	Water	Wheat & Rye (Bread)	Not Matched With a Commodity	NA	NA	NA	NA	NA	NA	NA	NA
Iceland Double Pepperoni Deep Pan Pizza 346g	Cane Sugar	Cereals & Oilcrops Misc.	Milk	Other Vegetables	Pig Meat	Potatoes	Salt	Tomatoes	Water	Wheat & Rye (Bread)	Not Matched With a Commodity	NA	NA	NA	NA	NA	NA	NA	NA	NA
Iceland 2 Pizza Subs Cheese & Tomato 270g	Cane Sugar	Cereals & Oilcrops Misc.	Milk	Potatoes	Salt	Tomatoes	Water	Wheat & Rye (Bread)	Not Matched With a Commodity	NA	NA	NA	NA	NA	NA	NA	NA	NA	NA	NA
Iceland Ham & Mushroom Deep Pan Pizza 370g	Cane Sugar	Cereals & Oilcrops Misc.	Milk	Other Vegetables	Pig Meat	Potatoes	Salt	Tomatoes	Water	Wheat & Rye (Bread)	Not Matched With a Commodity	NA	NA	NA	NA	NA	NA	NA	NA	NA
Iceland 2 Pizza Subs Pepperoni 264g	Cane Sugar	Cereals & Oilcrops Misc.	Milk	Other Vegetables	Pig Meat	Potatoes	Salt	Tomatoes	Water	Wheat & Rye (Bread)	Not Matched With a Commodity	NA	NA	NA	NA	NA	NA	NA	NA	NA
Iceland Chicken & Sweetcorn Deep Pan Pizza 368g	Cane Sugar	Cassava	Cereals & Oilcrops Misc.	Maize (Meal)	Milk	Other Vegetables	Potatoes	Poultry Meat	Salt	Tomatoes	Water	Wheat & Rye (Bread)	Not Matched With a Commodity	NA	NA	NA	NA	NA	NA	NA
Tesco Pizza Pepperoni 120G	Barley (Beer)	Other Vegetables	Pig Meat	Root Vegetables	Salt	Not Matched With a Commodity	NA	NA	NA	NA	NA	NA	NA	NA	NA	NA	NA	NA	NA	NA
Pizza Sauce 250G	Cane Sugar	Olive Oil	Onions & Leeks	Other Vegetables	Root Vegetables	Salt	Tomatoes	Wine	NA	NA	NA	NA	NA	NA	NA	NA	NA	NA	NA	NA
Milano Margherita Pizza 245G	Cane Sugar	Cereals & Oilcrops Misc.	Cheese	Other Vegetables	Salt	Tomatoes	Water	Wheat & Rye (Bread)	Not Matched With a Commodity	NA	NA	NA	NA	NA	NA	NA	NA	NA	NA	NA
Milano Sloppy Giuseppe Pizza 305G	Bovine Meat (dairy herd)	Cane Sugar	Cereals & Oilcrops Misc.	Cheese	Olive Oil	Onions & Leeks	Other Vegetables	Root Vegetables	Salt	Tomatoes	Water	Wheat & Rye (Bread)	Not Matched With a Commodity	NA	NA	NA	NA	NA	NA	NA
Tesco Finest Buffalo Mozzarella And Tomato Pizza 420G	Cereals & Oilcrops Misc.	Cheese	Citrus Fruit	Olive Oil	Other Vegetables	Potatoes	Root Vegetables	Salt	Tomatoes	Water	Wheat & Rye (Bread)	Not Matched With a Commodity	NA	NA	NA	NA	NA	NA	NA	NA
Hearty Fd/Co Cheese Pizza 300G	Cane Sugar	Cereals & Oilcrops Misc.	Cheese	Maize (Meal)	Milk	Onions & Leeks	Other Vegetables	Root Vegetables	Salt	Tomatoes	Water	Wheat & Rye (Bread)	Not Matched With a Commodity	NA	NA	NA	NA	NA	NA	NA
Tesco Finest Buffalo Mozzarella Tomo Pizza 220G	Cereals & Oilcrops Misc.	Cheese	Citrus Fruit	Milk	Olive Oil	Other Vegetables	Potatoes	Root Vegetables	Salt	Tomatoes	Water	Wheat & Rye (Bread)	Not Matched With a Commodity	NA	NA	NA	NA	NA	NA	NA
Hearty Food Co. Cheese And Tomato Pizza 114G	Cane Sugar	Cereals & Oilcrops Misc.	Cheese	Maize (Meal)	Milk	Onions & Leeks	Other Vegetables	Root Vegetables	Salt	Tomatoes	Water	Wheat & Rye (Bread)	Not Matched With a Commodity	NA	NA	NA	NA	NA	NA	NA
Pizza Da Piero Fresh Pizza Base 280G	Olive Oil	Salt	Water	Wheat & Rye (Bread)	Not Matched With a Commodity	NA	NA	NA	NA	NA	NA	NA	NA	NA	NA	NA	NA	NA	NA	NA
Tesco Stone Baked Pepperoni Pizza 280G	Barley (Beer)	Cereals & Oilcrops Misc.	Cheese	Other Vegetables	Pig Meat	Root Vegetables	Salt	Tomatoes	Wheat & Rye (Bread)	Not Matched With a Commodity	NA	NA	NA	NA	NA	NA	NA	NA	NA	NA
Tesco Stone Baked Spinach And Ricotta Pizza 314G	Barley (Beer)	Cereals & Oilcrops Misc.	Cheese	Milk	Other Vegetables	Salt	Tomatoes	Wheat & Rye (Bread)	Not Matched With a Commodity	NA	NA	NA	NA	NA	NA	NA	NA	NA	NA	NA
Tesco Finest Ham Mushroom Mascarpone Pizza 450G	Butter, Cream & Ghee	Cane Sugar	Cereals & Oilcrops Misc.	Cheese	Citrus Fruit	Maize (Meal)	Milk	Olive Oil	Onions & Leeks	Other Vegetables	Pig Meat	Potatoes	Root Vegetables	Salt	Tomatoes	Water	Wheat & Rye (Bread)	Wine	Not Matched With a Commodity	NA
Hearty Food Co Pepperoni Pizza 300G	Cane Sugar	Cereals & Oilcrops Misc.	Cheese	Maize (Meal)	Milk	Onions & Leeks	Other Pulses	Other Vegetables	Pig Meat	Root Vegetables	Salt	Tomatoes	Water	Wheat & Rye (Bread)	Not Matched With a Commodity	NA	NA	NA	NA	NA
Pizza Da Piero Fresh Mini Pizza Bases 200G	Olive Oil	Salt	Water	Wheat & Rye (Bread)	Not Matched With a Commodity	NA	NA	NA	NA	NA	NA	NA	NA	NA	NA	NA	NA	NA	NA	NA
Tesco Finest Chicken Prima Pizza 225G	Butter, Cream & Ghee	Cereals & Oilcrops Misc.	Cheese	Citrus Fruit	Maize (Meal)	Olive Oil	Onions & Leeks	Other Vegetables	Peas	Potatoes	Poultry Meat	Root Vegetables	Salt	Water	Wheat & Rye (Bread)	Not Matched With a Commodity	NA	NA	NA	NA
Wicked Kitchen Margherita Pizza Sourdough 284G	Barley (Beer)	Cane Sugar	Cereals & Oilcrops Misc.	Citrus Fruit	Maize (Meal)	Olive Oil	Other Fruit	Other Vegetables	Potatoes	Rice	Root Vegetables	Salt	Sunflower Oil	Tomatoes	Water	Wheat & Rye (Bread)	Not Matched With a Commodity	NA	NA	NA
Wicked Kitchen Spicy Mushroom And Vegetable Pizza 282G	Barley (Beer)	Cereals & Oilcrops Misc.	Citrus Fruit	Crustaceans (farmed)	Maize (Meal)	Olive Oil	Onions & Leeks	Other Fruit	Other Vegetables	Potatoes	Rice	Root Vegetables	Salt	Tomatoes	Water	Wheat & Rye (Bread)	Wine	Not Matched With a Commodity	NA	NA
You Jedrusia Pizza Mushroom Baguette 220G	Barley (Beer)	Cane Sugar	Cereals & Oilcrops Misc.	Cheese	Onions & Leeks	Other Vegetables	Salt	Water	Wheat & Rye (Bread)	Not Matched With a Commodity	NA	NA	NA	NA	NA	NA	NA	NA	NA	NA
Fitzgeralds 4 Skinny Pizza Bases 360G	Olive Oil	Water	Not Matched With a Commodity	NA	NA	NA	NA	NA	NA	NA	NA	NA	NA	NA	NA	NA	NA	NA	NA	NA
Bfree Pizza Bases 360G	Apples	Cassava	Cereals & Oilcrops Misc.	Maize (Meal)	Peas	Rice	Salt	Water	Not Matched With a Commodity	NA	NA	NA	NA	NA	NA	NA	NA	NA	NA	NA
Tesco Goodness Pizza Tortellini 205G	Cane Sugar	Cheese	Eggs	Maize (Meal)	Milk	Other Vegetables	Palm Oil	Root Vegetables	Salt	Tomatoes	Water	Wheat & Rye (Bread)	Not Matched With a Commodity	NA	NA	NA	NA	NA	NA	NA
Cirio Pizza Pizzasimmo Sauce 400Gr	Cane Sugar	Onions & Leeks	Other Vegetables	Rapeseed Oil	Salt	Tomatoes	NA	NA	NA	NA	NA	NA	NA	NA	NA	NA	NA	NA	NA	NA
Pizza Express Dough Balls 200G	Cane Sugar	Cereals & Oilcrops Misc.	Milk	Olive Oil	Root Vegetables	Salt	Water	Wheat & Rye (Bread)	Not Matched With a Commodity	Butter, Cream & Ghee	NA	NA	NA	NA	NA	NA	NA	NA	NA	NA
Tesco Ready Rolled Pizza Dough 280G	Cereals & Oilcrops Misc.	Olive Oil	Palm Oil	Salt	Water	Wheat & Rye (Bread)	Not Matched With a Commodity	NA	NA	NA	NA	NA	NA	NA	NA	NA	NA	NA	NA	NA
Napolina Mini Pizza Bases 300G	Rice	Salt	Sunflower Oil	Water	Wheat & Rye (Bread)	Not Matched With a Commodity	NA	NA	NA	NA	NA	NA	NA	NA	NA	NA	NA	NA	NA	NA
Mutti Pizza Sauce 400G	Onions & Leeks	Other Vegetables	Salt	Tomatoes	Not Matched With a Commodity	Water	NA	NA	NA	NA	NA	NA	NA	NA	NA	NA	NA	NA	NA	NA
Mutti Pizza Sauce Twin Pack 2X210g	Onions & Leeks	Other Vegetables	Salt	Tomatoes	Not Matched With a Commodity	NA	NA	NA	NA	NA	NA	NA	NA	NA	NA	NA	NA	NA	NA	NA
Tesco Tomato Garlic Pizza Topper 200G	Cane Sugar	Cereals & Oilcrops Misc.	Maize (Meal)	Onions & Leeks	Other Vegetables	Root Vegetables	Salt	Tomatoes	Not Matched With a Commodity	NA	NA	NA	NA	NA	NA	NA	NA	NA	NA	NA
Hellmanns Big Night In Sauce Pizza 215Ml	Cane Sugar	Citrus Fruit	Eggs	Maize (Meal)	Other Vegetables	Root Vegetables	Salt	Sunflower Oil	Water	Not Matched With a Commodity	NA	NA	NA	NA	NA	NA	NA	NA	NA	NA
Jus-Rol Sourdough Pizza Base 400G	Olive Oil	Salt	Water	Wheat & Rye (Bread)	Not Matched With a Commodity	NA	NA	NA	NA	NA	NA	NA	NA	NA	NA	NA	NA	NA	NA	NA
Tesco Finest Spicy Garlic King Prawn Pizza 450G	Cane Sugar	Cereals & Oilcrops Misc.	Citrus Fruit	Crustaceans (farmed)	Milk	Olive Oil	Other Vegetables	Potatoes	Root Vegetables	Salt	Tomatoes	Water	Wheat & Rye (Bread)	Not Matched With a Commodity	NA	NA	NA	NA	NA	NA
Pizzaexpress Chicken & Mediterranean Vegetable Pizza 205G	Cane Sugar	Cassava	Cereals & Oilcrops Misc.	Citrus Fruit	Milk	Olive Oil	Onions & Leeks	Other Vegetables	Poultry Meat	Root Vegetables	Salt	Sunflower Oil	Tomatoes	Water	Wheat & Rye (Bread)	Not Matched With a Commodity	NA	NA	NA	NA
7Days Bake Rolls Pizza 160G	Barley (Beer)	Cane Sugar	Cereals & Oilcrops Misc.	Cheese	Onions & Leeks	Other Pulses	Other Vegetables	Palm Oil	Root Vegetables	Salt	Tomatoes	Wheat & Rye (Bread)	Not Matched With a Commodity	NA	NA	NA	NA	NA	NA	NA
Pizza Express Gluten Free Margherita Pizza 275G	Cane Sugar	Cassava	Cereals & Oilcrops Misc.	Maize (Meal)	Milk	Other Vegetables	Rice	Salt	Tomatoes	Water	Not Matched With a Commodity	NA	NA	NA	NA	NA	NA	NA	NA	NA
The Pizza Co. Garlic & Herb Dips 90G	Cane Sugar	Cereals & Oilcrops Misc.	Citrus Fruit	Eggs	Maize (Meal)	Other Vegetables	Root Vegetables	Salt	Water	Not Matched With a Commodity	NA	NA	NA	NA	NA	NA	NA	NA	NA	NA
Pizzaexpress Romana Margherita Pizza 350G	Cane Sugar	Cereals & Oilcrops Misc.	Milk	Other Vegetables	Salt	Sunflower Oil	Tomatoes	Water	Wheat & Rye (Bread)	Not Matched With a Commodity	Wine	NA	NA	NA	NA	NA	NA	NA	NA	NA
Adalya Halal Turkey Pizza Salami 120G	Barley (Beer)	Cereals & Oilcrops Misc.	Onions & Leeks	Palm Oil	Poultry Meat	Root Vegetables	Salt	Not Matched With a Commodity	NA	NA	NA	NA	NA	NA	NA	NA	NA	NA	NA	NA
Pizza Express Vegan House Light Dressing 235Ml	Barley (Beer)	Cane Sugar	Cereals & Oilcrops Misc.	Onions & Leeks	Other Fruit	Other Vegetables	Root Vegetables	Salt	Water	Wheat & Rye (Bread)	Wine	Not Matched With a Commodity	NA	NA	NA	NA	NA	NA	NA	NA
Wicked Kitchen Spicy Mushroom & Vegetable Pizza 282G	Barley (Beer)	Cane Sugar	Cereals & Oilcrops Misc.	Citrus Fruit	Crustaceans (farmed)	Maize (Meal)	Olive Oil	Onions & Leeks	Other Fruit	Other Vegetables	Potatoes	Rice	Root Vegetables	Salt	Tomatoes	Water	Wheat & Rye (Bread)	Wine	Not Matched With a Commodity	Olives
Pizza Co Dirty Fries 280G	Barley (Beer)	Cane Sugar	Cereals & Oilcrops Misc.	Citrus Fruit	Maize (Meal)	Milk	Onions & Leeks	Other Vegetables	Pig Meat	Potatoes	Root Vegetables	Salt	Sunflower Oil	Water	Wheat & Rye (Bread)	Not Matched With a Commodity	NA	NA	NA	NA
Pizza Co Chicken Pops 128G	Cane Sugar	Maize (Meal)	Onions & Leeks	Other Vegetables	Palm Oil	Poultry Meat	Root Vegetables	Salt	Water	Wheat & Rye (Bread)	Not Matched With a Commodity	NA	NA	NA	NA	NA	NA	NA	NA	NA
Jus-Rol Bake It Fresh Pizza 330G	Cane Sugar	Maize (Meal)	Olive Oil	Onions & Leeks	Other Vegetables	Salt	Tomatoes	Water	Wheat & Rye (Bread)	Not Matched With a Commodity	NA	NA	NA	NA	NA	NA	NA	NA	NA	NA
Tesco Ready Rolled Round Pizza Dough 280 G	Cereals & Oilcrops Misc.	Olive Oil	Palm Oil	Salt	Water	Wheat & Rye (Bread)	Not Matched With a Commodity	NA	NA	NA	NA	NA	NA	NA	NA	NA	NA	NA	NA	NA
Italian Cuisine Pizza Bread	NA	Wheat & Rye (Bread)	NA	NA	NA	NA	NA	NA	NA	NA	NA	NA	NA	NA	NA	NA	NA	NA	NA	NA
Goodfella's Gluten Free Margherita Pizza 328G	Cane Sugar	Cassava	Cereals & Oilcrops Misc.	Cheese	Maize (Meal)	Milk	Other Vegetables	Potatoes	Rice	Root Vegetables	Salt	Tomatoes	Water	Not Matched With a Commodity	NA	NA	NA	NA	NA	NA
G/Fella Gluten Free Pepperoni Mushroom And Ham Pizza 349G	Cane Sugar	Cassava	Cereals & Oilcrops Misc.	Cheese	Maize (Meal)	Onions & Leeks	Other Vegetables	Pig Meat	Potatoes	Rice	Root Vegetables	Salt	Tomatoes	Water	Not Matched With a Commodity	NA	NA	NA	NA	NA
Goodfella's Stone Baked Thin Pepperoni Pizza 340G	Cane Sugar	Cereals & Oilcrops Misc.	Cheese	Maize (Meal)	Other Vegetables	Pig Meat	Root Vegetables	Salt	Tomatoes	Water	Wheat & Rye (Bread)	Not Matched With a Commodity	NA	NA	NA	NA	NA	NA	NA	NA
Goodfella's Stone Baked Thin Margherita Pizza 345G	Cane Sugar	Cereals & Oilcrops Misc.	Cheese	Maize (Meal)	Other Vegetables	Root Vegetables	Salt	Tomatoes	Water	Wheat & Rye (Bread)	Not Matched With a Commodity	NA	NA	NA	NA	NA	NA	NA	NA	NA
Goodfella's Stone Baked Thin Chicken Pizza 365G	Cane Sugar	Cereals & Oilcrops Misc.	Cheese	Maize (Meal)	Other Vegetables	Palm Oil	Poultry Meat	Root Vegetables	Salt	Sunflower Oil	Tomatoes	Water	Wheat & Rye (Bread)	Not Matched With a Commodity	NA	NA	NA	NA	NA	NA
Dr. Oetker Ristorante Pizza Speciale 330G	Barley (Beer)	Cane Sugar	Cereals & Oilcrops Misc.	Cheese	Citrus Fruit	Onions & Leeks	Other Vegetables	Pig Meat	Potatoes	Root Vegetables	Salt	Tomatoes	Water	Wheat & Rye (Bread)	Not Matched With a Commodity	NA	NA	NA	NA	NA
Dr. Oetker Ristorante Pizza Pollo 355G	Barley (Beer)	Butter, Cream & Ghee	Cane Sugar	Cereals & Oilcrops Misc.	Cheese	Maize (Meal)	Other Vegetables	Potatoes	Poultry Meat	Rapeseed Oil	Root Vegetables	Salt	Tomatoes	Water	Wheat & Rye (Bread)	Wine	Not Matched With a Commodity	NA	NA	NA
Dr. Oetker Ristorante Pizza Hawaii 355G	Cane Sugar	Cereals & Oilcrops Misc.	Cheese	Other Fruit	Other Vegetables	Pig Meat	Potatoes	Salt	Tomatoes	Water	Wheat & Rye (Bread)	Not Matched With a Commodity	NA	NA	NA	NA	NA	NA	NA	NA
Goodfella's Thin Crust Ham And Pineapple Pizza 365G	Cane Sugar	Cereals & Oilcrops Misc.	Cheese	Maize (Meal)	Other Fruit	Other Vegetables	Pig Meat	Root Vegetables	Salt	Tomatoes	Water	Wheat & Rye (Bread)	Not Matched With a Commodity	NA	NA	NA	NA	NA	NA	NA
Dr. Oetker Ristorante Pizza Funghi 365G	Barley (Beer)	Cane Sugar	Cereals & Oilcrops Misc.	Cheese	Other Vegetables	Potatoes	Root Vegetables	Salt	Tomatoes	Water	Wheat & Rye (Bread)	Not Matched With a Commodity	NA	NA	NA	NA	NA	NA	NA	NA
Dr. Oetker Ristorante Pizza Pepperoni Salame 320G	Barley (Beer)	Cane Sugar	Cereals & Oilcrops Misc.	Cheese	Citrus Fruit	Olive Oil	Onions & Leeks	Other Vegetables	Pig Meat	Potatoes	Root Vegetables	Salt	Tomatoes	Water	Wheat & Rye (Bread)	Not Matched With a Commodity	NA	NA	NA	NA
Gigantic Pepperoni Pizza 492G	Cane Sugar	Cereals & Oilcrops Misc.	Cheese	Maize (Meal)	Other Vegetables	Palm Oil	Pig Meat	Potatoes	Root Vegetables	Salt	Tomatoes	Water	Wheat & Rye (Bread)	Not Matched With a Commodity	NA	NA	NA	NA	NA	NA
Gigantic Cheese Pizza 465G	Cane Sugar	Cereals & Oilcrops Misc.	Cheese	Other Vegetables	Palm Oil	Potatoes	Root Vegetables	Salt	Tomatoes	Water	Wheat & Rye (Bread)	Not Matched With a Commodity	NA	NA	NA	NA	NA	NA	NA	NA
Goodfella's Romano Salami Pizza 371G	Cane Sugar	Cereals & Oilcrops Misc.	Cheese	Maize (Meal)	Olive Oil	Other Vegetables	Pig Meat	Root Vegetables	Salt	Tomatoes	Water	Wheat & Rye (Bread)	Not Matched With a Commodity	NA	NA	NA	NA	NA	NA	NA
Goodfella's Stonebake Thin Meat Feast Pizza 353G	Barley (Beer)	Cane Sugar	Cereals & Oilcrops Misc.	Cheese	Maize (Meal)	Onions & Leeks	Other Vegetables	Palm Oil	Pig Meat	Rice	Root Vegetables	Salt	Tomatoes	Water	Wheat & Rye (Bread)	Not Matched With a Commodity	NA	NA	NA	NA
Dr. Oetker Ristorante Quorn Royale Pizza 325G	Barley (Beer)	Cane Sugar	Cereals & Oilcrops Misc.	Other Vegetables	Potatoes	Rapeseed Oil	Root Vegetables	Salt	Tomatoes	Water	Wheat & Rye (Bread)	Not Matched With a Commodity	NA	NA	NA	NA	NA	NA	NA	NA
Goodfellas Deep Pan Meat Feast Pizza 415G	Cane Sugar	Cereals & Oilcrops Misc.	Cheese	Maize (Meal)	Onions & Leeks	Other Vegetables	Palm Oil	Pig Meat	Potatoes	Root Vegetables	Salt	Tomatoes	Water	Wheat & Rye (Bread)	Not Matched With a Commodity	NA	NA	NA	NA	NA
Tesco Cheese And Garlic Pizza Bread 210G	Cereals & Oilcrops Misc.	Cheese	Other Vegetables	Palm Oil	Root Vegetables	Salt	Water	Wheat & Rye (Bread)	Not Matched With a Commodity	NA	NA	NA	NA	NA	NA	NA	NA	NA	NA	NA
Goodfella's Deep Pan Cheesy Beef Pizza 439G	Bovine Meat (dairy herd)	Cane Sugar	Cereals & Oilcrops Misc.	Cheese	Maize (Meal)	Milk	Onions & Leeks	Other Vegetables	Palm Oil	Root Vegetables	Salt	Tomatoes	Water	Wheat & Rye (Bread)	Not Matched With a Commodity	NA	NA	NA	NA	NA
Goodfella's Romano Chicken Pizza 389G	Cane Sugar	Cereals & Oilcrops Misc.	Cheese	Maize (Meal)	Olive Oil	Onions & Leeks	Other Vegetables	Palm Oil	Poultry Meat	Root Vegetables	Salt	Tomatoes	Water	Wheat & Rye (Bread)	Not Matched With a Commodity	NA	NA	NA	NA	NA
Goodfellas Takeaway Diavolo Pizza 568G	Cane Sugar	Cereals & Oilcrops Misc.	Cheese	Maize (Meal)	Olive Oil	Onions & Leeks	Other Vegetables	Palm Oil	Pig Meat	Rice	Root Vegetables	Salt	Tomatoes	Water	Wheat & Rye (Bread)	Not Matched With a Commodity	NA	NA	NA	NA
Goodfellas Thin Crust Takeaway Pepperoni Pizza 458G	Cane Sugar	Cereals & Oilcrops Misc.	Cheese	Maize (Meal)	Milk	Olive Oil	Other Vegetables	Palm Oil	Pig Meat	Potatoes	Root Vegetables	Salt	Tomatoes	Water	Wheat & Rye (Bread)	Not Matched With a Commodity	NA	NA	NA	NA
Goodfella's Takeaway Pepperoni Pizza 553G	Cane Sugar	Cereals & Oilcrops Misc.	Cheese	Maize (Meal)	Milk	Olive Oil	Onions & Leeks	Other Vegetables	Palm Oil	Pig Meat	Rice	Root Vegetables	Salt	Tomatoes	Water	Wheat & Rye (Bread)	Not Matched With a Commodity	NA	NA	NA
Hearty Food Thin Pepperoni Pizza 314G	Cane Sugar	Cereals & Oilcrops Misc.	Cheese	Maize (Meal)	Milk	Other Vegetables	Pig Meat	Salt	Tomatoes	Water	Wheat & Rye (Bread)	Not Matched With a Commodity	NA	NA	NA	NA	NA	NA	NA	NA
Hearty Food Thin Cheese And Tomato Pizza 314G	Cane Sugar	Cereals & Oilcrops Misc.	Cheese	Maize (Meal)	Other Vegetables	Salt	Tomatoes	Water	Wheat & Rye (Bread)	Not Matched With a Commodity	NA	NA	NA	NA	NA	NA	NA	NA	NA	NA
Goodfella's Extra Thin Pepperoni And Chorizo Pizza 328G	Cane Sugar	Cereals & Oilcrops Misc.	Cheese	Maize (Meal)	Other Vegetables	Pig Meat	Root Vegetables	Salt	Tomatoes	Water	Wheat & Rye (Bread)	Not Matched With a Commodity	NA	NA	NA	NA	NA	NA	NA	NA
Goodfella's Romano Vegetable Pizza 403G	Cane Sugar	Cereals & Oilcrops Misc.	Cheese	Citrus Fruit	Maize (Meal)	Olive Oil	Other Vegetables	Potatoes	Root Vegetables	Salt	Tomatoes	Water	Wheat & Rye (Bread)	Not Matched With a Commodity	NA	NA	NA	NA	NA	NA
Goodfella's Deep Cheesy Pizza 421G	Cane Sugar	Cereals & Oilcrops Misc.	Cheese	Maize (Meal)	Milk	Other Vegetables	Palm Oil	Root Vegetables	Salt	Tomatoes	Water	Wheat & Rye (Bread)	Not Matched With a Commodity	NA	NA	NA	NA	NA	NA	NA
Goodfellas Thin Crust Takeaway Margherita Pizza 454G	Cane Sugar	Cereals & Oilcrops Misc.	Cheese	Maize (Meal)	Olive Oil	Other Vegetables	Palm Oil	Root Vegetables	Salt	Tomatoes	Water	Wheat & Rye (Bread)	Not Matched With a Commodity	NA	NA	NA	NA	NA	NA	NA
Goodfella's Vegan Falafel Pizza 377G	Cane Sugar	Cereals & Oilcrops Misc.	Citrus Fruit	Maize (Meal)	Olive Oil	Onions & Leeks	Other Pulses	Other Vegetables	Potatoes	Root Vegetables	Salt	Sunflower Oil	Tomatoes	Water	Wheat & Rye (Bread)	Not Matched With a Commodity	NA	NA	NA	NA
Hearty Food S/Baked Thin 4 Cheese Pizza 330G	NA	Cheese	NA	NA	NA	NA	NA	NA	NA	NA	NA	NA	NA	NA	NA	NA	NA	NA	NA	NA
Goodfella's Deep Pepperoni Pizza 415G	Cane Sugar	Cereals & Oilcrops Misc.	Cheese	Maize (Meal)	Milk	Onions & Leeks	Other Vegetables	Palm Oil	Pig Meat	Rice	Root Vegetables	Salt	Tomatoes	Water	Wheat & Rye (Bread)	Not Matched With a Commodity	NA	NA	NA	NA
Goodfella's Takeaway The Big Cheese Pizza 555G	Cane Sugar	Cereals & Oilcrops Misc.	Cheese	Maize (Meal)	Olive Oil	Onions & Leeks	Other Vegetables	Palm Oil	Rice	Root Vegetables	Salt	Tomatoes	Water	Wheat & Rye (Bread)	Not Matched With a Commodity	NA	NA	NA	NA	NA
Goodfellas Deep Pan Spicy Chicken Sizzler Pizza	Cane Sugar	Cereals & Oilcrops Misc.	Cheese	Maize (Meal)	Onions & Leeks	Other Vegetables	Palm Oil	Potatoes	Poultry Meat	Root Vegetables	Salt	Sunflower Oil	Tomatoes	Water	Wheat & Rye (Bread)	Not Matched With a Commodity	NA	NA	NA	NA
Goodfellas Vegan Spicy Vegetable Salsa Pizza 375G	Cane Sugar	Cereals & Oilcrops Misc.	Citrus Fruit	Maize (Meal)	Onions & Leeks	Other Fruit	Other Pulses	Other Vegetables	Potatoes	Root Vegetables	Salt	Tomatoes	Water	Wheat & Rye (Bread)	Not Matched With a Commodity	NA	NA	NA	NA	NA
Cheese Feast Stuffed Crust Pizza	NA	Cheese	NA	NA	NA	NA	NA	NA	NA	NA	NA	NA	NA	NA	NA	NA	NA	NA	NA	NA
Gino Pizza Sardinia - Spicy Italian Sausage & Mozzarella 437g	Cane Sugar	Cheese	Citrus Fruit	Maize (Meal)	Milk	Olive Oil	Onions & Leeks	Other Vegetables	Pig Meat	Potatoes	Root Vegetables	Salt	Sunflower Oil	Water	Wheat & Rye (Bread)	Not Matched With a Commodity	NA	NA	NA	NA
Gino Pizza Prosciutto - Ham, Mozzarella & Olives 413g	Barley (Beer)	Maize (Meal)	Milk	Olive Oil	Olives	Other Vegetables	Pig Meat	Salt	Sunflower Oil	Tomatoes	Water	Wheat & Rye (Bread)	Not Matched With a Commodity	NA	NA	NA	NA	NA	NA	NA
Gino Super Spicy Pizza - Italian Sausage, Salami, Mozzarella & Sun Dried Tomatoes 458g	Maize (Meal)	Milk	Olive Oil	Other Vegetables	Pig Meat	Root Vegetables	Salt	Sunflower Oil	Tomatoes	Water	Wheat & Rye (Bread)	Not Matched With a Commodity	NA	NA	NA	NA	NA	NA	NA	NA
Gino My Nonna's Pizza Margherita - Buffalo Mozzarella & Cherry Tomatoes 421g	Maize (Meal)	Milk	Olive Oil	Other Fruit	Other Vegetables	Salt	Sunflower Oil	Tomatoes	Water	Wheat & Rye (Bread)	Not Matched With a Commodity	NA	NA	NA	NA	NA	NA	NA	NA	NA
Gino Pizza Amalfi - Mozzarella, Sun Dried Tomatoes & Friarielli 464g	Barley (Beer)	Cheese	Maize (Meal)	Milk	Olive Oil	Onions & Leeks	Other Fruit	Other Vegetables	Potatoes	Salt	Sunflower Oil	Water	Wheat & Rye (Bread)	Not Matched With a Commodity	NA	NA	NA	NA	NA	NA
Dr. Oetker Ristorante Gluten Free Salame Pizza	Cane Sugar	Cereals & Oilcrops Misc.	Olive Oil	Onions & Leeks	Other Vegetables	Peas	Pig Meat	Potatoes	Rice	Root Vegetables	Salt	Tomatoes	Water	Wheat & Rye (Bread)	Not Matched With a Commodity	NA	NA	NA	NA	NA
White Rabbit Pizza The Smokin' Vegan Gluten Free Pizza	Cane Sugar	Cereals & Oilcrops Misc.	Citrus Fruit	Maize (Meal)	Olive Oil	Other Fruit	Other Vegetables	Potatoes	Rice	Root Vegetables	Salt	Sunflower Oil	Tomatoes	Water	Wheat & Rye (Bread)	Wine	Not Matched With a Commodity	NA	NA	NA
Dr. Oetker Ristorante Quorn & Pesto Pizza	Barley (Beer)	Cane Sugar	Cereals & Oilcrops Misc.	Citrus Fruit	Onions & Leeks	Other Vegetables	Potatoes	Rapeseed Oil	Root Vegetables	Salt	Tomatoes	Water	Wheat & Rye (Bread)	Not Matched With a Commodity	NA	NA	NA	NA	NA	NA
White Rabbit Pizza The Mozzarella Master Gluten Free Pizza	Cane Sugar	Cereals & Oilcrops Misc.	Cheese	Maize (Meal)	Olive Oil	Other Vegetables	Potatoes	Rice	Root Vegetables	Salt	Sunflower Oil	Tomatoes	Water	Wine	Not Matched With a Commodity	NA	NA	NA	NA	NA
White Rabbit Pizza The Vegan Gardener Gluten Free Pizza	Apples	Brassicas	Cane Sugar	Cereals & Oilcrops Misc.	Citrus Fruit	Maize (Meal)	Olive Oil	Other Fruit	Other Vegetables	Potatoes	Rice	Root Vegetables	Salt	Sunflower Oil	Tomatoes	Water	Wheat & Rye (Bread)	Not Matched With a Commodity	NA	NA
White Rabbit Pizza The Cheeky Chorizo Gluten Free Pizza	Cane Sugar	Cereals & Oilcrops Misc.	Cheese	Maize (Meal)	Olive Oil	Other Vegetables	Pig Meat	Potatoes	Rice	Root Vegetables	Salt	Sunflower Oil	Tomatoes	Water	Wine	Not Matched With a Commodity	NA	NA	NA	NA
Dr. Oetker Ristorante Quorn Royale Meat Free Pizza	Barley (Beer)	Cane Sugar	Cereals & Oilcrops Misc.	Other Vegetables	Potatoes	Rapeseed Oil	Root Vegetables	Salt	Tomatoes	Water	Wheat & Rye (Bread)	Not Matched With a Commodity	NA	NA	NA	NA	NA	NA	NA	NA
White Rabbit Pizza The Flawless Focaccia Gluten Free Pizza	Cane Sugar	Cereals & Oilcrops Misc.	Maize (Meal)	Olive Oil	Other Vegetables	Potatoes	Rice	Salt	Water	Not Matched With a Commodity	NA	NA	NA	NA	NA	NA	NA	NA	NA	NA
Crosta & Mollica Pizza Giardiniera	Cane Sugar	Cheese	Maize (Meal)	Onions & Leeks	Other Vegetables	Root Vegetables	Salt	Sunflower Oil	Tomatoes	Water	Wheat & Rye (Bread)	Not Matched With a Commodity	NA	NA	NA	NA	NA	NA	NA	NA
One Planet Pizza Vegan Three Cheezly Margherita Pizza	Cereals & Oilcrops Misc.	Maize (Meal)	Other Fruit	Other Vegetables	Potatoes	Root Vegetables	Salt	Tomatoes	Water	Wheat & Rye (Bread)	Not Matched With a Commodity	NA	NA	NA	NA	NA	NA	NA	NA	NA
One Planet Pizza Vegan Hawaiian Pizza	Cereals & Oilcrops Misc.	Maize (Meal)	Onions & Leeks	Other Fruit	Other Vegetables	Palm Oil	Potatoes	Rice	Root Vegetables	Salt	Tomatoes	Water	Wheat & Rye (Bread)	Not Matched With a Commodity	NA	NA	NA	NA	NA	NA
One Planet Pizza Vegan Funghi Feast Pizza	Cereals & Oilcrops Misc.	Crustaceans (farmed)	Maize (Meal)	Other Fruit	Other Vegetables	Potatoes	Root Vegetables	Salt	Tomatoes	Water	Wheat & Rye (Bread)	Not Matched With a Commodity	NA	NA	NA	NA	NA	NA	NA	NA
One Planet Pizza Vegan Mediterranean Roasted Vegetable Pizza	Cereals & Oilcrops Misc.	Maize (Meal)	Olives	Onions & Leeks	Other Fruit	Other Vegetables	Potatoes	Root Vegetables	Salt	Tomatoes	Water	Wheat & Rye (Bread)	Not Matched With a Commodity	NA	NA	NA	NA	NA	NA	NA
Tesco Stonebaked Thin Four Cheese Pizza 330G Price Marked	Barley (Beer)	Cane Sugar	Cereals & Oilcrops Misc.	Milk	Other Vegetables	Root Vegetables	Salt	Tomatoes	Water	Wheat & Rye (Bread)	Not Matched With a Commodity	NA	NA	NA	NA	NA	NA	NA	NA	NA
Tesco Stonebaked Thin Double Pepperoni Pizza 330G Price Marked	Cane Sugar	Cereals & Oilcrops Misc.	Milk	Other Vegetables	Pig Meat	Root Vegetables	Salt	Tomatoes	Water	Wheat & Rye (Bread)	Not Matched With a Commodity	NA	NA	NA	NA	NA	NA	NA	NA	NA
Tesco Cheese & Garlic Pizza Bread 210G	Cereals & Oilcrops Misc.	Milk	Other Vegetables	Palm Oil	Root Vegetables	Salt	Water	Wheat & Rye (Bread)	Not Matched With a Commodity	NA	NA	NA	NA	NA	NA	NA	NA	NA	NA	NA
Tesco Stonebaked Thin Sweet Chilli Chicken Pizza 330G Price Marked	Barley (Beer)	Cane Sugar	Cereals & Oilcrops Misc.	Milk	Onions & Leeks	Other Vegetables	Potatoes	Poultry Meat	Rice	Root Vegetables	Salt	Water	Wheat & Rye (Bread)	Not Matched With a Commodity	NA	NA	NA	NA	NA	NA
Tesco Stonebaked Ham & Pineapple Pizza 375G	Cane Sugar	Cereals & Oilcrops Misc.	Milk	Other Fruit	Other Vegetables	Pig Meat	Potatoes	Root Vegetables	Salt	Tomatoes	Water	Wheat & Rye (Bread)	Not Matched With a Commodity	NA	NA	NA	NA	NA	NA	NA
Hearty Food Thin Cheese & Tomato Pizza 314G	Cane Sugar	Cereals & Oilcrops Misc.	Maize (Meal)	Milk	Other Vegetables	Salt	Tomatoes	Water	Wheat & Rye (Bread)	Not Matched With a Commodity	NA	NA	NA	NA	NA	NA	NA	NA	NA	NA
Chicago Town Medium Takeaway Pepperoni Pizza 490G	Barley (Beer)	Bovine Meat (dairy herd)	Cane Sugar	Cheese	Other Vegetables	Pig Meat	Potatoes	Root Vegetables	Salt	Tomatoes	Water	Wheat & Rye (Bread)	Not Matched With a Commodity	NA	NA	NA	NA	NA	NA	NA
Dr. Oetker Ristorante Pizza Mozzarella 335G	Barley (Beer)	Cane Sugar	Cereals & Oilcrops Misc.	Cheese	Citrus Fruit	Other Fruit	Other Vegetables	Potatoes	Root Vegetables	Salt	Tomatoes	Water	Wheat & Rye (Bread)	Not Matched With a Commodity	NA	NA	NA	NA	NA	NA
Tesco Stonebaked Mediterranean Vegetable Pizza 380G	Cane Sugar	Cereals & Oilcrops Misc.	Citrus Fruit	Milk	Onions & Leeks	Other Vegetables	Peas	Potatoes	Root Vegetables	Salt	Sunflower Oil	Tomatoes	Water	Wheat & Rye (Bread)	Not Matched With a Commodity	NA	NA	NA	NA	NA
Tesco Deep Cheese Pizza 386G	Cane Sugar	Cereals & Oilcrops Misc.	Maize (Meal)	Milk	Other Vegetables	Potatoes	Salt	Tomatoes	Water	Wheat & Rye (Bread)	Not Matched With a Commodity	Cheese	NA	NA	NA	NA	NA	NA	NA	NA
Tesco Deep Pan Meat Feast Pizza 386G Price Marked	Bovine Meat (dairy herd)	Cane Sugar	Cereals & Oilcrops Misc.	Cheese	Maize (Meal)	Onions & Leeks	Other Vegetables	Pig Meat	Potatoes	Root Vegetables	Salt	Tomatoes	Water	Wheat & Rye (Bread)	Not Matched With a Commodity	Milk	NA	NA	NA	NA
Chicago Town Deep Dish Mega Meaty Pizza 320G	Barley (Beer)	Cane Sugar	Cereals & Oilcrops Misc.	Cheese	Maize (Meal)	Other Vegetables	Pig Meat	Potatoes	Rice	Root Vegetables	Salt	Tomatoes	Water	Wheat & Rye (Bread)	Not Matched With a Commodity	NA	NA	NA	NA	NA
Tesco Stuffed Crust Cheese Pizza 431G	Cane Sugar	Cereals & Oilcrops Misc.	Cheese	Milk	Other Vegetables	Root Vegetables	Salt	Tomatoes	Water	Wheat & Rye (Bread)	Not Matched With a Commodity	NA	NA	NA	NA	NA	NA	NA	NA	NA
Chicago Town Deep Dish Chicken Club Mini Pizza 344G	Cane Sugar	Cereals & Oilcrops Misc.	Cheese	Maize (Meal)	Other Vegetables	Pig Meat	Potatoes	Poultry Meat	Rice	Root Vegetables	Salt	Tomatoes	Water	Wheat & Rye (Bread)	Not Matched With a Commodity	NA	NA	NA	NA	NA
Tesco 2 Pizza Subs Cheese 260G	Barley (Beer)	Cane Sugar	Cereals & Oilcrops Misc.	Milk	Other Vegetables	Root Vegetables	Salt	Tomatoes	Water	Wheat & Rye (Bread)	Not Matched With a Commodity	NA	NA	NA	NA	NA	NA	NA	NA	NA
Tesco Deep Pan Pepperoni Pizza 377G	Cane Sugar	Cereals & Oilcrops Misc.	Maize (Meal)	Milk	Other Vegetables	Pig Meat	Potatoes	Salt	Tomatoes	Water	Wheat & Rye (Bread)	Not Matched With a Commodity	NA	NA	NA	NA	NA	NA	NA	NA
Chicago Town Ham & Pineapple Twin Pack Mini Pizza 330G	Cane Sugar	Cereals & Oilcrops Misc.	Cheese	Maize (Meal)	Other Fruit	Other Vegetables	Pig Meat	Potatoes	Rice	Root Vegetables	Salt	Tomatoes	Water	Wheat & Rye (Bread)	Not Matched With a Commodity	NA	NA	NA	NA	NA
Chicago Town Large Takeaway Pepperoni Pizza 645G	Barley (Beer)	Bovine Meat (dairy herd)	Cane Sugar	Cheese	Other Vegetables	Pig Meat	Potatoes	Root Vegetables	Salt	Tomatoes	Water	Wheat & Rye (Bread)	Not Matched With a Commodity	Cereals & Oilcrops Misc.	NA	NA	NA	NA	NA	NA
Tesco 2 Pizza Subs Pepperoni 250G	Barley (Beer)	Cane Sugar	Cereals & Oilcrops Misc.	Milk	Other Vegetables	Pig Meat	Root Vegetables	Salt	Tomatoes	Water	Wheat & Rye (Bread)	Not Matched With a Commodity	NA	NA	NA	NA	NA	NA	NA	NA
G/Fella Gluten Free Pepperoni Mushroom & Ham Pizza 349G	Cane Sugar	Cassava	Cereals & Oilcrops Misc.	Maize (Meal)	Milk	Onions & Leeks	Other Vegetables	Pig Meat	Potatoes	Rice	Root Vegetables	Salt	Tomatoes	Water	Not Matched With a Commodity	NA	NA	NA	NA	NA
Chicago Town Large Takeaway Cheese Pizza 630G	Barley (Beer)	Cane Sugar	Cheese	Other Vegetables	Potatoes	Root Vegetables	Salt	Tomatoes	Water	Wheat & Rye (Bread)	Not Matched With a Commodity	Cereals & Oilcrops Misc.	NA	NA	NA	NA	NA	NA	NA	NA
Tesco Deep Pan Spicy Chicken Pizza 401G	Cane Sugar	Cereals & Oilcrops Misc.	Cheese	Maize (Meal)	Milk	Onions & Leeks	Other Vegetables	Poultry Meat	Root Vegetables	Salt	Tomatoes	Water	Wheat & Rye (Bread)	Not Matched With a Commodity	NA	NA	NA	NA	NA	NA
Chicago Town The Pizza Kitchen Pepperoni 355G	Barley (Beer)	Bovine Meat (dairy herd)	Cane Sugar	Cereals & Oilcrops Misc.	Cheese	Other Fruit	Other Vegetables	Pig Meat	Potatoes	Root Vegetables	Salt	Tomatoes	Water	Wheat & Rye (Bread)	Not Matched With a Commodity	NA	NA	NA	NA	NA
Tesco Classic Crust New York Pizza 531G	Bovine Meat (dairy herd)	Cane Sugar	Cereals & Oilcrops Misc.	Maize (Meal)	Milk	Olive Oil	Onions & Leeks	Other Vegetables	Palm Oil	Pig Meat	Potatoes	Root Vegetables	Salt	Tomatoes	Water	Wheat & Rye (Bread)	Not Matched With a Commodity	NA	NA	NA
Kirsty's Free From Margherita Pizza 315G	Cane Sugar	Cassava	Cereals & Oilcrops Misc.	Maize (Meal)	Other Pulses	Other Vegetables	Peas	Potatoes	Rice	Salt	Sunflower Oil	Tomatoes	Water	Wheat & Rye (Bread)	Not Matched With a Commodity	NA	NA	NA	NA	NA
Chicago Town The Pizza Kitchen Cheese Medley 350G	Barley (Beer)	Cane Sugar	Cereals & Oilcrops Misc.	Cheese	Other Fruit	Other Vegetables	Potatoes	Root Vegetables	Salt	Tomatoes	Water	Wheat & Rye (Bread)	Not Matched With a Commodity	NA	NA	NA	NA	NA	NA	NA
Chicago Town Takeaway Sweet Cola Bbq Stuffed Pizza 650G	Barley (Beer)	Cane Sugar	Cheese	Maize (Meal)	Onions & Leeks	Other Fruit	Other Vegetables	Pig Meat	Potatoes	Root Vegetables	Salt	Tomatoes	Water	Wheat & Rye (Bread)	Not Matched With a Commodity	NA	NA	NA	NA	NA
Dr. Oetker Ristorante Pizza Tonno 355G	Barley (Beer)	Cane Sugar	Cereals & Oilcrops Misc.	Cheese	Fish (farmed)	Onions & Leeks	Other Vegetables	Root Vegetables	Salt	Soybean Oil	Tomatoes	Water	Wheat & Rye (Bread)	Not Matched With a Commodity	NA	NA	NA	NA	NA	NA
Ginos Halal Tandoori Chicken Pizza 300G	Cane Sugar	Cheese	Onions & Leeks	Other Vegetables	Poultry Meat	Salt	Tomatoes	Water	Wheat & Rye (Bread)	Not Matched With a Commodity	NA	NA	NA	NA	NA	NA	NA	NA	NA	NA
Tesco Bolognese Mini Pizza Burgers 4 Pack 268G	Bovine Meat (dairy herd)	Cane Sugar	Cereals & Oilcrops Misc.	Milk	Onions & Leeks	Other Vegetables	Peas	Potatoes	Root Vegetables	Salt	Sunflower Oil	Tomatoes	Water	Wheat & Rye (Bread)	Not Matched With a Commodity	NA	NA	NA	NA	NA
Oumph! Italian Style Pizza 400G	Apples	Barley (Beer)	Cane Sugar	Cereals & Oilcrops Misc.	Olive Oil	Olives	Onions & Leeks	Other Fruit	Other Pulses	Other Vegetables	Root Vegetables	Salt	Sunflower Oil	Sunflower seeds	Tomatoes	Water	Wheat & Rye (Bread)	Not Matched With a Commodity	NA	NA
Maretti Pizza Al Forno	Cane Sugar	Maize (Meal)	Other Vegetables	Rice	Salt	Sunflower Oil	Not Matched With a Commodity	NA	NA	NA	NA	NA	NA	NA	NA	NA	NA	NA	NA	NA
Pizza Express Gluten Free Margherita	Cane Sugar	Cassava	Cereals & Oilcrops Misc.	Cheese	Maize (Meal)	Milk	Other Vegetables	Rice	Salt	Tomatoes	Water	Not Matched With a Commodity	Onions & Leeks	NA	NA	NA	NA	NA	NA	NA
Goodfella's Gluten Free Margherita Pizza Frozen	Cane Sugar	Cassava	Cereals & Oilcrops Misc.	Cheese	Maize (Meal)	Other Vegetables	Potatoes	Rice	Root Vegetables	Salt	Tomatoes	Water	Not Matched With a Commodity	NA	NA	NA	NA	NA	NA	NA
Ocado Free From Pepperoni Pizza	Barley (Beer)	Cane Sugar	Cassava	Cereals & Oilcrops Misc.	Cheese	Maize (Meal)	Other Vegetables	Peas	Pig Meat	Potatoes	Rice	Salt	Sunflower Oil	Tomatoes	Water	Wheat & Rye (Bread)	Not Matched With a Commodity	NA	NA	NA
Goodfella's Gluten Free Pepperoni, Ham & Mushroom Pizza Frozen	Cane Sugar	Cassava	Cereals & Oilcrops Misc.	Cheese	Maize (Meal)	Onions & Leeks	Other Vegetables	Pig Meat	Potatoes	Rice	Root Vegetables	Salt	Tomatoes	Water	Not Matched With a Commodity	NA	NA	NA	NA	NA
Ocado Free From Margherita Pizza	Cane Sugar	Cassava	Cereals & Oilcrops Misc.	Cheese	Maize (Meal)	Other Vegetables	Peas	Potatoes	Rice	Salt	Sunflower Oil	Tomatoes	Water	Wheat & Rye (Bread)	Not Matched With a Commodity	NA	NA	NA	NA	NA
Pizza Express Classic Vegan Giardiniera	Cane Sugar	Cereals & Oilcrops Misc.	Maize (Meal)	Oatmeal	Olive Oil	Olives	Onions & Leeks	Other Fruit	Other Vegetables	Potatoes	Rapeseed Oil	Root Vegetables	Salt	Sunflower Oil	Tomatoes	Water	Wheat & Rye (Bread)	Not Matched With a Commodity	NA	NA
Goodfella's Vegan Stonebaked Falafel Pizza Frozen	Cane Sugar	Cereals & Oilcrops Misc.	Citrus Fruit	Maize (Meal)	Olive Oil	Onions & Leeks	Other Pulses	Other Vegetables	Potatoes	Root Vegetables	Salt	Sunflower Oil	Tomatoes	Water	Wheat & Rye (Bread)	Not Matched With a Commodity	NA	NA	NA	NA
Waitrose Vegan BBQ Jackfruit Pizza	Cane Sugar	Cereals & Oilcrops Misc.	Maize (Meal)	Onions & Leeks	Other Fruit	Other Vegetables	Potatoes	Root Vegetables	Salt	Sunflower Oil	Tomatoes	Water	Wheat & Rye (Bread)	Not Matched With a Commodity	NA	NA	NA	NA	NA	NA
Valsoia Dairy Free Pizza with Grilled Vegetables	Barley (Beer)	Brassicas	Cane Sugar	Olive Oil	Other Pulses	Other Vegetables	Salt	Sunflower Oil	Tomatoes	Water	Wheat & Rye (Bread)	Not Matched With a Commodity	NA	NA	NA	NA	NA	NA	NA	NA
Pizza Express Passata 400G	Other Vegetables	Salt	Tomatoes	NA	NA	NA	NA	NA	NA	NA	NA	NA	NA	NA	NA	NA	NA	NA	NA	NA
Pizza Express House Light Salad Dressing 235Ml	Barley (Beer)	Cane Sugar	Cereals & Oilcrops Misc.	Eggs	Onions & Leeks	Other Fruit	Other Vegetables	Root Vegetables	Salt	Water	Wine	Not Matched With a Commodity	NA	NA	NA	NA	NA	NA	NA	NA
Napolina Pizza Topping Tomato & Herb 300G	Cane Sugar	Maize (Meal)	Onions & Leeks	Other Vegetables	Root Vegetables	Salt	Sunflower Oil	Tomatoes	Water	Wine	Not Matched With a Commodity	NA	NA	NA	NA	NA	NA	NA	NA	NA
Pizza Express House Salad Dressing 235Ml	Barley (Beer)	Cane Sugar	Cereals & Oilcrops Misc.	Eggs	Olive Oil	Onions & Leeks	Other Fruit	Other Vegetables	Root Vegetables	Salt	Water	Wine	Not Matched With a Commodity	NA	NA	NA	NA	NA	NA	NA
Pizza Express Leggera Garlic Chilli Dressing Fat Free 150Ml	Cane Sugar	Citrus Fruit	Maize (Meal)	Onions & Leeks	Other Pulses	Other Vegetables	Root Vegetables	Salt	Water	Wheat & Rye (Bread)	Wine	Not Matched With a Commodity	NA	NA	NA	NA	NA	NA	NA	NA
Pizza Express Leggera Avocado Dressing 150Ml	Cane Sugar	Cereals & Oilcrops Misc.	Citrus Fruit	Eggs	Maize (Meal)	Other Vegetables	Root Vegetables	Salt	Water	Wine	Not Matched With a Commodity	NA	NA	NA	NA	NA	NA	NA	NA	NA
Pizza Express Leggera Pomegranate & Balsamic Dressing 150Ml	Berries & Grapes	Cane Sugar	Cereals & Oilcrops Misc.	Citrus Fruit	Maize (Meal)	Other Fruit	Other Pulses	Root Vegetables	Salt	Water	Wine	Not Matched With a Commodity	NA	NA	NA	NA	NA	NA	NA	NA
No.1 Spicy Calabrian Salami Sourdough Pizza	Barley (Beer)	Maize (Meal)	Milk	Olive Oil	Other Vegetables	Pig Meat	Salt	Tomatoes	Water	Wheat & Rye (Bread)	Not Matched With a Commodity	NA	NA	NA	NA	NA	NA	NA	NA	NA
No.1 Roasted Vegetable & Pesto Sourdough Pizza	Barley (Beer)	Cereals & Oilcrops Misc.	Cheese	Citrus Fruit	Maize (Meal)	Milk	Olive Oil	Olives	Other Vegetables	Rapeseed Oil	Root Vegetables	Salt	Sunflower Oil	Tomatoes	Water	Wheat & Rye (Bread)	Not Matched With a Commodity	NA	NA	NA
No.1 Five Cheese Sourdough Pizza	Barley (Beer)	Cereals & Oilcrops Misc.	Citrus Fruit	Maize (Meal)	Milk	Olive Oil	Other Vegetables	Salt	Tomatoes	Water	Wheat & Rye (Bread)	Not Matched With a Commodity	NA	NA	NA	NA	NA	NA	NA	NA
Morrisons Pizza Dough	Cane Sugar	Citrus Fruit	Palm Oil	Rapeseed Oil	Salt	Water	Wheat & Rye (Bread)	Not Matched With a Commodity	NA	NA	NA	NA	NA	NA	NA	NA	NA	NA	NA	NA
Dairylea Lunchables Street Food Create Your Own Pizza	Butter, Cream & Ghee	Cane Sugar	Cereals & Oilcrops Misc.	Cheese	Milk	Other Vegetables	Salt	Tomatoes	Water	Wheat & Rye (Bread)	Not Matched With a Commodity	NA	NA	NA	NA	NA	NA	NA	NA	NA
Morrisons Margherita Pizza Pockets 8'S	Cane Sugar	Cereals & Oilcrops Misc.	Maize (Meal)	Milk	Olive Oil	Onions & Leeks	Other Vegetables	Root Vegetables	Salt	Tomatoes	Wheat & Rye (Bread)	Wine	Not Matched With a Commodity	NA	NA	NA	NA	NA	NA	NA
Morrisons The Best Hoisin Pork Pizza	Barley (Beer)	Cane Sugar	Cereals & Oilcrops Misc.	Maize (Meal)	Milk	Olive Oil	Onions & Leeks	Other Fruit	Other Vegetables	Pig Meat	Rapeseed Oil	Root Vegetables	Salt	Tomatoes	Water	Wheat & Rye (Bread)	Not Matched With a Commodity	NA	NA	NA
Morrisons The Best Cheese & Garlic Pizza Bread	Barley (Beer)	Cane Sugar	Citrus Fruit	Milk	Olive Oil	Other Vegetables	Potatoes	Root Vegetables	Salt	Water	Wheat & Rye (Bread)	Not Matched With a Commodity	NA	NA	NA	NA	NA	NA	NA	NA
Morrisons The Best Garlic & Herb Pizza Bread	Barley (Beer)	Cane Sugar	Citrus Fruit	Milk	Olive Oil	Other Vegetables	Root Vegetables	Salt	Water	Wheat & Rye (Bread)	Not Matched With a Commodity	NA	NA	NA	NA	NA	NA	NA	NA	NA
Morrison Mini Cheese & Tomato Pizza	Cane Sugar	Cereals & Oilcrops Misc.	Maize (Meal)	Milk	Other Vegetables	Salt	Tomatoes	Water	Wheat & Rye (Bread)	Not Matched With a Commodity	NA	NA	NA	NA	NA	NA	NA	NA	NA	NA
Morrisons Mini Cheese & Ham Pizza	Barley (Beer)	Cane Sugar	Cereals & Oilcrops Misc.	Maize (Meal)	Milk	Other Vegetables	Pig Meat	Salt	Tomatoes	Water	Wheat & Rye (Bread)	Not Matched With a Commodity	NA	NA	NA	NA	NA	NA	NA	NA
Morrisons Mini Pepperoni Pizza	Cane Sugar	Cereals & Oilcrops Misc.	Maize (Meal)	Milk	Other Vegetables	Pig Meat	Root Vegetables	Salt	Tomatoes	Water	Wheat & Rye (Bread)	Not Matched With a Commodity	NA	NA	NA	NA	NA	NA	NA	NA
Morrisons Savers Cheese & Tomato Pizza	Cane Sugar	Cereals & Oilcrops Misc.	Maize (Meal)	Milk	Other Vegetables	Root Vegetables	Salt	Tomatoes	Water	Wheat & Rye (Bread)	Not Matched With a Commodity	NA	NA	NA	NA	NA	NA	NA	NA	NA
Morrisons Pepperoni Thin & Crispy Pizza	Cane Sugar	Cereals & Oilcrops Misc.	Maize (Meal)	Milk	Other Vegetables	Pig Meat	Root Vegetables	Salt	Tomatoes	Water	Wheat & Rye (Bread)	Not Matched With a Commodity	NA	NA	NA	NA	NA	NA	NA	NA
Morrisons Italian Cheese&Garlic Pizza Bread	Cereals & Oilcrops Misc.	Milk	Other Vegetables	Palm Oil	Root Vegetables	Salt	Water	Wheat & Rye (Bread)	Not Matched With a Commodity	NA	NA	NA	NA	NA	NA	NA	NA	NA	NA	NA
Morrisons Meat Feast Crispy Pizza	Barley (Beer)	Bovine Meat (dairy herd)	Cane Sugar	Cereals & Oilcrops Misc.	Maize (Meal)	Milk	Onions & Leeks	Other Vegetables	Pig Meat	Root Vegetables	Salt	Tomatoes	Water	Wheat & Rye (Bread)	Not Matched With a Commodity	NA	NA	NA	NA	NA
Morrisons Ham & Pineapple Thin & Crispy Pizza	Barley (Beer)	Cane Sugar	Cereals & Oilcrops Misc.	Maize (Meal)	Milk	Other Fruit	Other Vegetables	Pig Meat	Salt	Tomatoes	Water	Wheat & Rye (Bread)	Not Matched With a Commodity	NA	NA	NA	NA	NA	NA	NA
Morrisons Spicy Chicken Thin & Crispy Pizza	Cane Sugar	Cereals & Oilcrops Misc.	Citrus Fruit	Maize (Meal)	Milk	Onions & Leeks	Other Vegetables	Poultry Meat	Rapeseed Oil	Root Vegetables	Salt	Tomatoes	Water	Wheat & Rye (Bread)	Wine	Not Matched With a Commodity	NA	NA	NA	NA
Morrisons Take Away Stuffed Crust Pepperoni Pizza	Cane Sugar	Cereals & Oilcrops Misc.	Maize (Meal)	Milk	Olives	Other Vegetables	Pig Meat	Root Vegetables	Salt	Tomatoes	Water	Wheat & Rye (Bread)	Not Matched With a Commodity	NA	NA	NA	NA	NA	NA	NA
Morrisons Stuffed Crust Cheese Feast Pizza	Cane Sugar	Cereals & Oilcrops Misc.	Maize (Meal)	Milk	Olives	Other Vegetables	Salt	Tomatoes	Water	Wheat & Rye (Bread)	Not Matched With a Commodity	NA	NA	NA	NA	NA	NA	NA	NA	NA
Morrisons V Taste Diced Tomato & Dried Basil Margherita Pizza	Cane Sugar	Cassava	Cereals & Oilcrops Misc.	Maize (Meal)	Oatmeal	Other Fruit	Other Vegetables	Peas	Potatoes	Rapeseed Oil	Rice	Root Vegetables	Salt	Tomatoes	Water	Not Matched With a Commodity	NA	NA	NA	NA
Pizza Express Sloppy Guiseppe 12 Inch Pizza	Bovine Meat (dairy herd)	Cane Sugar	Cereals & Oilcrops Misc.	Milk	Olive Oil	Onions & Leeks	Other Vegetables	Root Vegetables	Salt	Tomatoes	Water	Wheat & Rye (Bread)	Not Matched With a Commodity	NA	NA	NA	NA	NA	NA	NA
Morrisons Market St Takeaway Chicken & Bacon Pizza	Cane Sugar	Cereals & Oilcrops Misc.	Maize (Meal)	Milk	Olive Oil	Onions & Leeks	Other Vegetables	Pig Meat	Poultry Meat	Root Vegetables	Salt	Tomatoes	Water	Wheat & Rye (Bread)	Not Matched With a Commodity	NA	NA	NA	NA	NA
Morrisons Market St Takeaway Meat Feast Pizza 560G	Cane Sugar	Cereals & Oilcrops Misc.	Maize (Meal)	Milk	Olive Oil	Other Vegetables	Pig Meat	Root Vegetables	Salt	Tomatoes	Water	Wheat & Rye (Bread)	Not Matched With a Commodity	NA	NA	NA	NA	NA	NA	NA
Napolina Large Pizza Bases	Rice	Salt	Sunflower Oil	Water	Wheat & Rye (Bread)	Not Matched With a Commodity	NA	NA	NA	NA	NA	NA	NA	NA	NA	NA	NA	NA	NA	NA
Morrisons Tomato & Herb Pizza Topper	Cane Sugar	Cereals & Oilcrops Misc.	Maize (Meal)	Onions & Leeks	Other Vegetables	Root Vegetables	Salt	Tomatoes	Water	Not Matched With a Commodity	NA	NA	NA	NA	NA	NA	NA	NA	NA	NA
Violife Non-Dairy Cheese Alternative For Pizza Mozzarella Flavour	Cheese	Olives	Other Fruit	Salt	Water	Wheat & Rye (Bread)	Not Matched With a Commodity	NA	NA	NA	NA	NA	NA	NA	NA	NA	NA	NA	NA	NA
Pizza Express Leggera Avocado Dressing	Cane Sugar	Cereals & Oilcrops Misc.	Citrus Fruit	Eggs	Maize (Meal)	Other Vegetables	Root Vegetables	Salt	Water	Wheat & Rye (Bread)	Wine	Not Matched With a Commodity	NA	NA	NA	NA	NA	NA	NA	NA
Pizza Express Margherita	Cane Sugar	Cereals & Oilcrops Misc.	Cheese	Other Vegetables	Salt	Tomatoes	Water	Wheat & Rye (Bread)	Not Matched With a Commodity	NA	NA	NA	NA	NA	NA	NA	NA	NA	NA	NA
Crosta & Mollica Pizza Base with Tomato Sauce	Barley (Beer)	Olive Oil	Salt	Tomatoes	Water	Wheat & Rye (Bread)	Not Matched With a Commodity	NA	NA	NA	NA	NA	NA	NA	NA	NA	NA	NA	NA	NA
Pizza Express Classic La Reine	Cane Sugar	Cereals & Oilcrops Misc.	Cheese	Citrus Fruit	Milk	Olive Oil	Olives	Onions & Leeks	Other Vegetables	Pig Meat	Root Vegetables	Salt	Tomatoes	Water	Wheat & Rye (Bread)	Wine	Not Matched With a Commodity	NA	NA	NA
Pizza Express Sloppy Giuseppe	Bovine Meat (dairy herd)	Cane Sugar	Cereals & Oilcrops Misc.	Cheese	Olive Oil	Onions & Leeks	Other Vegetables	Root Vegetables	Salt	Tomatoes	Water	Wheat & Rye (Bread)	Not Matched With a Commodity	NA	NA	NA	NA	NA	NA	NA
Pizza Express American Hot	Cane Sugar	Cereals & Oilcrops Misc.	Cheese	Other Vegetables	Pig Meat	Root Vegetables	Salt	Tomatoes	Water	Wheat & Rye (Bread)	Not Matched With a Commodity	NA	NA	NA	NA	NA	NA	NA	NA	NA
The White Rabbit Alternative Pizza Co. The Nudies	Cane Sugar	Cereals & Oilcrops Misc.	Maize (Meal)	Olive Oil	Potatoes	Rice	Salt	Water	Not Matched With a Commodity	NA	NA	NA	NA	NA	NA	NA	NA	NA	NA	NA
Essential Waitrose Thin & Crispy Cheese & Tomato Pizza	Cane Sugar	Cereals & Oilcrops Misc.	Cheese	Milk	Other Vegetables	Salt	Tomatoes	Water	Wheat & Rye (Bread)	Not Matched With a Commodity	NA	NA	NA	NA	NA	NA	NA	NA	NA	NA
Essential Waitrose Cheese & Tomato Pizza	Barley (Beer)	Cane Sugar	Cereals & Oilcrops Misc.	Cheese	Maize (Meal)	Milk	Olive Oil	Other Vegetables	Root Vegetables	Salt	Sunflower Oil	Tomatoes	Water	Wheat & Rye (Bread)	Not Matched With a Commodity	NA	NA	NA	NA	NA
Essential Waitrose Cheese & Tomato Sharing Slab Pizza	Cane Sugar	Cereals & Oilcrops Misc.	Cheese	Milk	Other Vegetables	Salt	Tomatoes	Water	Wheat & Rye (Bread)	Not Matched With a Commodity	NA	NA	NA	NA	NA	NA	NA	NA	NA	NA
Waitrose Italian Style Margherita Pizza	Cane Sugar	Cereals & Oilcrops Misc.	Cheese	Olive Oil	Other Vegetables	Salt	Tomatoes	Water	Wheat & Rye (Bread)	Not Matched With a Commodity	NA	NA	NA	NA	NA	NA	NA	NA	NA	NA
Essential Waitrose Cheese & Pepperoni Sharing Slab Pizza	Cane Sugar	Cereals & Oilcrops Misc.	Cheese	Maize (Meal)	Milk	Other Vegetables	Pig Meat	Root Vegetables	Salt	Sunflower Oil	Tomatoes	Water	Wheat & Rye (Bread)	Not Matched With a Commodity	NA	NA	NA	NA	NA	NA
Waitrose No1 Vegetable Pesto Sdough Pizza	Barley (Beer)	Cereals & Oilcrops Misc.	Cheese	Citrus Fruit	Maize (Meal)	Olive Oil	Olives	Other Vegetables	Root Vegetables	Salt	Sunflower Oil	Tomatoes	Water	Wheat & Rye (Bread)	Not Matched With a Commodity	NA	NA	NA	NA	NA
Waitrose Italian Style Caramelised Onion & Feta Pizza	Berries & Grapes	Butter, Cream & Ghee	Cane Sugar	Cereals & Oilcrops Misc.	Cheese	Maize (Meal)	Olive Oil	Onions & Leeks	Other Vegetables	Root Vegetables	Salt	Tomatoes	Water	Wheat & Rye (Bread)	Wine	Not Matched With a Commodity	NA	NA	NA	NA
Waitrose Italian Style Bacon, Mushroom & Mascarpone Pizza	Cereals & Oilcrops Misc.	Cheese	Olive Oil	Other Vegetables	Pig Meat	Root Vegetables	Salt	Tomatoes	Water	Wheat & Rye (Bread)	Not Matched With a Commodity	NA	NA	NA	NA	NA	NA	NA	NA	NA
Pizza Express Romana Margherita Speciale	Cane Sugar	Cereals & Oilcrops Misc.	Cheese	Milk	Other Vegetables	Salt	Sunflower Oil	Tomatoes	Water	Wheat & Rye (Bread)	Not Matched With a Commodity	Wine	NA	NA	NA	NA	NA	NA	NA	NA
Waitrose No1 Vegetable & Pesto Pizza	Barley (Beer)	Cereals & Oilcrops Misc.	Cheese	Citrus Fruit	Maize (Meal)	Olive Oil	Olives	Other Vegetables	Root Vegetables	Salt	Sunflower Oil	Tomatoes	Water	Wheat & Rye (Bread)	Not Matched With a Commodity	NA	NA	NA	NA	NA
Waitrose No1 N'Duja & Burrata Pizza	Barley (Beer)	Cereals & Oilcrops Misc.	Cheese	Citrus Fruit	Maize (Meal)	Olive Oil	Other Vegetables	Pig Meat	Salt	Tomatoes	Water	Wheat & Rye (Bread)	Not Matched With a Commodity	NA	NA	NA	NA	NA	NA	NA
Waitrose No1 Wood-fired Five Cheese Sourdough Pizza	Barley (Beer)	Cereals & Oilcrops Misc.	Cheese	Citrus Fruit	Maize (Meal)	Olive Oil	Other Vegetables	Salt	Tomatoes	Water	Wheat & Rye (Bread)	Not Matched With a Commodity	NA	NA	NA	NA	NA	NA	NA	NA
Pizza Express Gluten Free Pepperoni	Cane Sugar	Cassava	Cereals & Oilcrops Misc.	Cheese	Maize (Meal)	Other Vegetables	Pig Meat	Rice	Root Vegetables	Salt	Tomatoes	Water	Not Matched With a Commodity	NA	NA	NA	NA	NA	NA	NA
Pizza Express Chicken & Mediterranean Vegetable Leggera	Cane Sugar	Cassava	Cereals & Oilcrops Misc.	Cheese	Citrus Fruit	Olive Oil	Onions & Leeks	Other Vegetables	Poultry Meat	Root Vegetables	Salt	Sunflower Oil	Tomatoes	Water	Wheat & Rye (Bread)	Not Matched With a Commodity	NA	NA	NA	NA
Pizza Express Dough Balls	Butter, Cream & Ghee	Cane Sugar	Cereals & Oilcrops Misc.	Olive Oil	Root Vegetables	Salt	Water	Wheat & Rye (Bread)	Not Matched With a Commodity	NA	NA	NA	NA	NA	NA	NA	NA	NA	NA	NA
Waitrose Tomato & Garlic Pizza Bread	Apples	Butter, Cream & Ghee	Cane Sugar	Cereals & Oilcrops Misc.	Citrus Fruit	Maize (Meal)	Olive Oil	Onions & Leeks	Other Vegetables	Rapeseed Oil	Root Vegetables	Salt	Sunflower Oil	Tomatoes	Water	Wheat & Rye (Bread)	Wine	Not Matched With a Commodity	NA	NA
Waitrose hand stretched pepperoni pizza	Cereals & Oilcrops Misc.	Maize (Meal)	Milk	Olive Oil	Other Vegetables	Pig Meat	Root Vegetables	Salt	Tomatoes	Water	Wheat & Rye (Bread)	Not Matched With a Commodity	NA	NA	NA	NA	NA	NA	NA	NA
Pizza Express American	Cane Sugar	Cereals & Oilcrops Misc.	Cheese	Milk	Other Vegetables	Pig Meat	Root Vegetables	Salt	Tomatoes	Water	Wheat & Rye (Bread)	Not Matched With a Commodity	NA	NA	NA	NA	NA	NA	NA	NA
Waitrose hand stretched mushroom, bacon & mascarpone pizza	Cereals & Oilcrops Misc.	Milk	Olive Oil	Other Vegetables	Pig Meat	Root Vegetables	Salt	Tomatoes	Water	Wheat & Rye (Bread)	Not Matched With a Commodity	NA	NA	NA	NA	NA	NA	NA	NA	NA
Pizza Express sloppy giuseppe	Bovine Meat (dairy herd)	Cane Sugar	Cereals & Oilcrops Misc.	Milk	Olive Oil	Onions & Leeks	Other Vegetables	Root Vegetables	Salt	Tomatoes	Water	Wheat & Rye (Bread)	Not Matched With a Commodity	NA	NA	NA	NA	NA	NA	NA
Waitrose hand stretched ham & pineapple pizza	Cereals & Oilcrops Misc.	Milk	Olive Oil	Other Fruit	Other Vegetables	Pig Meat	Salt	Tomatoes	Water	Wheat & Rye (Bread)	Not Matched With a Commodity	NA	NA	NA	NA	NA	NA	NA	NA	NA
Waitrose Sweet & Vibrant Sunblush Tomato & Garlic Pizza Bread	Apples	Cane Sugar	Cereals & Oilcrops Misc.	Citrus Fruit	Maize (Meal)	Milk	Olive Oil	Onions & Leeks	Other Vegetables	Root Vegetables	Salt	Sunflower Oil	Tomatoes	Water	Wheat & Rye (Bread)	Wine	Not Matched With a Commodity	NA	NA	NA
essential Waitrose pepperoni pizza	Barley (Beer)	Cane Sugar	Cereals & Oilcrops Misc.	Maize (Meal)	Milk	Olives	Other Vegetables	Pig Meat	Root Vegetables	Salt	Sunflower Oil	Tomatoes	Water	Wheat & Rye (Bread)	Not Matched With a Commodity	NA	NA	NA	NA	NA
Pizza Express Gluten-Free American Pepperoni Pizza	Cane Sugar	Cassava	Cereals & Oilcrops Misc.	Maize (Meal)	Milk	Other Vegetables	Pig Meat	Rice	Root Vegetables	Salt	Tomatoes	Water	Not Matched With a Commodity	NA	NA	NA	NA	NA	NA	NA
Waitrose Vegan Stonebaked Margherita Pizza	Cane Sugar	Cereals & Oilcrops Misc.	Maize (Meal)	Oatmeal	Onions & Leeks	Other Fruit	Other Vegetables	Potatoes	Root Vegetables	Salt	Tomatoes	Water	Wheat & Rye (Bread)	Not Matched With a Commodity	NA	NA	NA	NA	NA	NA
Pizza Mia Barbecue Chicken Pizza 390G	Barley (Beer)	Butter, Cream & Ghee	Cane Sugar	Cereals & Oilcrops Misc.	Maize (Meal)	Milk	Onions & Leeks	Other Vegetables	Palm Oil	Poultry Meat	Root Vegetables	Salt	Sunflower Oil	Tomatoes	Water	Wheat & Rye (Bread)	Not Matched With a Commodity	NA	NA	NA
Pizza Mia Piri Piri Chicken	Barley (Beer)	Cereals & Oilcrops Misc.	Olive Oil	Palm Oil	Salt	Water	Wheat & Rye (Bread)	Not Matched With a Commodity	NA	NA	NA	NA	NA	NA	NA	NA	NA	NA	NA	NA
Pizza Mia Pepperoni	Barley (Beer)	Butter, Cream & Ghee	Cane Sugar	Cereals & Oilcrops Misc.	Maize (Meal)	Milk	Onions & Leeks	Other Vegetables	Palm Oil	Poultry Meat	Root Vegetables	Salt	Sunflower Oil	Tomatoes	Water	Wheat & Rye (Bread)	Not Matched With a Commodity	NA	NA	NA
Pizza Express margherita pizza	Cane Sugar	Cereals & Oilcrops Misc.	Milk	Other Vegetables	Salt	Tomatoes	Water	Wheat & Rye (Bread)	Not Matched With a Commodity	NA	NA	NA	NA	NA	NA	NA	NA	NA	NA	NA
Waitrose hand stretched margherita pizza	Cane Sugar	Cereals & Oilcrops Misc.	Milk	Olive Oil	Other Vegetables	Salt	Tomatoes	Water	Wheat & Rye (Bread)	Not Matched With a Commodity	NA	NA	NA	NA	NA	NA	NA	NA	NA	NA
Waitrose hand stretched feta & caramelised onion pizza	Berries & Grapes	Cane Sugar	Cereals & Oilcrops Misc.	Maize (Meal)	Milk	Olive Oil	Onions & Leeks	Other Vegetables	Root Vegetables	Salt	Tomatoes	Water	Wheat & Rye (Bread)	Wine	Not Matched With a Commodity	NA	NA	NA	NA	NA
The Pizza Company thin cheese & tomato pizza	NA	Cheese	NA	NA	NA	NA	NA	NA	NA	NA	NA	NA	NA	NA	NA	NA	NA	NA	NA	NA
The White Rabbit Pizza Co. The Smokin' Vegan	Cane Sugar	Cereals & Oilcrops Misc.	Citrus Fruit	Maize (Meal)	Olive Oil	Other Fruit	Other Vegetables	Potatoes	Rice	Root Vegetables	Salt	Sunflower Oil	Tomatoes	Water	Wheat & Rye (Bread)	Wine	Not Matched With a Commodity	Onions & Leeks	Sunflower seeds	NA
Pizza Express Romana Vegetable & Ricotta	Cane Sugar	Cereals & Oilcrops Misc.	Citrus Fruit	Milk	Onions & Leeks	Other Vegetables	Root Vegetables	Salt	Tomatoes	Water	Wheat & Rye (Bread)	Not Matched With a Commodity	NA	NA	NA	NA	NA	NA	NA	NA
The White Rabbit Pizza Co. The Vegan Gardener	Apples	Brassicas	Cane Sugar	Cereals & Oilcrops Misc.	Citrus Fruit	Maize (Meal)	Nuts	Olive Oil	Other Fruit	Other Vegetables	Potatoes	Rice	Root Vegetables	Salt	Sunflower Oil	Tomatoes	Water	Wheat & Rye (Bread)	Not Matched With a Commodity	Onions & Leeks
Tahira Turkey Salami Pizza Topping	Bovine Meat (dairy herd)	Poultry Meat	Root Vegetables	Salt	Not Matched With a Commodity	NA	NA	NA	NA	NA	NA	NA	NA	NA	NA	NA	NA	NA	NA	NA
Crosta & Mollica pizza base with tomato sauce	Barley (Beer)	Olive Oil	Salt	Tomatoes	Water	Wheat & Rye (Bread)	Not Matched With a Commodity	NA	NA	NA	NA	NA	NA	NA	NA	NA	NA	NA	NA	NA
Magioni Cauliflower Pizza Crust	Brassicas	Cereals & Oilcrops Misc.	Rice	Salt	Sunflower Oil	Wheat & Rye (Bread)	Not Matched With a Commodity	NA	NA	NA	NA	NA	NA	NA	NA	NA	NA	NA	NA	NA
Clay Oven Bakery 2 Minute Pizza Base	Cane Sugar	Cereals & Oilcrops Misc.	Palm Oil	Salt	Water	Wheat & Rye (Bread)	Not Matched With a Commodity	NA	NA	NA	NA	NA	NA	NA	NA	NA	NA	NA	NA	NA
Le Veneziane Gluten Free Tocket Breadbites Pizza Flavour	Cane Sugar	Maize (Meal)	Onions & Leeks	Other Vegetables	Palm Oil	Potatoes	Rice	Salt	Tomatoes	Not Matched With a Commodity	NA	NA	NA	NA	NA	NA	NA	NA	NA	NA
Goodfella's Stonebaked Thin Pepperoni Pizza	Cane Sugar	Cereals & Oilcrops Misc.	Maize (Meal)	Milk	Other Vegetables	Pig Meat	Root Vegetables	Salt	Tomatoes	Water	Wheat & Rye (Bread)	Not Matched With a Commodity	NA	NA	NA	NA	NA	NA	NA	NA
Morrisons Cheese & Ham Thin Pizza	Cane Sugar	Cereals & Oilcrops Misc.	Milk	Other Vegetables	Pig Meat	Salt	Tomatoes	Water	Wheat & Rye (Bread)	Not Matched With a Commodity	NA	NA	NA	NA	NA	NA	NA	NA	NA	NA
Morrisons Mediterranean Veg Extra Thin Pizza	Brassicas	Cane Sugar	Cereals & Oilcrops Misc.	Milk	Onions & Leeks	Other Vegetables	Peas	Potatoes	Root Vegetables	Salt	Sunflower Oil	Tomatoes	Water	Wheat & Rye (Bread)	Not Matched With a Commodity	NA	NA	NA	NA	NA
Morrisons Best Four Cheese Pizza	Barley (Beer)	Milk	Olives	Other Vegetables	Salt	Sunflower Oil	Tomatoes	Water	Wheat & Rye (Bread)	Not Matched With a Commodity	NA	NA	NA	NA	NA	NA	NA	NA	NA	NA
Schar Bonta D'Italia Gluten Free Pizza Margherita Lactose Free	Apples	Cane Sugar	Maize (Meal)	Milk	Olive Oil	Other Vegetables	Rice	Salt	Sunflower Oil	Tomatoes	Water	Not Matched With a Commodity	Cheese	NA	NA	NA	NA	NA	NA	NA
GoodFella's Takeaway The Big Cheese Pizza	Cane Sugar	Cereals & Oilcrops Misc.	Maize (Meal)	Milk	Olives	Onions & Leeks	Other Vegetables	Palm Oil	Rice	Root Vegetables	Salt	Tomatoes	Water	Wheat & Rye (Bread)	Not Matched With a Commodity	Butter, Cream & Ghee	Olive Oil	NA	NA	NA
Goodfellas Takeaway Fully Loaded Pepperoni Pizza	Cane Sugar	Cereals & Oilcrops Misc.	Maize (Meal)	Milk	Olives	Onions & Leeks	Other Vegetables	Palm Oil	Pig Meat	Rice	Root Vegetables	Salt	Tomatoes	Water	Wheat & Rye (Bread)	Not Matched With a Commodity	NA	NA	NA	NA
Goodfellas Takeaway Mighty Meat Feast Pizza	Barley (Beer)	Bovine Meat (dairy herd)	Cane Sugar	Cereals & Oilcrops Misc.	Maize (Meal)	Milk	Olives	Onions & Leeks	Other Vegetables	Palm Oil	Pig Meat	Root Vegetables	Salt	Tomatoes	Water	Wheat & Rye (Bread)	Not Matched With a Commodity	NA	NA	NA
Chicago Town Pizza Kitchen Tiger Crust Cheesy Ham & Bacon Pizza	Barley (Beer)	Butter, Cream & Ghee	Cane Sugar	Cheese	Other Fruit	Other Vegetables	Pig Meat	Potatoes	Root Vegetables	Salt	Water	Wheat & Rye (Bread)	Not Matched With a Commodity	NA	NA	NA	NA	NA	NA	NA
Dr. Oetker Ristorante Hawaii Pizza	Cane Sugar	Cereals & Oilcrops Misc.	Cheese	Other Fruit	Other Vegetables	Pig Meat	Potatoes	Salt	Tomatoes	Water	Wheat & Rye (Bread)	Not Matched With a Commodity	NA	NA	NA	NA	NA	NA	NA	NA
Chicago Town Takeaway Large Cheesy Stuffed Pizza	Barley (Beer)	Cane Sugar	Cassava	Cheese	Other Vegetables	Potatoes	Root Vegetables	Salt	Tomatoes	Water	Wheat & Rye (Bread)	Not Matched With a Commodity	NA	NA	NA	NA	NA	NA	NA	NA
Chicago Town Takeaway Large Cheesy Stuffed Pepperoni Pizza	Barley (Beer)	Bovine Meat (dairy herd)	Cane Sugar	Cassava	Cheese	Other Vegetables	Pig Meat	Potatoes	Root Vegetables	Salt	Tomatoes	Water	Wheat & Rye (Bread)	Not Matched With a Commodity	Cereals & Oilcrops Misc.	Maize (Meal)	Milk	NA	NA	NA
Chicago Town Takeaway Large Stuffed Manhattan Meaty Pizza	Barley (Beer)	Bovine Meat (dairy herd)	Cane Sugar	Cheese	Other Vegetables	Pig Meat	Potatoes	Root Vegetables	Salt	Tomatoes	Water	Wheat & Rye (Bread)	Not Matched With a Commodity	NA	NA	NA	NA	NA	NA	NA
Morrisons Stuffed Crust Cheese Pizza	Cereals & Oilcrops Misc.	Milk	Other Vegetables	Palm Oil	Peas	Potatoes	Root Vegetables	Salt	Tomatoes	Water	Wheat & Rye (Bread)	Not Matched With a Commodity	NA	NA	NA	NA	NA	NA	NA	NA
Chicago Town Takeaway Large Stuffed Pepperoni Pizza	Barley (Beer)	Bovine Meat (dairy herd)	Cane Sugar	Cheese	Other Vegetables	Pig Meat	Potatoes	Root Vegetables	Salt	Tomatoes	Water	Wheat & Rye (Bread)	Not Matched With a Commodity	Cereals & Oilcrops Misc.	NA	NA	NA	NA	NA	NA
Chicago Town Takeaway Large Stuffed Cheese Pizza	Barley (Beer)	Cane Sugar	Cheese	Other Vegetables	Potatoes	Root Vegetables	Salt	Tomatoes	Water	Wheat & Rye (Bread)	Not Matched With a Commodity	Cereals & Oilcrops Misc.	NA	NA	NA	NA	NA	NA	NA	NA
Chicago Town Takeaway Large Chicken & Bacon Pizza	Barley (Beer)	Cane Sugar	Cassava	Cheese	Other Vegetables	Pig Meat	Potatoes	Poultry Meat	Root Vegetables	Salt	Tomatoes	Water	Wheat & Rye (Bread)	Not Matched With a Commodity	NA	NA	NA	NA	NA	NA
Chicago Town Takeaway Stuffed Sticky Sweet Cola BBQ Pizza	Barley (Beer)	Cane Sugar	Cheese	Maize (Meal)	Onions & Leeks	Other Fruit	Other Vegetables	Pig Meat	Potatoes	Root Vegetables	Salt	Tomatoes	Water	Wheat & Rye (Bread)	Not Matched With a Commodity	NA	NA	NA	NA	NA
Morrisons Stuffed Crust Pepperoni Pizza	Cereals & Oilcrops Misc.	Milk	Other Vegetables	Palm Oil	Peas	Pig Meat	Potatoes	Root Vegetables	Salt	Tomatoes	Water	Wheat & Rye (Bread)	Not Matched With a Commodity	NA	NA	NA	NA	NA	NA	NA
Morrisons Thin Cheese Pizza	Cane Sugar	Cereals & Oilcrops Misc.	Cheese	Milk	Other Vegetables	Salt	Tomatoes	Water	Wheat & Rye (Bread)	Not Matched With a Commodity	NA	NA	NA	NA	NA	NA	NA	NA	NA	NA
Morrisons Thin Pepperoni Pizza	Cane Sugar	Cereals & Oilcrops Misc.	Milk	Other Vegetables	Pig Meat	Salt	Tomatoes	Water	Wheat & Rye (Bread)	Not Matched With a Commodity	Potatoes	Root Vegetables	NA	NA	NA	NA	NA	NA	NA	NA
Chicago Town 3 Cheese & Tomato Pizza Toasties	Barley (Beer)	Cane Sugar	Cereals & Oilcrops Misc.	Cheese	Maize (Meal)	Other Vegetables	Root Vegetables	Salt	Tomatoes	Water	Wheat & Rye (Bread)	Not Matched With a Commodity	NA	NA	NA	NA	NA	NA	NA	NA
Goodfella's Stonebaked Thin Margherita Pizza	Cane Sugar	Cereals & Oilcrops Misc.	Maize (Meal)	Milk	Other Vegetables	Root Vegetables	Salt	Tomatoes	Water	Wheat & Rye (Bread)	Not Matched With a Commodity	NA	NA	NA	NA	NA	NA	NA	NA	NA
Goodfella's Stonebaked Thin Roast Chicken Pizza	Cane Sugar	Cereals & Oilcrops Misc.	Maize (Meal)	Milk	Other Vegetables	Palm Oil	Poultry Meat	Root Vegetables	Salt	Sunflower Oil	Tomatoes	Water	Wheat & Rye (Bread)	Not Matched With a Commodity	NA	NA	NA	NA	NA	NA
Goodfella's Stonebaked Thin Meat Feast Pizza	Barley (Beer)	Cane Sugar	Cereals & Oilcrops Misc.	Maize (Meal)	Milk	Onions & Leeks	Other Vegetables	Palm Oil	Pig Meat	Rice	Root Vegetables	Salt	Tomatoes	Water	Wheat & Rye (Bread)	Not Matched With a Commodity	NA	NA	NA	NA
Dr. Oetker Ristorante Pepperoni-Salame Pizza	Barley (Beer)	Cane Sugar	Cereals & Oilcrops Misc.	Cheese	Citrus Fruit	Olive Oil	Onions & Leeks	Other Vegetables	Pig Meat	Potatoes	Root Vegetables	Salt	Tomatoes	Water	Wheat & Rye (Bread)	Not Matched With a Commodity	NA	NA	NA	NA
Dr. Oetker Ristorante Pollo Pizza	Barley (Beer)	Butter, Cream & Ghee	Cane Sugar	Cereals & Oilcrops Misc.	Cheese	Maize (Meal)	Other Vegetables	Potatoes	Poultry Meat	Rapeseed Oil	Root Vegetables	Salt	Tomatoes	Water	Wheat & Rye (Bread)	Wine	Not Matched With a Commodity	NA	NA	NA
Dr. Oetker Ristorante Mozzarella Pizza	Barley (Beer)	Cane Sugar	Cereals & Oilcrops Misc.	Cheese	Citrus Fruit	Other Fruit	Other Vegetables	Potatoes	Root Vegetables	Salt	Tomatoes	Water	Wheat & Rye (Bread)	Not Matched With a Commodity	NA	NA	NA	NA	NA	NA
Dr. Oetker Ristorante Speciale Pizza	Barley (Beer)	Cane Sugar	Cereals & Oilcrops Misc.	Cheese	Citrus Fruit	Onions & Leeks	Other Vegetables	Pig Meat	Potatoes	Root Vegetables	Salt	Tomatoes	Water	Wheat & Rye (Bread)	Not Matched With a Commodity	NA	NA	NA	NA	NA
Dr. Oetker Ristorante Quorn Pesto Pizza	Barley (Beer)	Cane Sugar	Cereals & Oilcrops Misc.	Cheese	Citrus Fruit	Eggs	Onions & Leeks	Other Vegetables	Potatoes	Root Vegetables	Salt	Tomatoes	Water	Wheat & Rye (Bread)	Not Matched With a Commodity	NA	NA	NA	NA	NA
Morrisons Sweet Chilli Chicken Extra Thin Pizza	Cane Sugar	Cassava	Cereals & Oilcrops Misc.	Milk	Onions & Leeks	Other Vegetables	Potatoes	Poultry Meat	Root Vegetables	Salt	Water	Wheat & Rye (Bread)	Not Matched With a Commodity	NA	NA	NA	NA	NA	NA	NA
Morrisons Triple Pepperoni Sourdough Pizza	Cane Sugar	Cereals & Oilcrops Misc.	Milk	Other Vegetables	Pig Meat	Root Vegetables	Salt	Tomatoes	Water	Wheat & Rye (Bread)	Not Matched With a Commodity	NA	NA	NA	NA	NA	NA	NA	NA	NA
Morrisons Meat Feast Sourdough Pizza	Bovine Meat (dairy herd)	Cane Sugar	Cereals & Oilcrops Misc.	Milk	Other Vegetables	Pig Meat	Root Vegetables	Salt	Tomatoes	Water	Wheat & Rye (Bread)	Not Matched With a Commodity	NA	NA	NA	NA	NA	NA	NA	NA
Morrisons Mozzarella & Pesto Sourdough Pizza	Cane Sugar	Cereals & Oilcrops Misc.	Milk	Olives	Other Fruit	Other Vegetables	Root Vegetables	Salt	Tomatoes	Water	Wheat & Rye (Bread)	Not Matched With a Commodity	NA	NA	NA	NA	NA	NA	NA	NA
Morrisons BBQ Chicken Sourdough Pizza	Cane Sugar	Cassava	Cereals & Oilcrops Misc.	Milk	Other Fruit	Other Vegetables	Peas	Poultry Meat	Salt	Tomatoes	Water	Wheat & Rye (Bread)	Not Matched With a Commodity	NA	NA	NA	NA	NA	NA	NA
Morrisons Extra Thin Tex Mex Pizza	Bovine Meat (dairy herd)	Cane Sugar	Cereals & Oilcrops Misc.	Maize (Meal)	Milk	Onions & Leeks	Other Vegetables	Potatoes	Root Vegetables	Salt	Sunflower Oil	Tomatoes	Water	Wheat & Rye (Bread)	Not Matched With a Commodity	NA	NA	NA	NA	NA
Morrisons Deep Pan Cheese Pizza	Cane Sugar	Cereals & Oilcrops Misc.	Cheese	Maize (Meal)	Milk	Other Vegetables	Potatoes	Salt	Tomatoes	Water	Wheat & Rye (Bread)	Not Matched With a Commodity	NA	NA	NA	NA	NA	NA	NA	NA
Morrisons 2 Cheese Pizza Baguettes	Barley (Beer)	Cane Sugar	Cereals & Oilcrops Misc.	Milk	Other Vegetables	Root Vegetables	Salt	Tomatoes	Water	Wheat & Rye (Bread)	Not Matched With a Commodity	NA	NA	NA	NA	NA	NA	NA	NA	NA
Morrisons Deep Pan Pepperoni Pizza	Cane Sugar	Cereals & Oilcrops Misc.	Cheese	Maize (Meal)	Other Vegetables	Pig Meat	Potatoes	Root Vegetables	Salt	Tomatoes	Water	Wheat & Rye (Bread)	Not Matched With a Commodity	NA	NA	NA	NA	NA	NA	NA
Morrisons Deep Pan Meat Feast Pizza	Bovine Meat (dairy herd)	Cane Sugar	Cereals & Oilcrops Misc.	Maize (Meal)	Milk	Other Vegetables	Pig Meat	Potatoes	Salt	Tomatoes	Water	Wheat & Rye (Bread)	Not Matched With a Commodity	NA	NA	NA	NA	NA	NA	NA
Chicago Town Pizza Kitchen Tiger Crust Deli Pepperoni	Barley (Beer)	Bovine Meat (dairy herd)	Cane Sugar	Cereals & Oilcrops Misc.	Cheese	Other Fruit	Other Vegetables	Pig Meat	Potatoes	Root Vegetables	Salt	Tomatoes	Water	Wheat & Rye (Bread)	Not Matched With a Commodity	NA	NA	NA	NA	NA
Morrisons The Best Spicy Milano Salami & 'Nduja Pizza	Barley (Beer)	Butter, Cream & Ghee	Cheese	Milk	Olives	Other Vegetables	Pig Meat	Potatoes	Root Vegetables	Salt	Tomatoes	Water	Wheat & Rye (Bread)	Not Matched With a Commodity	NA	NA	NA	NA	NA	NA
Pizza Romano By Goodfella's Chicken, Spicy Roquito Pepper & Red Onion	Cane Sugar	Cereals & Oilcrops Misc.	Maize (Meal)	Milk	Olives	Onions & Leeks	Other Vegetables	Palm Oil	Poultry Meat	Root Vegetables	Salt	Tomatoes	Water	Wheat & Rye (Bread)	Not Matched With a Commodity	NA	NA	NA	NA	NA
Morrisons The Best Cajun Chicken & Sweet Red Peppers Pizza	Barley (Beer)	Cane Sugar	Milk	Olives	Onions & Leeks	Other Vegetables	Poultry Meat	Root Vegetables	Salt	Sunflower seeds	Tomatoes	Water	Wheat & Rye (Bread)	Not Matched With a Commodity	Olive Oil	Sunflower Oil	NA	NA	NA	NA
Pizza Romano By Goodfella's Pepperoni & Chorizo	Cane Sugar	Cereals & Oilcrops Misc.	Maize (Meal)	Milk	Olives	Other Vegetables	Pig Meat	Potatoes	Root Vegetables	Salt	Tomatoes	Water	Wheat & Rye (Bread)	Not Matched With a Commodity	NA	NA	NA	NA	NA	NA
Mutti Flavoured Pizza Sauce	Onions & Leeks	Other Vegetables	Salt	Tomatoes	Not Matched With a Commodity	NA	NA	NA	NA	NA	NA	NA	NA	NA	NA	NA	NA	NA	NA	NA
Petti Tuscan Pizza Sauce	Cane Sugar	Onions & Leeks	Other Vegetables	Root Vegetables	Salt	Tomatoes	NA	NA	NA	NA	NA	NA	NA	NA	NA	NA	NA	NA	NA	NA
Pizza Express Passata	Other Vegetables	Salt	Tomatoes	Not Matched With a Commodity	NA	NA	NA	NA	NA	NA	NA	NA	NA	NA	NA	NA	NA	NA	NA	NA
Mutti - Flavoured Pizza Sauce	Onions & Leeks	Other Vegetables	Salt	Tomatoes	Not Matched With a Commodity	NA	NA	NA	NA	NA	NA	NA	NA	NA	NA	NA	NA	NA	NA	NA
Dr. Oetker Ristorante Quattro Formaggi Pizza	Barley (Beer)	Butter, Cream & Ghee	Cane Sugar	Cereals & Oilcrops Misc.	Cheese	Olive Oil	Olives	Other Pulses	Other Vegetables	Root Vegetables	Salt	Tomatoes	Water	Wheat & Rye (Bread)	Not Matched With a Commodity	NA	NA	NA	NA	NA
Chicago Town The Pizza Kitchen Deli Pepperoni Pizza	Barley (Beer)	Bovine Meat (dairy herd)	Cane Sugar	Cereals & Oilcrops Misc.	Cheese	Other Fruit	Other Vegetables	Pig Meat	Potatoes	Root Vegetables	Salt	Tomatoes	Water	Wheat & Rye (Bread)	Not Matched With a Commodity	NA	NA	NA	NA	NA
Chicago Town The Pizza Kitchen Cheese Medley Pizza	Barley (Beer)	Cane Sugar	Cereals & Oilcrops Misc.	Cheese	Other Fruit	Other Vegetables	Potatoes	Root Vegetables	Salt	Tomatoes	Water	Wheat & Rye (Bread)	Not Matched With a Commodity	NA	NA	NA	NA	NA	NA	NA
essential Waitrose cheese & tomato pizza	Barley (Beer)	Cane Sugar	Cereals & Oilcrops Misc.	Cheese	Maize (Meal)	Milk	Olives	Other Vegetables	Root Vegetables	Salt	Sunflower Oil	Tomatoes	Water	Wheat & Rye (Bread)	Not Matched With a Commodity	NA	NA	NA	NA	NA
Waitrose stone baked mozzarella & cherry tomato & pesto pizza	Barley (Beer)	Cane Sugar	Maize (Meal)	Milk	Olives	Other Vegetables	Root Vegetables	Salt	Sunflower Oil	Tomatoes	Water	Wheat & Rye (Bread)	Not Matched With a Commodity	NA	NA	NA	NA	NA	NA	NA
Waitrose stone baked spinach & goats cheese pizza	Barley (Beer)	Milk	Olives	Onions & Leeks	Other Vegetables	Root Vegetables	Salt	Sunflower Oil	Water	Wheat & Rye (Bread)	Not Matched With a Commodity	NA	NA	NA	NA	NA	NA	NA	NA	NA
Waitrose 2 stonebaked pizza bases	Barley (Beer)	Olives	Other Vegetables	Root Vegetables	Salt	Sunflower Oil	Tomatoes	Water	Wheat & Rye (Bread)	Not Matched With a Commodity	NA	NA	NA	NA	NA	NA	NA	NA	NA	NA
Dr. Oetker Yes It's Pizza Spinach Based Broccoli & Mushroom Pizza	Brassicas	Cane Sugar	Cereals & Oilcrops Misc.	Cheese	Olives	Other Vegetables	Root Vegetables	Salt	Tomatoes	Wheat & Rye (Bread)	Not Matched With a Commodity	NA	NA	NA	NA	NA	NA	NA	NA	NA
Waitrose Stone Baked Pizza Milano Salami & Prosciutto Cotto	Barley (Beer)	Bovine Meat (dairy herd)	Cane Sugar	Maize (Meal)	Milk	Olives	Other Vegetables	Pig Meat	Root Vegetables	Salt	Sunflower Oil	Tomatoes	Water	Wheat & Rye (Bread)	Not Matched With a Commodity	Olive Oil	NA	NA	NA	NA
Waitrose Frozen spicy pepperoni feast pizza	Cane Sugar	Maize (Meal)	Milk	Olives	Onions & Leeks	Other Vegetables	Pig Meat	Root Vegetables	Salt	Sunflower Oil	Tomatoes	Water	Wheat & Rye (Bread)	Not Matched With a Commodity	NA	NA	NA	NA	NA	NA
Waitrose Frozen cheese feast pizza	Cane Sugar	Cheese	Maize (Meal)	Olives	Other Vegetables	Root Vegetables	Salt	Sunflower Oil	Tomatoes	Water	Wheat & Rye (Bread)	Not Matched With a Commodity	NA	NA	NA	NA	NA	NA	NA	NA
Northern Dough Co. Wholemeal Pizza Dough	Cane Sugar	Olives	Salt	Water	Wheat & Rye (Bread)	Not Matched With a Commodity	NA	NA	NA	NA	NA	NA	NA	NA	NA	NA	NA	NA	NA	NA
Napolina Mini Pizza Bases	Rice	Salt	Sunflower Oil	Water	Wheat & Rye (Bread)	Not Matched With a Commodity	NA	NA	NA	NA	NA	NA	NA	NA	NA	NA	NA	NA	NA	NA
Napolina 2 pizza bases	Rice	Salt	Sunflower Oil	Water	Wheat & Rye (Bread)	Not Matched With a Commodity	NA	NA	NA	NA	NA	NA	NA	NA	NA	NA	NA	NA	NA	NA
Pizza Express house dressing	Barley (Beer)	Cane Sugar	Cereals & Oilcrops Misc.	Eggs	Onions & Leeks	Other Fruit	Other Vegetables	Root Vegetables	Salt	Water	Wine	Not Matched With a Commodity	NA	NA	NA	NA	NA	NA	NA	NA
Pizza Express House Light Dressing	Barley (Beer)	Cane Sugar	Cereals & Oilcrops Misc.	Eggs	Onions & Leeks	Other Fruit	Other Vegetables	Root Vegetables	Salt	Water	Wine	Not Matched With a Commodity	NA	NA	NA	NA	NA	NA	NA	NA
Pizza Express honey & mustard dressing	Cane Sugar	Cereals & Oilcrops Misc.	Citrus Fruit	Other Vegetables	Root Vegetables	Salt	Water	Wine	Not Matched With a Commodity	NA	NA	NA	NA	NA	NA	NA	NA	NA	NA	NA
Napolina tomato & herbs pizza topping	Cane Sugar	Maize (Meal)	Onions & Leeks	Other Vegetables	Root Vegetables	Salt	Sunflower Oil	Tomatoes	Water	Wine	Not Matched With a Commodity	NA	NA	NA	NA	NA	NA	NA	NA	NA
Jus-Rol Sourdough Pizza Base	Olive Oil	Salt	Water	Wheat & Rye (Bread)	Not Matched With a Commodity	NA	NA	NA	NA	NA	NA	NA	NA	NA	NA	NA	NA	NA	NA	NA
Napolina Tomato & Herb Pizza Topping	Cane Sugar	Maize (Meal)	Onions & Leeks	Other Vegetables	Root Vegetables	Salt	Sunflower Oil	Tomatoes	Water	Wine	Not Matched With a Commodity	NA	NA	NA	NA	NA	NA	NA	NA	NA
Schar Gluten Free Pizza Bases	Maize (Meal)	Other Vegetables	Potatoes	Rice	Salt	Sunflower Oil	Water	Not Matched With a Commodity	Cane Sugar	Olive Oil	Other Pulses	NA	NA	NA	NA	NA	NA	NA	NA	NA
Dough It Yourself 2 Artisan Thin Crust Gluten Free Pizza Bases	Cassava	Cereals & Oilcrops Misc.	Maize (Meal)	Olive Oil	Potatoes	Rice	Salt	Water	Wheat & Rye (Bread)	Not Matched With a Commodity	NA	NA	NA	NA	NA	NA	NA	NA	NA	NA
Napolina Pizzeria Pizza Bases	Rice	Salt	Sunflower Oil	Water	Wheat & Rye (Bread)	Not Matched With a Commodity	NA	NA	NA	NA	NA	NA	NA	NA	NA	NA	NA	NA	NA	NA
BFree Pizza Bases	Apples	Cassava	Cereals & Oilcrops Misc.	Maize (Meal)	Peas	Rice	Salt	Water	Not Matched With a Commodity	NA	NA	NA	NA	NA	NA	NA	NA	NA	NA	NA
Glutamel Part Baked Pizza Bases	Cane Sugar	Cereals & Oilcrops Misc.	Maize (Meal)	Other Vegetables	Potatoes	Rice	Salt	Water	Not Matched With a Commodity	NA	NA	NA	NA	NA	NA	NA	NA	NA	NA	NA
Isabel's Gluten Free Pizza Base Mix	Cassava	Salt	Not Matched With a Commodity	NA	NA	NA	NA	NA	NA	NA	NA	NA	NA	NA	NA	NA	NA	NA	NA	NA
Schar Gluten Free Pizza Prosciutto & Funghi Lactose Free	Apples	Cane Sugar	Maize (Meal)	Milk	Olive Oil	Other Vegetables	Pig Meat	Rice	Salt	Sunflower Oil	Tomatoes	Water	Not Matched With a Commodity	NA	NA	NA	NA	NA	NA	NA
Doves Farm Gluten Free Pizza Base Mix	Barley (Beer)	Cassava	Maize (Meal)	Other Pulses	Potatoes	Rice	Salt	Not Matched With a Commodity	NA	NA	NA	NA	NA	NA	NA	NA	NA	NA	NA	NA
Davina Steel Gluten Free Pizza Mix	Cane Sugar	Cassava	Cereals & Oilcrops Misc.	Maize (Meal)	Potatoes	Rice	Not Matched With a Commodity	NA	NA	NA	NA	NA	NA	NA	NA	NA	NA	NA	NA	NA
Hellmann's Pizza Garlic Sauce	Cane Sugar	Citrus Fruit	Eggs	Maize (Meal)	Other Vegetables	Root Vegetables	Salt	Sunflower Oil	Water	Not Matched With a Commodity	NA	NA	NA	NA	NA	NA	NA	NA	NA	NA
Pizza Express Leggera Chilli & Garlic Dressing	Cane Sugar	Citrus Fruit	Maize (Meal)	Onions & Leeks	Other Pulses	Other Vegetables	Root Vegetables	Salt	Water	Wheat & Rye (Bread)	Wine	Not Matched With a Commodity	NA	NA	NA	NA	NA	NA	NA	NA
Pizza Express Leggera Pomegranate and Balsamic Dressing	Berries & Grapes	Cane Sugar	Cereals & Oilcrops Misc.	Citrus Fruit	Maize (Meal)	Other Fruit	Other Pulses	Root Vegetables	Salt	Water	Wine	Not Matched With a Commodity	NA	NA	NA	NA	NA	NA	NA	NA
Pizza Express Vegan House Light Dressing	Barley (Beer)	Cane Sugar	Cereals & Oilcrops Misc.	Onions & Leeks	Other Fruit	Other Vegetables	Root Vegetables	Salt	Water	Wheat & Rye (Bread)	Wine	Not Matched With a Commodity	NA	NA	NA	NA	NA	NA	NA	NA
Pizza Express Light Dressing	Barley (Beer)	Cane Sugar	Cereals & Oilcrops Misc.	Onions & Leeks	Other Fruit	Other Vegetables	Root Vegetables	Salt	Water	Wheat & Rye (Bread)	Wine	Not Matched With a Commodity	NA	NA	NA	NA	NA	NA	NA	NA
Pizza Express House Dressing	Barley (Beer)	Cane Sugar	Cereals & Oilcrops Misc.	Onions & Leeks	Other Fruit	Other Vegetables	Root Vegetables	Salt	Water	Wheat & Rye (Bread)	Wine	Not Matched With a Commodity	NA	NA	NA	NA	NA	NA	NA	NA
Pizza Express Caesar Dressing	Cane Sugar	Cereals & Oilcrops Misc.	Cheese	Citrus Fruit	Eggs	Fish (farmed)	Milk	Olive Oil	Other Vegetables	Root Vegetables	Salt	Water	Wheat & Rye (Bread)	Wine	Not Matched With a Commodity	NA	NA	NA	NA	NA
Pizza Express House Light	Barley (Beer)	Cane Sugar	Cereals & Oilcrops Misc.	Onions & Leeks	Other Fruit	Other Vegetables	Root Vegetables	Salt	Water	Wheat & Rye (Bread)	Wine	Not Matched With a Commodity	NA	NA	NA	NA	NA	NA	NA	NA
Pizza Express Honey & Mustard Salad Dressing	Cane Sugar	Cereals & Oilcrops Misc.	Citrus Fruit	Other Vegetables	Root Vegetables	Salt	Water	Wine	Not Matched With a Commodity	NA	NA	NA	NA	NA	NA	NA	NA	NA	NA	NA
Amy's Kitchen Gluten Free Rice Crust Cheese Pizza Frozen	Cassava	Cheese	Olive Oil	Onions & Leeks	Other Vegetables	Potatoes	Rice	Root Vegetables	Salt	Sunflower Oil	Sunflower seeds	Tomatoes	Water	Not Matched With a Commodity	NA	NA	NA	NA	NA	NA
Goodfella's Stonebaked Thin Margherita Pizza Frozen	Cane Sugar	Cereals & Oilcrops Misc.	Cheese	Maize (Meal)	Other Vegetables	Root Vegetables	Salt	Tomatoes	Water	Wheat & Rye (Bread)	Not Matched With a Commodity	NA	NA	NA	NA	NA	NA	NA	NA	NA
Dr. Oetker Ristorante Pepperoni Salame Pizza	Barley (Beer)	Cane Sugar	Cereals & Oilcrops Misc.	Citrus Fruit	Olive Oil	Onions & Leeks	Other Vegetables	Pig Meat	Potatoes	Root Vegetables	Salt	Tomatoes	Water	Wheat & Rye (Bread)	Not Matched With a Commodity	NA	NA	NA	NA	NA
Goodfella's Stonebaked Thin Pepperoni Pizza Frozen	Cane Sugar	Cereals & Oilcrops Misc.	Cheese	Maize (Meal)	Other Vegetables	Pig Meat	Root Vegetables	Salt	Tomatoes	Water	Wheat & Rye (Bread)	Not Matched With a Commodity	NA	NA	NA	NA	NA	NA	NA	NA
Picard Superior Margherita Pizza Frozen	Cheese	Olive Oil	Other Vegetables	Salt	Tomatoes	Water	Wheat & Rye (Bread)	Not Matched With a Commodity	Milk	NA	NA	NA	NA	NA	NA	NA	NA	NA	NA	NA
Dr. Oetker Ristorante Funghi Pizza	Barley (Beer)	Cane Sugar	Cereals & Oilcrops Misc.	Other Vegetables	Potatoes	Root Vegetables	Salt	Tomatoes	Water	Wheat & Rye (Bread)	Not Matched With a Commodity	NA	NA	NA	NA	NA	NA	NA	NA	NA
Chicago Town Takeaway Large Classic Chicken & Bacon Pizza	Barley (Beer)	Cane Sugar	Cassava	Other Vegetables	Pig Meat	Potatoes	Poultry Meat	Root Vegetables	Salt	Tomatoes	Water	Wheat & Rye (Bread)	Not Matched With a Commodity	NA	NA	NA	NA	NA	NA	NA
Crosta & Mollica Pizza Rustica	Butter, Cream & Ghee	Cane Sugar	Cheese	Citrus Fruit	Maize (Meal)	Onions & Leeks	Other Vegetables	Pig Meat	Potatoes	Root Vegetables	Salt	Sunflower Oil	Water	Wheat & Rye (Bread)	Not Matched With a Commodity	NA	NA	NA	NA	NA
Goodfella's Classic Takeaway The Big Cheese Pizza Frozen	Cane Sugar	Cereals & Oilcrops Misc.	Cheese	Maize (Meal)	Olive Oil	Onions & Leeks	Other Vegetables	Palm Oil	Rice	Root Vegetables	Salt	Tomatoes	Water	Wheat & Rye (Bread)	Not Matched With a Commodity	NA	NA	NA	NA	NA
Goodfella's Classic Takeaway Fully Loaded Pepperoni Pizza Frozen	Cane Sugar	Cereals & Oilcrops Misc.	Cheese	Maize (Meal)	Olive Oil	Onions & Leeks	Other Vegetables	Palm Oil	Pig Meat	Rice	Root Vegetables	Salt	Tomatoes	Water	Wheat & Rye (Bread)	Not Matched With a Commodity	NA	NA	NA	NA
Chicago Town Large Takeaway Sweet Cola BBQ Pizza	Barley (Beer)	Cane Sugar	Maize (Meal)	Onions & Leeks	Other Fruit	Other Vegetables	Pig Meat	Potatoes	Root Vegetables	Salt	Tomatoes	Water	Wheat & Rye (Bread)	Not Matched With a Commodity	NA	NA	NA	NA	NA	NA
Picard Goat's Cheese Honey Walnut Pizza	NA	Maize (Meal)	Milk	Nuts	Olive Oil	Onions & Leeks	Other Vegetables	Root Vegetables	Salt	Water	Wheat & Rye (Bread)	Not Matched With a Commodity	NA	NA	NA	NA	NA	NA	NA	NA
Picard Organic 3 Cheese Pizza	NA	Milk	Olive Oil	Salt	Tomatoes	Water	Wheat & Rye (Bread)	Not Matched With a Commodity	Cheese	NA	NA	NA	NA	NA	NA	NA	NA	NA	NA	NA
Crosta & Mollica Pizzeria Margherita Pizza	Cheese	Olive Oil	Other Vegetables	Salt	Sunflower Oil	Tomatoes	Water	Wheat & Rye (Bread)	Not Matched With a Commodity	NA	NA	NA	NA	NA	NA	NA	NA	NA	NA	NA
Schar Bonta Gluten Free Margherita Pizza Thin & Crispy Frozen	Apples	Cane Sugar	Maize (Meal)	Olive Oil	Other Vegetables	Rice	Salt	Sunflower Oil	Tomatoes	Water	Not Matched With a Commodity	NA	NA	NA	NA	NA	NA	NA	NA	NA
Waitrose Mozzarella & Cherry Tomato Pizza Frozen	Barley (Beer)	Cane Sugar	Cheese	Maize (Meal)	Olive Oil	Other Vegetables	Root Vegetables	Salt	Sunflower Oil	Tomatoes	Water	Wheat & Rye (Bread)	Not Matched With a Commodity	NA	NA	NA	NA	NA	NA	NA
Waitrose Goats Cheese & Spinach Pizza Frozen	Barley (Beer)	Butter, Cream & Ghee	Cheese	Milk	Olive Oil	Onions & Leeks	Other Vegetables	Root Vegetables	Salt	Sunflower Oil	Water	Wheat & Rye (Bread)	Not Matched With a Commodity	NA	NA	NA	NA	NA	NA	NA
Chicago Town Deep Pan Double Pepperoni Pizza	Barley (Beer)	Cane Sugar	Cereals & Oilcrops Misc.	Onions & Leeks	Other Vegetables	Pig Meat	Potatoes	Root Vegetables	Salt	Tomatoes	Water	Wheat & Rye (Bread)	Not Matched With a Commodity	NA	NA	NA	NA	NA	NA	NA
Amy's Kitchen Margherita Pizza Frozen	Cane Sugar	Cheese	Olive Oil	Other Vegetables	Root Vegetables	Salt	Sunflower Oil	Tomatoes	Water	Wheat & Rye (Bread)	Not Matched With a Commodity	NA	NA	NA	NA	NA	NA	NA	NA	NA
Chicago Town The Pizza Kitchen Roasted Chicken	Cane Sugar	Cereals & Oilcrops Misc.	Maize (Meal)	Onions & Leeks	Other Fruit	Other Vegetables	Potatoes	Poultry Meat	Root Vegetables	Salt	Tomatoes	Water	Wheat & Rye (Bread)	Not Matched With a Commodity	NA	NA	NA	NA	NA	NA
Waitrose Salami & Prosciutto Cotto Ham Pizza Frozen	Barley (Beer)	Bovine Meat (dairy herd)	Cane Sugar	Cheese	Maize (Meal)	Olive Oil	Other Vegetables	Pig Meat	Root Vegetables	Salt	Sunflower Oil	Tomatoes	Water	Wheat & Rye (Bread)	Not Matched With a Commodity	NA	NA	NA	NA	NA
Chicago Town Takeaway Medium Stuffed Pepperoni Pizza	Barley (Beer)	Bovine Meat (dairy herd)	Cane Sugar	Other Vegetables	Pig Meat	Potatoes	Root Vegetables	Salt	Tomatoes	Water	Wheat & Rye (Bread)	Not Matched With a Commodity	NA	NA	NA	NA	NA	NA	NA	NA
Essential Waitrose Pepperoni Pizza Frozen	Barley (Beer)	Cane Sugar	Cheese	Maize (Meal)	Olive Oil	Other Vegetables	Pig Meat	Root Vegetables	Salt	Sunflower Oil	Tomatoes	Water	Wheat & Rye (Bread)	Not Matched With a Commodity	NA	NA	NA	NA	NA	NA
Crosta & Mollica Pizzeria Piccante Pizza	Cane Sugar	Cheese	Olive Oil	Other Vegetables	Pig Meat	Root Vegetables	Salt	Sunflower Oil	Tomatoes	Water	Wheat & Rye (Bread)	Not Matched With a Commodity	NA	NA	NA	NA	NA	NA	NA	NA
Waitrose Frozen Crisp & Cheesy Cheese Feast Pizza	Cane Sugar	Cheese	Maize (Meal)	Olive Oil	Other Vegetables	Root Vegetables	Salt	Sunflower Oil	Tomatoes	Water	Wheat & Rye (Bread)	Not Matched With a Commodity	NA	NA	NA	NA	NA	NA	NA	NA
Waitrose 2 Stonebaked Pizza Bases with Passata Frozen	Barley (Beer)	Olive Oil	Other Vegetables	Root Vegetables	Salt	Sunflower Oil	Tomatoes	Water	Wheat & Rye (Bread)	Not Matched With a Commodity	NA	NA	NA	NA	NA	NA	NA	NA	NA	NA
Waitrose Frozen Crisp & Meaty Spicy Pepperoni Pizza	Cane Sugar	Cheese	Maize (Meal)	Olive Oil	Onions & Leeks	Other Vegetables	Pig Meat	Root Vegetables	Salt	Sunflower Oil	Tomatoes	Water	Wheat & Rye (Bread)	Not Matched With a Commodity	NA	NA	NA	NA	NA	NA
Goodfella's Deep Pan Loaded Pepperoni Pizza 419g	Cane Sugar	Cereals & Oilcrops Misc.	Maize (Meal)	Milk	Onions & Leeks	Other Vegetables	Palm Oil	Pig Meat	Rice	Root Vegetables	Salt	Tomatoes	Water	Wheat & Rye (Bread)	Not Matched With a Commodity	NA	NA	NA	NA	NA
Goodfella's Romano Chicken, Roquito Pepper & Red Onion with a Garlic Oil Drizzle Pizza 389g	Cane Sugar	Cereals & Oilcrops Misc.	Maize (Meal)	Milk	Olive Oil	Olives	Onions & Leeks	Other Vegetables	Palm Oil	Poultry Meat	Root Vegetables	Salt	Tomatoes	Water	Wheat & Rye (Bread)	Not Matched With a Commodity	NA	NA	NA	NA
Premier Deli Pizza Pepperoni 70g	Other Vegetables	Pig Meat	Root Vegetables	Salt	Not Matched With a Commodity	NA	NA	NA	NA	NA	NA	NA	NA	NA	NA	NA	NA	NA	NA	NA
Dr. Oetker Ristorante Funghi Pizza 365g	Barley (Beer)	Cane Sugar	Cereals & Oilcrops Misc.	Cheese	Other Vegetables	Potatoes	Salt	Tomatoes	Water	Wheat & Rye (Bread)	Not Matched With a Commodity	Root Vegetables	NA	NA	NA	NA	NA	NA	NA	NA
Dr. Oetker Ristorante Hawaii Pizza 355g	Cane Sugar	Cereals & Oilcrops Misc.	Cheese	Other Fruit	Other Vegetables	Pig Meat	Potatoes	Salt	Tomatoes	Water	Wheat & Rye (Bread)	Not Matched With a Commodity	NA	NA	NA	NA	NA	NA	NA	NA
Dr. Oetker Ristorante Mozzarella Pizza 335g	Barley (Beer)	Cane Sugar	Cereals & Oilcrops Misc.	Cheese	Citrus Fruit	Other Fruit	Other Vegetables	Potatoes	Salt	Tomatoes	Water	Wheat & Rye (Bread)	Not Matched With a Commodity	Root Vegetables	NA	NA	NA	NA	NA	NA
Dr. Oetker Ristorante Pepperoni-Salame Pizza 320g	Barley (Beer)	Cane Sugar	Cereals & Oilcrops Misc.	Cheese	Citrus Fruit	Olive Oil	Onions & Leeks	Other Vegetables	Pig Meat	Potatoes	Root Vegetables	Salt	Tomatoes	Water	Wheat & Rye (Bread)	Not Matched With a Commodity	NA	NA	NA	NA
Dr. Oetker Ristorante Pollo Pizza 355g	Barley (Beer)	Butter, Cream & Ghee	Cane Sugar	Cereals & Oilcrops Misc.	Cheese	Maize (Meal)	Other Vegetables	Potatoes	Poultry Meat	Rapeseed Oil	Root Vegetables	Salt	Tomatoes	Water	Wheat & Rye (Bread)	Wine	Not Matched With a Commodity	NA	NA	NA
Dr. Oetker Ristorante Speciale Pizza 330g	Barley (Beer)	Cane Sugar	Cereals & Oilcrops Misc.	Cheese	Citrus Fruit	Onions & Leeks	Other Vegetables	Pig Meat	Potatoes	Root Vegetables	Salt	Tomatoes	Water	Wheat & Rye (Bread)	Not Matched With a Commodity	NA	NA	NA	NA	NA
Goodfella's Deep Pan Baked Loaded Cheese Pizza 417g	Cane Sugar	Cereals & Oilcrops Misc.	Maize (Meal)	Milk	Other Vegetables	Palm Oil	Root Vegetables	Salt	Tomatoes	Water	Wheat & Rye (Bread)	Not Matched With a Commodity	NA	NA	NA	NA	NA	NA	NA	NA
Goodfella's Stonebaked Thin Chicken Pizza With Italian Style Dressing 365g	Cane Sugar	Cereals & Oilcrops Misc.	Maize (Meal)	Milk	Other Vegetables	Palm Oil	Poultry Meat	Root Vegetables	Salt	Sunflower Oil	Tomatoes	Water	Wheat & Rye (Bread)	Not Matched With a Commodity	NA	NA	NA	NA	NA	NA
Goodfella's Stonebaked Thin Margherita Pizza 345g	Cane Sugar	Cereals & Oilcrops Misc.	Maize (Meal)	Milk	Other Vegetables	Root Vegetables	Salt	Tomatoes	Water	Wheat & Rye (Bread)	Not Matched With a Commodity	NA	NA	NA	NA	NA	NA	NA	NA	NA
Goodfella's Stonebaked Thin Pepperoni Pizza 340g	Cane Sugar	Cereals & Oilcrops Misc.	Maize (Meal)	Milk	Other Vegetables	Pig Meat	Root Vegetables	Salt	Tomatoes	Water	Wheat & Rye (Bread)	Not Matched With a Commodity	NA	NA	NA	NA	NA	NA	NA	NA
Goodfella's Takeaway Slice n' Share Pizza Fully Loaded Pepperoni 553g	Cane Sugar	Cereals & Oilcrops Misc.	Maize (Meal)	Milk	Olive Oil	Olives	Onions & Leeks	Other Vegetables	Palm Oil	Pig Meat	Rice	Root Vegetables	Salt	Tomatoes	Water	Wheat & Rye (Bread)	Not Matched With a Commodity	NA	NA	NA
Goodfella's Takeaway Slice n' Share Pizza The Big Cheese 555g	Cane Sugar	Cereals & Oilcrops Misc.	Maize (Meal)	Milk	Olive Oil	Olives	Onions & Leeks	Other Vegetables	Palm Oil	Rice	Root Vegetables	Salt	Tomatoes	Water	Wheat & Rye (Bread)	Not Matched With a Commodity	NA	NA	NA	NA
Sainsbury's Cheese & Garlic Pizza Bread 281g	Cane Sugar	Cereals & Oilcrops Misc.	Milk	Other Vegetables	Palm Oil	Root Vegetables	Salt	Water	Wheat & Rye (Bread)	Not Matched With a Commodity	NA	NA	NA	NA	NA	NA	NA	NA	NA	NA
Sainsbury's Stonebaked Chargrilled Vegetable & Goats' Cheese Pizza 392g	Barley (Beer)	Berries & Grapes	Cane Sugar	Cereals & Oilcrops Misc.	Maize (Meal)	Milk	Onions & Leeks	Other Vegetables	Root Vegetables	Salt	Tomatoes	Water	Wheat & Rye (Bread)	Wine	Not Matched With a Commodity	NA	NA	NA	NA	NA
Sainsbury's Takeaway Fully Loaded American Hot Pizza 542g	Cane Sugar	Cereals & Oilcrops Misc.	Cheese	Maize (Meal)	Olive Oil	Olives	Onions & Leeks	Other Vegetables	Palm Oil	Pig Meat	Root Vegetables	Salt	Tomatoes	Water	Wheat & Rye (Bread)	Not Matched With a Commodity	NA	NA	NA	NA
Sainsbury's Takeaway Fully Loaded BBQ Pulled Pork Pizza 547g	Cane Sugar	Cassava	Cereals & Oilcrops Misc.	Maize (Meal)	Milk	Olive Oil	Olives	Onions & Leeks	Other Vegetables	Palm Oil	Pig Meat	Root Vegetables	Salt	Sunflower Oil	Tomatoes	Water	Wheat & Rye (Bread)	Not Matched With a Commodity	NA	NA
Sainsbury's Takeaway Fully Loaded Fiery Chicken Pizza 570g	Cane Sugar	Cassava	Cereals & Oilcrops Misc.	Citrus Fruit	Maize (Meal)	Milk	Olive Oil	Olives	Onions & Leeks	Other Vegetables	Palm Oil	Potatoes	Poultry Meat	Root Vegetables	Salt	Tomatoes	Water	Wheat & Rye (Bread)	Not Matched With a Commodity	NA
Sainsbury's Takeaway Fully Loaded Meat Feast Pizza 560g	Bovine Meat (dairy herd)	Cane Sugar	Cereals & Oilcrops Misc.	Maize (Meal)	Milk	Olive Oil	Olives	Onions & Leeks	Other Vegetables	Palm Oil	Pig Meat	Root Vegetables	Salt	Tomatoes	Water	Wheat & Rye (Bread)	Not Matched With a Commodity	NA	NA	NA
Sainsbury's Takeaway Stuffed Crust Four Cheese Pizza 445g	Cane Sugar	Cereals & Oilcrops Misc.	Cheese	Milk	Other Vegetables	Peas	Potatoes	Root Vegetables	Salt	Tomatoes	Water	Wheat & Rye (Bread)	Not Matched With a Commodity	NA	NA	NA	NA	NA	NA	NA
Sainsbury's Takeaway Stuffed Crust Pepperoni Pizza 424g	Cane Sugar	Cereals & Oilcrops Misc.	Cheese	Milk	Other Vegetables	Pig Meat	Root Vegetables	Salt	Tomatoes	Water	Wheat & Rye (Bread)	Not Matched With a Commodity	NA	NA	NA	NA	NA	NA	NA	NA
Jus-Rol Pizza Dough Thin Crust with Tomato Sauce x2 545g	Cane Sugar	Maize (Meal)	Olive Oil	Onions & Leeks	Other Vegetables	Salt	Tomatoes	Water	Wheat & Rye (Bread)	Not Matched With a Commodity	NA	NA	NA	NA	NA	NA	NA	NA	NA	NA
Sainsbury's Cookie Dough Pizza 360g	Butter, Cream & Ghee	Cane Sugar	Cereals & Oilcrops Misc.	Dark Chocolate	Eggs	Maize (Meal)	Milk	Salt	Wheat & Rye (Bread)	Not Matched With a Commodity	NA	NA	NA	NA	NA	NA	NA	NA	NA	NA
The White Rabbit Pizza Co. The Vegan Gardener 340g	Apples	Brassicas	Cane Sugar	Cereals & Oilcrops Misc.	Citrus Fruit	Maize (Meal)	Nuts	Olive Oil	Other Fruit	Other Vegetables	Potatoes	Rice	Root Vegetables	Salt	Sunflower Oil	Tomatoes	Water	Wheat & Rye (Bread)	Not Matched With a Commodity	NA
Sainsbury's Love Your Veg! Vegan BBQ Jackfruit & Mushroom Pizza 193g	Cane Sugar	Cereals & Oilcrops Misc.	Maize (Meal)	Oatmeal	Onions & Leeks	Other Fruit	Other Vegetables	Root Vegetables	Salt	Sunflower Oil	Tomatoes	Water	Wheat & Rye (Bread)	Not Matched With a Commodity	NA	NA	NA	NA	NA	NA
Sainsbury's Love Your Veg! Vegan Roast Butternut & Charred Broccoli Pizza 192g	Barley (Beer)	Brassicas	Cane Sugar	Cereals & Oilcrops Misc.	Maize (Meal)	Oatmeal	Olive Oil	Onions & Leeks	Other Fruit	Other Vegetables	Potatoes	Root Vegetables	Salt	Sunflower Oil	Tomatoes	Water	Wheat & Rye (Bread)	Not Matched With a Commodity	NA	NA
The White Rabbit Pizza Co. Smokin' Vegan 353g	Cane Sugar	Cereals & Oilcrops Misc.	Citrus Fruit	Maize (Meal)	Olive Oil	Other Fruit	Other Vegetables	Potatoes	Rice	Root Vegetables	Salt	Sunflower Oil	Tomatoes	Water	Wheat & Rye (Bread)	Wine	Not Matched With a Commodity	NA	NA	NA
No Dough Pizza Co Vegan Margherita 315g	Brassicas	Cane Sugar	Maize (Meal)	Oatmeal	Other Fruit	Other Pulses	Other Vegetables	Potatoes	Salt	Sunflower Oil	Tomatoes	Water	Not Matched With a Commodity	NA	NA	NA	NA	NA	NA	NA
Sainsbury's Deliciously Free From Vegan Margherita Pizza 330g	Cane Sugar	Cassava	Cereals & Oilcrops Misc.	Maize (Meal)	Oatmeal	Other Fruit	Other Vegetables	Peas	Potatoes	Rice	Root Vegetables	Salt	Sunflower Oil	Tomatoes	Water	Not Matched With a Commodity	NA	NA	NA	NA
Sainsbury's Deliciously Free From Butternut Squash & Caramelised Onion Pizza 350g	Cane Sugar	Cassava	Cereals & Oilcrops Misc.	Maize (Meal)	Oatmeal	Onions & Leeks	Other Fruit	Other Vegetables	Peas	Potatoes	Rice	Root Vegetables	Salt	Sunflower Oil	Tomatoes	Water	Wine	Not Matched With a Commodity	NA	NA
Sainsbury's Cheese & Onion Pizza Roll	Cane Sugar	Cassava	Cereals & Oilcrops Misc.	Citrus Fruit	Eggs	Maize (Meal)	Milk	Onions & Leeks	Other Vegetables	Palm Oil	Rice	Root Vegetables	Salt	Sunflower Oil	Tomatoes	Water	Wheat & Rye (Bread)	Not Matched With a Commodity	NA	NA
Chicago Town Takeaway Large Stuffed Pepperoni Pizza 645g	Barley (Beer)	Bovine Meat (dairy herd)	Cane Sugar	Cheese	Other Vegetables	Pig Meat	Potatoes	Root Vegetables	Salt	Tomatoes	Water	Wheat & Rye (Bread)	Not Matched With a Commodity	NA	NA	NA	NA	NA	NA	NA
Chicago Town Takeaway Large Stuffed Cheese Pizza 630g	Barley (Beer)	Cane Sugar	Cheese	Other Vegetables	Potatoes	Root Vegetables	Salt	Tomatoes	Water	Wheat & Rye (Bread)	Not Matched With a Commodity	NA	NA	NA	NA	NA	NA	NA	NA	NA
Chicago Town Deep Dish Mega Meaty Pizza x2 (320g)	Barley (Beer)	Cane Sugar	Cereals & Oilcrops Misc.	Cheese	Maize (Meal)	Other Vegetables	Pig Meat	Potatoes	Root Vegetables	Salt	Tomatoes	Water	Wheat & Rye (Bread)	Not Matched With a Commodity	NA	NA	NA	NA	NA	NA
Chicago Town Pizza Kitchen Tiger Crust Deli Pepperoni 355g	Barley (Beer)	Bovine Meat (dairy herd)	Cane Sugar	Cereals & Oilcrops Misc.	Cheese	Other Fruit	Other Vegetables	Pig Meat	Potatoes	Root Vegetables	Salt	Tomatoes	Water	Wheat & Rye (Bread)	Not Matched With a Commodity	NA	NA	NA	NA	NA
Chicago Town Pizza Kitchen Tiger Crust Cheese Medley Pizza 350g	Barley (Beer)	Cane Sugar	Cereals & Oilcrops Misc.	Cheese	Other Fruit	Other Vegetables	Potatoes	Root Vegetables	Salt	Tomatoes	Wheat & Rye (Bread)	Not Matched With a Commodity	NA	NA	NA	NA	NA	NA	NA	NA
Sainsbury's Thin & Crispy Cheese & Tomato Pizza 327g	Cane Sugar	Cereals & Oilcrops Misc.	Cheese	Maize (Meal)	Milk	Other Vegetables	Root Vegetables	Salt	Tomatoes	Water	Wheat & Rye (Bread)	Not Matched With a Commodity	NA	NA	NA	NA	NA	NA	NA	NA
Sainsbury's Double Pepperoni Thin Pizza 362g	Cane Sugar	Cereals & Oilcrops Misc.	Cheese	Maize (Meal)	Other Vegetables	Pig Meat	Root Vegetables	Salt	Tomatoes	Water	Wheat & Rye (Bread)	Not Matched With a Commodity	NA	NA	NA	NA	NA	NA	NA	NA
Sainsbury's Thin & Crispy Four Cheese Pizza 377g	Cane Sugar	Cereals & Oilcrops Misc.	Cheese	Maize (Meal)	Milk	Other Vegetables	Salt	Tomatoes	Water	Wheat & Rye (Bread)	Not Matched With a Commodity	NA	NA	NA	NA	NA	NA	NA	NA	NA
Sainsbury's Vegetable Pizza 406g	Cane Sugar	Cereals & Oilcrops Misc.	Maize (Meal)	Milk	Onions & Leeks	Other Vegetables	Palm Oil	Root Vegetables	Salt	Sunflower Oil	Tomatoes	Water	Wheat & Rye (Bread)	Not Matched With a Commodity	NA	NA	NA	NA	NA	NA
Sainsbury's Thin & Crispy Pepperoni Pizza 314g	Cane Sugar	Cereals & Oilcrops Misc.	Maize (Meal)	Milk	Other Vegetables	Pig Meat	Root Vegetables	Salt	Tomatoes	Water	Wheat & Rye (Bread)	Not Matched With a Commodity	NA	NA	NA	NA	NA	NA	NA	NA
Goodfella's Vegan Stonebaked Falafel Pizza 377g	Cane Sugar	Cereals & Oilcrops Misc.	Citrus Fruit	Maize (Meal)	Olives	Onions & Leeks	Other Pulses	Other Vegetables	Potatoes	Root Vegetables	Salt	Sunflower Oil	Tomatoes	Water	Wheat & Rye (Bread)	Not Matched With a Commodity	NA	NA	NA	NA
The Northern Dough Co. Pizza Dough Wholemeal 2x220g	Cane Sugar	Olives	Salt	Water	Wheat & Rye (Bread)	Not Matched With a Commodity	NA	NA	NA	NA	NA	NA	NA	NA	NA	NA	NA	NA	NA	NA
Chicago Town Takeaway Cheesy Stuffed Cheese Pizza 630g	Barley (Beer)	Cane Sugar	Cassava	Cheese	Other Vegetables	Potatoes	Root Vegetables	Salt	Tomatoes	Water	Wheat & Rye (Bread)	Not Matched With a Commodity	NA	NA	NA	NA	NA	NA	NA	NA
Chicago Town Takeaway Limited Edition Large Stuffed Sticky Sweet Cola BBQ Pizza 650g	Barley (Beer)	Cane Sugar	Cheese	Maize (Meal)	Onions & Leeks	Other Fruit	Other Vegetables	Pig Meat	Potatoes	Root Vegetables	Salt	Tomatoes	Water	Wheat & Rye (Bread)	Not Matched With a Commodity	NA	NA	NA	NA	NA
Crosta & Mollica Pizzeria Margherita Wood-Fired Sourdough Pizza 403g	Cheese	Olives	Other Vegetables	Salt	Sunflower Oil	Tomatoes	Water	Wheat & Rye (Bread)	Not Matched With a Commodity	NA	NA	NA	NA	NA	NA	NA	NA	NA	NA	NA
Crosta & Mollica Pizzeria Piccante Wood-Fired Sourdough Pizza 436g	Cane Sugar	Cheese	Olives	Other Vegetables	Pig Meat	Root Vegetables	Salt	Sunflower Oil	Tomatoes	Water	Wheat & Rye (Bread)	Not Matched With a Commodity	NA	NA	NA	NA	NA	NA	NA	NA
Dr. Oetker Ristorante Gluten Free Mozzarella Pizza 370g	Cane Sugar	Cereals & Oilcrops Misc.	Cheese	Citrus Fruit	Milk	Olive Oil	Olives	Other Fruit	Other Vegetables	Peas	Potatoes	Rice	Root Vegetables	Salt	Tomatoes	Water	Wheat & Rye (Bread)	Not Matched With a Commodity	NA	NA
Dr. Oetker Ristorante Quorn & Pesto Pizza 345g	Barley (Beer)	Cane Sugar	Cereals & Oilcrops Misc.	Cheese	Citrus Fruit	Eggs	Onions & Leeks	Other Vegetables	Potatoes	Root Vegetables	Salt	Tomatoes	Water	Wheat & Rye (Bread)	Not Matched With a Commodity	NA	NA	NA	NA	NA
Goodfella's Gluten Free Pepperoni, Ham & Mushroom Pizza 349g	Cane Sugar	Cassava	Cereals & Oilcrops Misc.	Maize (Meal)	Milk	Onions & Leeks	Other Vegetables	Pig Meat	Potatoes	Rice	Root Vegetables	Salt	Tomatoes	Water	Not Matched With a Commodity	NA	NA	NA	NA	NA
Goodfella's Romano Calabrese Salami & Spicy 'Nduja Sausage Pizza 371g	Cane Sugar	Cereals & Oilcrops Misc.	Maize (Meal)	Milk	Olives	Other Vegetables	Pig Meat	Root Vegetables	Salt	Tomatoes	Water	Wheat & Rye (Bread)	Not Matched With a Commodity	NA	NA	NA	NA	NA	NA	NA
Sainsbury's Deep Pan BBQ Chicken Pizza 422g	Barley (Beer)	Cane Sugar	Cereals & Oilcrops Misc.	Maize (Meal)	Milk	Onions & Leeks	Potatoes	Poultry Meat	Root Vegetables	Salt	Tomatoes	Water	Wheat & Rye (Bread)	Not Matched With a Commodity	NA	NA	NA	NA	NA	NA
Sainsbury's Deep Pan Cheese & Tomato Pizza 403g	Cane Sugar	Cereals & Oilcrops Misc.	Cheese	Maize (Meal)	Milk	Other Vegetables	Root Vegetables	Salt	Tomatoes	Water	Wheat & Rye (Bread)	Not Matched With a Commodity	NA	NA	NA	NA	NA	NA	NA	NA
Sainsbury's Deep Pan Meat Feast Pizza 402g	Bovine Meat (dairy herd)	Cane Sugar	Cereals & Oilcrops Misc.	Cheese	Maize (Meal)	Other Vegetables	Pig Meat	Root Vegetables	Salt	Tomatoes	Water	Wheat & Rye (Bread)	Not Matched With a Commodity	NA	NA	NA	NA	NA	NA	NA
Sainsbury's Deep Pan Pepperoni Pizza 401g	Cane Sugar	Cereals & Oilcrops Misc.	Maize (Meal)	Milk	Other Vegetables	Pig Meat	Root Vegetables	Salt	Tomatoes	Water	Wheat & Rye (Bread)	Not Matched With a Commodity	NA	NA	NA	NA	NA	NA	NA	NA
Sainsbury's Spicy Chicken Pizza 404g	Cane Sugar	Cereals & Oilcrops Misc.	Maize (Meal)	Milk	Onions & Leeks	Other Vegetables	Potatoes	Poultry Meat	Root Vegetables	Salt	Tomatoes	Water	Wheat & Rye (Bread)	Not Matched With a Commodity	NA	NA	NA	NA	NA	NA
Sainsbury's Thin & Crispy Hawaiian Pizza 413g	Cane Sugar	Cereals & Oilcrops Misc.	Maize (Meal)	Milk	Other Fruit	Other Vegetables	Pig Meat	Salt	Tomatoes	Water	Wheat & Rye (Bread)	Not Matched With a Commodity	NA	NA	NA	NA	NA	NA	NA	NA
Schar Lactose Free Margherita Pizza 280g	Apples	Cane Sugar	Maize (Meal)	Milk	Olive Oil	Other Vegetables	Rice	Salt	Sunflower Oil	Tomatoes	Water	Not Matched With a Commodity	NA	NA	NA	NA	NA	NA	NA	NA
Whole Creations Butternut Squash, Red Pepper & Caramelised Onion Sheesy Pizza 300g	Cane Sugar	Cassava	Cereals & Oilcrops Misc.	Maize (Meal)	Oatmeal	Onions & Leeks	Other Fruit	Other Vegetables	Peas	Potatoes	Rice	Root Vegetables	Salt	Sunflower Oil	Tomatoes	Water	Wine	Not Matched With a Commodity	NA	NA
Whole Creations Dairy & Gluten Free Roasted Tomato & Basil Sheesy Pizza 275g	Cane Sugar	Cassava	Cereals & Oilcrops Misc.	Maize (Meal)	Oatmeal	Other Fruit	Other Vegetables	Peas	Potatoes	Rice	Root Vegetables	Salt	Sunflower Oil	Tomatoes	Water	Not Matched With a Commodity	NA	NA	NA	NA
The Happy Snack Company Kids Roasted Fava Beans Pizza Flavour 6x15g	Cane Sugar	Cereals & Oilcrops Misc.	Onions & Leeks	Other Pulses	Other Vegetables	Rice	Root Vegetables	Salt	Tomatoes	Not Matched With a Commodity	NA	NA	NA	NA	NA	NA	NA	NA	NA	NA
Sainsbury's Tomato & Basil Pizza Sauce Topper 190g	Cane Sugar	Cereals & Oilcrops Misc.	Citrus Fruit	Maize (Meal)	Onions & Leeks	Other Vegetables	Root Vegetables	Salt	Tomatoes	Not Matched With a Commodity	NA	NA	NA	NA	NA	NA	NA	NA	NA	NA
Pizza Express House Light Salad Dressing 235ml	Barley (Beer)	Cane Sugar	Cereals & Oilcrops Misc.	Eggs	Onions & Leeks	Other Fruit	Other Vegetables	Root Vegetables	Salt	Water	Wine	Not Matched With a Commodity	NA	NA	NA	NA	NA	NA	NA	NA
Pizza Express House Salad Dressing 235ml	Barley (Beer)	Cane Sugar	Cereals & Oilcrops Misc.	Eggs	Onions & Leeks	Other Fruit	Other Vegetables	Root Vegetables	Salt	Water	Wine	Not Matched With a Commodity	NA	NA	NA	NA	NA	NA	NA	NA
Pizza Express Honey & Mustard Salad Dressing 235ml	Cane Sugar	Cereals & Oilcrops Misc.	Citrus Fruit	Other Vegetables	Root Vegetables	Salt	Water	Wine	Not Matched With a Commodity	NA	NA	NA	NA	NA	NA	NA	NA	NA	NA	NA
BFree Stone Baked Pizza Bases 2x180g	Apples	Cassava	Cereals & Oilcrops Misc.	Maize (Meal)	Peas	Rice	Salt	Water	Not Matched With a Commodity	NA	NA	NA	NA	NA	NA	NA	NA	NA	NA	NA
The White Rabbit Pizza Co. The Cheeky Chorizo 365g	Cane Sugar	Cereals & Oilcrops Misc.	Maize (Meal)	Milk	Olive Oil	Other Vegetables	Pig Meat	Potatoes	Rice	Root Vegetables	Salt	Sunflower Oil	Tomatoes	Water	Wine	Not Matched With a Commodity	NA	NA	NA	NA
Pizza Express Gluten Free Margherita Pizza 265g	Cane Sugar	Cassava	Cereals & Oilcrops Misc.	Maize (Meal)	Milk	Other Vegetables	Rice	Salt	Tomatoes	Water	Not Matched With a Commodity	NA	NA	NA	NA	NA	NA	NA	NA	NA
Pringles Pizza 158g	Barley (Beer)	Butter, Cream & Ghee	Cane Sugar	Cereals & Oilcrops Misc.	Maize (Meal)	Milk	Onions & Leeks	Other Fruit	Other Pulses	Potatoes	Rice	Root Vegetables	Salt	Wheat & Rye (Bread)	Not Matched With a Commodity	NA	NA	NA	NA	NA
Morrisons The Best Ham, Mushroom & Mascarpone Pizza	Barley (Beer)	Cane Sugar	Cereals & Oilcrops Misc.	Maize (Meal)	Milk	Olive Oil	Other Vegetables	Pig Meat	Root Vegetables	Salt	Sunflower Oil	Tomatoes	Water	Wheat & Rye (Bread)	Not Matched With a Commodity	NA	NA	NA	NA	NA
Morrisons The Best Meat Feast Pizza	Barley (Beer)	Cane Sugar	Cereals & Oilcrops Misc.	Maize (Meal)	Milk	Olive Oil	Other Vegetables	Pig Meat	Root Vegetables	Salt	Tomatoes	Water	Wheat & Rye (Bread)	Not Matched With a Commodity	NA	NA	NA	NA	NA	NA
Morrisons The Best Chargrilled Vegetables Pizza	Barley (Beer)	Cane Sugar	Cereals & Oilcrops Misc.	Cheese	Maize (Meal)	Milk	Olive Oil	Onions & Leeks	Other Fruit	Other Vegetables	Rapeseed Oil	Root Vegetables	Salt	Sunflower Oil	Tomatoes	Water	Wheat & Rye (Bread)	Not Matched With a Commodity	NA	NA
Morrisons The Best Sri Lankan Chicken Pizza	Cane Sugar	Cereals & Oilcrops Misc.	Citrus Fruit	Maize (Meal)	Milk	Olive Oil	Other Fruit	Other Vegetables	Poultry Meat	Rapeseed Oil	Root Vegetables	Salt	Tomatoes	Water	Wheat & Rye (Bread)	Not Matched With a Commodity	NA	NA	NA	NA
Horlicks Instant Light Malt Drink 32G	Barley (Beer)	Cane Sugar	Milk	Palm Oil	Salt	Wheat & Rye (Bread)	Not Matched With a Commodity	NA	NA	NA	NA	NA	NA	NA	NA	NA	NA	NA	NA	NA
Horlicks Instant Light 500G	Barley (Beer)	Cane Sugar	Milk	Palm Oil	Salt	Wheat & Rye (Bread)	Not Matched With a Commodity	NA	NA	NA	NA	NA	NA	NA	NA	NA	NA	NA	NA	NA
Horlicks Traditional 500G	Barley (Beer)	Cane Sugar	Milk	Palm Oil	Salt	Wheat & Rye (Bread)	Not Matched With a Commodity	NA	NA	NA	NA	NA	NA	NA	NA	NA	NA	NA	NA	NA
Horlicks Instant Light Chocolate 500G	Barley (Beer)	Cane Sugar	Dark Chocolate	Milk	Other Fruit	Palm Oil	Rapeseed Oil	Salt	Wheat & Rye (Bread)	Not Matched With a Commodity	NA	NA	NA	NA	NA	NA	NA	NA	NA	NA
Horlicks Traditional Malted Milk Drink Light	Barley (Beer)	Cane Sugar	Milk	Palm Oil	Salt	Wheat & Rye (Bread)	Not Matched With a Commodity	NA	NA	NA	NA	NA	NA	NA	NA	NA	NA	NA	NA	NA
Horlicks Traditional Malted Milk Drink	Barley (Beer)	Cane Sugar	Milk	Palm Oil	Salt	Wheat & Rye (Bread)	Not Matched With a Commodity	NA	NA	NA	NA	NA	NA	NA	NA	NA	NA	NA	NA	NA
Horlicks Traditional Malted Milk Light Refill	Barley (Beer)	Cane Sugar	Milk	Palm Oil	Salt	Wheat & Rye (Bread)	Not Matched With a Commodity	NA	NA	NA	NA	NA	NA	NA	NA	NA	NA	NA	NA	NA
Horlicks light refill bag	Barley (Beer)	Cane Sugar	Milk	Palm Oil	Salt	Wheat & Rye (Bread)	Not Matched With a Commodity	NA	NA	NA	NA	NA	NA	NA	NA	NA	NA	NA	NA	NA
Horlicks Traditional	Barley (Beer)	Cane Sugar	Milk	Palm Oil	Salt	Wheat & Rye (Bread)	Not Matched With a Commodity	NA	NA	NA	NA	NA	NA	NA	NA	NA	NA	NA	NA	NA
Horlicks Light Sachet	Barley (Beer)	Cane Sugar	Milk	Palm Oil	Salt	Wheat & Rye (Bread)	Not Matched With a Commodity	NA	NA	NA	NA	NA	NA	NA	NA	NA	NA	NA	NA	NA
Horlicks Light Malt 32g	Barley (Beer)	Cane Sugar	Milk	Palm Oil	Wheat & Rye (Bread)	Not Matched With a Commodity	NA	NA	NA	NA	NA	NA	NA	NA	NA	NA	NA	NA	NA	NA
Horlicks Light Malt 500g	Barley (Beer)	Cane Sugar	Milk	Palm Oil	Wheat & Rye (Bread)	Not Matched With a Commodity	NA	NA	NA	NA	NA	NA	NA	NA	NA	NA	NA	NA	NA	NA
Horlicks Traditional Malt 500g	Barley (Beer)	Cane Sugar	Milk	Palm Oil	Salt	Wheat & Rye (Bread)	Not Matched With a Commodity	NA	NA	NA	NA	NA	NA	NA	NA	NA	NA	NA	NA	NA
Horlicks Light Malt Chocolate Sachet 32g	Barley (Beer)	Cane Sugar	Dark Chocolate	Milk	Other Fruit	Palm Oil	Rapeseed Oil	Salt	Wheat & Rye (Bread)	Not Matched With a Commodity	NA	NA	NA	NA	NA	NA	NA	NA	NA	NA
Horlicks Light Chocolate Drink 500g	Barley (Beer)	Cane Sugar	Dark Chocolate	Milk	Other Fruit	Palm Oil	Rapeseed Oil	Salt	Wheat & Rye (Bread)	Not Matched With a Commodity	NA	NA	NA	NA	NA	NA	NA	NA	NA	NA
Ovaltine Original Light Add Water 300G	Barley (Beer)	Cane Sugar	Cereals & Oilcrops Misc.	Dark Chocolate	Milk	Other Fruit	Salt	Not Matched With a Commodity	NA	NA	NA	NA	NA	NA	NA	NA	NA	NA	NA	NA
Ovaltine Chocolate Light Add Water 300G	Barley (Beer)	Cane Sugar	Dark Chocolate	Milk	Other Fruit	Rapeseed Oil	Salt	Not Matched With a Commodity	NA	NA	NA	NA	NA	NA	NA	NA	NA	NA	NA	NA
Ovaltine Original Add Milk 300G	Barley (Beer)	Cane Sugar	Cereals & Oilcrops Misc.	Dark Chocolate	Rapeseed Oil	Not Matched With a Commodity	NA	NA	NA	NA	NA	NA	NA	NA	NA	NA	NA	NA	NA	NA
Ovaltine Original Light	Barley (Beer)	Cane Sugar	Cereals & Oilcrops Misc.	Dark Chocolate	Milk	Other Fruit	Salt	Not Matched With a Commodity	NA	NA	NA	NA	NA	NA	NA	NA	NA	NA	NA	NA
Ovaltine Chocolate Light	Barley (Beer)	Cane Sugar	Cereals & Oilcrops Misc.	Dark Chocolate	Milk	Other Fruit	Salt	Not Matched With a Commodity	Rapeseed Oil	NA	NA	NA	NA	NA	NA	NA	NA	NA	NA	NA
Ovaltine Original	Barley (Beer)	Cane Sugar	Cereals & Oilcrops Misc.	Dark Chocolate	Not Matched With a Commodity	Milk	NA	NA	NA	NA	NA	NA	NA	NA	NA	NA	NA	NA	NA	NA
Ovaltine original light sachet	Barley (Beer)	Cane Sugar	Dark Chocolate	Milk	Rapeseed Oil	Salt	Wheat & Rye (Bread)	Not Matched With a Commodity	NA	NA	NA	NA	NA	NA	NA	NA	NA	NA	NA	NA
Ovaltine original light jar	Barley (Beer)	Cane Sugar	Cereals & Oilcrops Misc.	Dark Chocolate	Milk	Salt	Not Matched With a Commodity	NA	NA	NA	NA	NA	NA	NA	NA	NA	NA	NA	NA	NA
Ovaltine original add milk jar	Barley (Beer)	Cane Sugar	Cereals & Oilcrops Misc.	Dark Chocolate	Not Matched With a Commodity	NA	NA	NA	NA	NA	NA	NA	NA	NA	NA	NA	NA	NA	NA	NA
Ovaltine chocolate light jar	Barley (Beer)	Cane Sugar	Dark Chocolate	Milk	Rapeseed Oil	Salt	Not Matched With a Commodity	NA	NA	NA	NA	NA	NA	NA	NA	NA	NA	NA	NA	NA
Ovaltine Original Add Milk Jar	Barley (Beer)	Cane Sugar	Cereals & Oilcrops Misc.	Dark Chocolate	Milk	Rapeseed Oil	Salt	Not Matched With a Commodity	NA	NA	NA	NA	NA	NA	NA	NA	NA	NA	NA	NA
Ovaltine Malt Drink, Original, Light 300g	Barley (Beer)	Cane Sugar	Cereals & Oilcrops Misc.	Dark Chocolate	Milk	Other Fruit	Salt	Not Matched With a Commodity	NA	NA	NA	NA	NA	NA	NA	NA	NA	NA	NA	NA
Ovaltine Malted Drink, Chocolate, Light 300g	Barley (Beer)	Cane Sugar	Cereals & Oilcrops Misc.	Dark Chocolate	Milk	Other Fruit	Salt	Not Matched With a Commodity	NA	NA	NA	NA	NA	NA	NA	NA	NA	NA	NA	NA
Ovaltine Malted Drink, Original 300g	Barley (Beer)	Cane Sugar	Cereals & Oilcrops Misc.	Dark Chocolate	Not Matched With a Commodity	NA	NA	NA	NA	NA	NA	NA	NA	NA	NA	NA	NA	NA	NA	NA
Violife Original Soft Cheese Dairy Alternative 200G	Olives	Other Fruit	Salt	Sunflower seeds	Water	Wheat & Rye (Bread)	Not Matched With a Commodity	NA	NA	NA	NA	NA	NA	NA	NA	NA	NA	NA	NA	NA
Violife Mediterranean Style Block Non-Dairy Cheese Alternative	Olives	Other Fruit	Salt	Sunflower seeds	Water	Wheat & Rye (Bread)	Not Matched With a Commodity	NA	NA	NA	NA	NA	NA	NA	NA	NA	NA	NA	NA	NA
Vio Life Dairy Free Cheese Alternative	Olives	Other Fruit	Salt	Water	Wheat & Rye (Bread)	Not Matched With a Commodity	NA	NA	NA	NA	NA	NA	NA	NA	NA	NA	NA	NA	NA	NA
Koko Dairy Free Soft Cream Cheese	Dark Chocolate	Other Fruit	Other Pulses	Potatoes	Root Vegetables	Salt	Water	Not Matched With a Commodity	NA	NA	NA	NA	NA	NA	NA	NA	NA	NA	NA	NA
Violife Non-Dairy Cheese Alternative Slices	Olives	Other Fruit	Salt	Water	Wheat & Rye (Bread)	Not Matched With a Commodity	NA	NA	NA	NA	NA	NA	NA	NA	NA	NA	NA	NA	NA	NA
Violife Original Grated Non-Dairy Cheese Alternative	Olives	Other Fruit	Salt	Water	Wheat & Rye (Bread)	Not Matched With a Commodity	NA	NA	NA	NA	NA	NA	NA	NA	NA	NA	NA	NA	NA	NA
Violife Non-Dairy Cheese Alternative Soft Original	Olives	Other Fruit	Salt	Sunflower seeds	Water	Wheat & Rye (Bread)	Not Matched With a Commodity	NA	NA	NA	NA	NA	NA	NA	NA	NA	NA	NA	NA	NA
Violife Non-Dairy Cheese Alternative	Olives	Other Fruit	Salt	Water	Wheat & Rye (Bread)	Not Matched With a Commodity	NA	NA	NA	NA	NA	NA	NA	NA	NA	NA	NA	NA	NA	NA
Violife Mozzarella Grated Non-Dairy Cheese Alternative	Cheese	Olives	Other Fruit	Salt	Water	Wheat & Rye (Bread)	Not Matched With a Commodity	NA	NA	NA	NA	NA	NA	NA	NA	NA	NA	NA	NA	NA
Violife Feta Style Non-Dairy Cheese Alternative	Olives	Other Fruit	Salt	Water	Wheat & Rye (Bread)	Not Matched With a Commodity	NA	NA	NA	NA	NA	NA	NA	NA	NA	NA	NA	NA	NA	NA
Violife Non-Dairy Cheese Alternative Prosociano With Parmesan Flavour	Olives	Other Fruit	Rice	Salt	Water	Wheat & Rye (Bread)	Not Matched With a Commodity	NA	NA	NA	NA	NA	NA	NA	NA	NA	NA	NA	NA	NA
Cicioni Almond & Cashew Based Non-Dairy Cheese Alternative	NA	Nuts	NA	NA	NA	NA	NA	NA	NA	NA	NA	NA	NA	NA	NA	NA	NA	NA	NA	NA
Follow Your Heart Dairy Free Italian Style Shredded Hard Cheese Alternative	Cereals & Oilcrops Misc.	Other Fruit	Other Pulses	Other Vegetables	Potatoes	Rice	Salt	Water	Not Matched With a Commodity	NA	NA	NA	NA	NA	NA	NA	NA	NA	NA	NA
Alpro Plain Yoghurt Alternative 4 X125g	Cane Sugar	Milk	Salt	Water	Not Matched With a Commodity	NA	NA	NA	NA	NA	NA	NA	NA	NA	NA	NA	NA	NA	NA	NA
Alpro Greek Style Plain Yogurt 400G	Cane Sugar	Milk	Other Pulses	Salt	Water	Not Matched With a Commodity	NA	NA	NA	NA	NA	NA	NA	NA	NA	NA	NA	NA	NA	NA
Alpro Greek Style Strawberry & Raspberry Yogurt 150G	Berries & Grapes	Cane Sugar	Maize (Meal)	Milk	Other Fruit	Other Pulses	Root Vegetables	Salt	Water	Not Matched With a Commodity	NA	NA	NA	NA	NA	NA	NA	NA	NA	NA
Alpro More Fruits No Added Sugar Apple Kiwi Yogurt 400G	Milk	Other Fruit	Other Pulses	Root Vegetables	Salt	Water	Not Matched With a Commodity	NA	NA	NA	NA	NA	NA	NA	NA	NA	NA	NA	NA	NA
Alpro Yogurt Alternative Cherry 500G	Cane Sugar	Maize (Meal)	Milk	Other Fruit	Other Pulses	Root Vegetables	Salt	Water	Not Matched With a Commodity	Wheat & Rye (Bread)	NA	NA	NA	NA	NA	NA	NA	NA	NA	NA
Alpro Yogurt Alternative Blueberry 500G	Berries & Grapes	Cane Sugar	Milk	Other Pulses	Root Vegetables	Salt	Water	Not Matched With a Commodity	NA	NA	NA	NA	NA	NA	NA	NA	NA	NA	NA	NA
Alpro Coconut Soya Yogurt Alternative	Butter, Cream & Ghee	Cane Sugar	Milk	Other Fruit	Other Pulses	Salt	Water	Not Matched With a Commodity	NA	NA	NA	NA	NA	NA	NA	NA	NA	NA	NA	NA
Alpro Peach & Pineapple Passion Fruit Yoghurt Alternative	Cane Sugar	Citrus Fruit	Milk	Other Fruit	Salt	Not Matched With a Commodity	NA	NA	NA	NA	NA	NA	NA	NA	NA	NA	NA	NA	NA	NA
Alpro Blackcurrant, Elderflower & Pomegranate Yoghurt Alternative	Berries & Grapes	Cane Sugar	Milk	Other Fruit	Root Vegetables	Salt	Not Matched With a Commodity	NA	NA	NA	NA	NA	NA	NA	NA	NA	NA	NA	NA	NA
Alpro Big Pot Cherry Yoghurt Alternative	Cane Sugar	Maize (Meal)	Milk	Other Fruit	Root Vegetables	Salt	Water	Not Matched With a Commodity	NA	NA	NA	NA	NA	NA	NA	NA	NA	NA	NA	NA
Alpro Big Pot Blueberry Yoghurt Alternative	Berries & Grapes	Cane Sugar	Milk	Root Vegetables	Salt	Water	Not Matched With a Commodity	NA	NA	NA	NA	NA	NA	NA	NA	NA	NA	NA	NA	NA
Alpro Big Pot Coconut Yoghurt Alternative	Butter, Cream & Ghee	Cane Sugar	Milk	Salt	Water	Not Matched With a Commodity	NA	NA	NA	NA	NA	NA	NA	NA	NA	NA	NA	NA	NA	NA
Alpro Big Pot Oats Yoghurt Alternative	Cane Sugar	Milk	Other Vegetables	Salt	Water	Not Matched With a Commodity	NA	NA	NA	NA	NA	NA	NA	NA	NA	NA	NA	NA	NA	NA
Alpro Soya no bits plant-based alternative to yogurt	Bananas	Berries & Grapes	Cane Sugar	Citrus Fruit	Milk	Other Fruit	Other Pulses	Root Vegetables	Salt	Water	Not Matched With a Commodity	NA	NA	NA	NA	NA	NA	NA	NA	NA
Alpro Soya exotic fruits plant-based alternative to yogurt	Cane Sugar	Citrus Fruit	Milk	Other Fruit	Other Pulses	Salt	Water	Not Matched With a Commodity	NA	NA	NA	NA	NA	NA	NA	NA	NA	NA	NA	NA
Alpro Soya forest fruits plant-based alternative to yogurt	Berries & Grapes	Cane Sugar	Milk	Root Vegetables	Salt	Water	Not Matched With a Commodity	NA	NA	NA	NA	NA	NA	NA	NA	NA	NA	NA	NA	NA
Alpro Blueberry Soya With Yogurt Cultures	Berries & Grapes	Cane Sugar	Milk	Other Pulses	Root Vegetables	Salt	Water	Not Matched With a Commodity	NA	NA	NA	NA	NA	NA	NA	NA	NA	NA	NA	NA
Alpro Cherry Soya With Yogurt Cultures	Cane Sugar	Maize (Meal)	Milk	Other Fruit	Other Pulses	Root Vegetables	Salt	Water	Not Matched With a Commodity	NA	NA	NA	NA	NA	NA	NA	NA	NA	NA	NA
Alpro Coconut Yogurt Alternative 500g	Cane Sugar	Milk	Other Fruit	Other Pulses	Salt	Water	Not Matched With a Commodity	NA	NA	NA	NA	NA	NA	NA	NA	NA	NA	NA	NA	NA
Alpro Yogurt Alternative Blackcurrant, Raspberry & Cranberry 4x125g	Berries & Grapes	Cane Sugar	Maize (Meal)	Milk	Other Pulses	Root Vegetables	Salt	Water	Not Matched With a Commodity	NA	NA	NA	NA	NA	NA	NA	NA	NA	NA	NA
Alpro Almond Yogurt Alternative 500g	Cane Sugar	Nuts	Other Pulses	Salt	Water	Not Matched With a Commodity	NA	NA	NA	NA	NA	NA	NA	NA	NA	NA	NA	NA	NA	NA
Alpro Plant-based Yogurt Alternative, Strawberry-Raspberry 150g	Berries & Grapes	Cane Sugar	Maize (Meal)	Other Fruit	Other Pulses	Root Vegetables	Salt	Water	Not Matched With a Commodity	NA	NA	NA	NA	NA	NA	NA	NA	NA	NA	NA
Alpro Strawberry Alternative to Yogurt 4x125g	Cane Sugar	Other Fruit	Other Pulses	Root Vegetables	Salt	Water	Not Matched With a Commodity	NA	NA	NA	NA	NA	NA	NA	NA	NA	NA	NA	NA	NA
Iceland 8 Milk Choc Ices 560 ml	Cane Sugar	Dark Chocolate	Milk	Other Fruit	Other Pulses	Not Matched With a Commodity	NA	NA	NA	NA	NA	NA	NA	NA	NA	NA	NA	NA	NA	NA
Milk Choc Ices	NA	Milk	NA	NA	NA	NA	NA	NA	NA	NA	NA	NA	NA	NA	NA	NA	NA	NA	NA	NA
Morrisons Milk Choc Ices	Cane Sugar	Dark Chocolate	Milk	Other Fruit	Not Matched With a Commodity	NA	NA	NA	NA	NA	NA	NA	NA	NA	NA	NA	NA	NA	NA	NA
Morrisons Dark Choc Ices	Cane Sugar	Dark Chocolate	Milk	Other Fruit	Not Matched With a Commodity	NA	NA	NA	NA	NA	NA	NA	NA	NA	NA	NA	NA	NA	NA	NA
Waitrose No1 8 Belgian Milk Choc Ices	Butter, Cream & Ghee	Cane Sugar	Dark Chocolate	Milk	Milk Chocolate	Other Pulses	Not Matched With a Commodity	NA	NA	NA	NA	NA	NA	NA	NA	NA	NA	NA	NA	NA
Essential Waitrose milk choc ices	Cane Sugar	Dark Chocolate	Milk	Other Fruit	Not Matched With a Commodity	Other Pulses	NA	NA	NA	NA	NA	NA	NA	NA	NA	NA	NA	NA	NA	NA
essential Waitrose dark choc ices	Cane Sugar	Dark Chocolate	Milk	Other Fruit	Not Matched With a Commodity	NA	NA	NA	NA	NA	NA	NA	NA	NA	NA	NA	NA	NA	NA	NA
Sainsbury's Choc Ices, Milk 8x70ml	Cane Sugar	Dark Chocolate	Milk	Other Fruit	Not Matched With a Commodity	NA	NA	NA	NA	NA	NA	NA	NA	NA	NA	NA	NA	NA	NA	NA
Sainsbury's Choc Ices, Dark 8x70ml	Cane Sugar	Dark Chocolate	Milk	Other Fruit	Not Matched With a Commodity	NA	NA	NA	NA	NA	NA	NA	NA	NA	NA	NA	NA	NA	NA	NA
Purbeck Vanilla Ice Cream	NA	Butter, Cream & Ghee	NA	NA	NA	NA	NA	NA	NA	NA	NA	NA	NA	NA	NA	NA	NA	NA	NA	NA
Viennetta Vanilla Ice Cream Dessert 650Ml	Cane Sugar	Dark Chocolate	Milk	Other Fruit	Other Pulses	Water	Not Matched With a Commodity	NA	NA	NA	NA	NA	NA	NA	NA	NA	NA	NA	NA	NA
Breyers Smooth Vanilla Ice Cream 500Ml	Barley (Beer)	Cane Sugar	Milk	Other Pulses	Not Matched With a Commodity	NA	NA	NA	NA	NA	NA	NA	NA	NA	NA	NA	NA	NA	NA	NA
Vanilla Ice Cream	NA	Butter, Cream & Ghee	NA	NA	NA	NA	NA	NA	NA	NA	NA	NA	NA	NA	NA	NA	NA	NA	NA	NA
Madagascan Vanilla Ice Cream	NA	Butter, Cream & Ghee	NA	NA	NA	NA	NA	NA	NA	NA	NA	NA	NA	NA	NA	NA	NA	NA	NA	NA
Carte D'or Vanilla Ice Cream Dessert 1L	Cane Sugar	Milk	Other Fruit	Other Pulses	Not Matched With a Commodity	Water	NA	NA	NA	NA	NA	NA	NA	NA	NA	NA	NA	NA	NA	NA
Ms Molly's Vanilla Ice Cream 2Ltr	Cane Sugar	Milk	Palm Oil	Not Matched With a Commodity	NA	NA	NA	NA	NA	NA	NA	NA	NA	NA	NA	NA	NA	NA	NA	NA
Tesco Caramel Vanilla Ice Cream 900Ml Promotion	Butter, Cream & Ghee	Cane Sugar	Cassava	Milk	Other Fruit	Palm Oil	Water	Not Matched With a Commodity	Maize (Meal)	Other Pulses	Salt	NA	NA	NA	NA	NA	NA	NA	NA	NA
Tesco Vanilla Ice Cream 900Ml	Cane Sugar	Milk	Other Fruit	Palm Oil	Water	Not Matched With a Commodity	Other Pulses	Root Vegetables	NA	NA	NA	NA	NA	NA	NA	NA	NA	NA	NA	NA
Haagen-Dazs Vanilla Ice Cream 460Ml	Butter, Cream & Ghee	Cane Sugar	Eggs	Milk	Not Matched With a Commodity	NA	NA	NA	NA	NA	NA	NA	NA	NA	NA	NA	NA	NA	NA	NA
Tesco Cherry Vanilla Ice Cream 900Ml Promotion	Cane Sugar	Milk	Other Fruit	Palm Oil	Not Matched With a Commodity	NA	NA	NA	NA	NA	NA	NA	NA	NA	NA	NA	NA	NA	NA	NA
Tesco Vanilla Ice Cream Block 1L	Cane Sugar	Milk	Palm Oil	Root Vegetables	Not Matched With a Commodity	NA	NA	NA	NA	NA	NA	NA	NA	NA	NA	NA	NA	NA	NA	NA
Waitrose 1 Madagascan Vanilla Ice Cream	Cane Sugar	Eggs	Milk	Not Matched With a Commodity	NA	NA	NA	NA	NA	NA	NA	NA	NA	NA	NA	NA	NA	NA	NA	NA
Kellys Clotted Cream Vanilla Ice Cream	Cane Sugar	Milk	Other Pulses	Not Matched With a Commodity	NA	NA	NA	NA	NA	NA	NA	NA	NA	NA	NA	NA	NA	NA	NA	NA
Morrisons The Best Madagascan Vanilla Ice Cream	Cane Sugar	Eggs	Milk	Not Matched With a Commodity	NA	NA	NA	NA	NA	NA	NA	NA	NA	NA	NA	NA	NA	NA	NA	NA
Morrisons Eat Smart Vanilla Ice Cream	Cane Sugar	Milk	Other Fruit	Other Vegetables	Root Vegetables	Not Matched With a Commodity	NA	NA	NA	NA	NA	NA	NA	NA	NA	NA	NA	NA	NA	NA
Wall's Soft Scoop Vanilla Ice Cream Dessert	Cane Sugar	Milk	Other Fruit	Other Pulses	Water	Not Matched With a Commodity	NA	NA	NA	NA	NA	NA	NA	NA	NA	NA	NA	NA	NA	NA
Viennetta Vanilla Ice Cream Dessert	Cane Sugar	Dark Chocolate	Milk	Other Fruit	Other Pulses	Water	Not Matched With a Commodity	NA	NA	NA	NA	NA	NA	NA	NA	NA	NA	NA	NA	NA
Morrisons Vanilla Ice Cream	Cane Sugar	Milk	Other Fruit	Other Pulses	Root Vegetables	Not Matched With a Commodity	NA	NA	NA	NA	NA	NA	NA	NA	NA	NA	NA	NA	NA	NA
Haagen-Dazs Vanilla Ice Cream	Butter, Cream & Ghee	Cane Sugar	Eggs	Milk	Not Matched With a Commodity	NA	NA	NA	NA	NA	NA	NA	NA	NA	NA	NA	NA	NA	NA	NA
Waitrose Cornish dairy vanilla ice cream	Cane Sugar	Maize (Meal)	Milk	Not Matched With a Commodity	NA	NA	NA	NA	NA	NA	NA	NA	NA	NA	NA	NA	NA	NA	NA	NA
Kelly's Cornish dairy vanilla ice cream	Butter, Cream & Ghee	Cane Sugar	Milk	Not Matched With a Commodity	NA	NA	NA	NA	NA	NA	NA	NA	NA	NA	NA	NA	NA	NA	NA	NA
Viennetta vanilla ice cream dessert	Cane Sugar	Dark Chocolate	Milk	Other Fruit	Other Pulses	Water	Not Matched With a Commodity	NA	NA	NA	NA	NA	NA	NA	NA	NA	NA	NA	NA	NA
Waitrose Duchy Organic vanilla ice cream	Cane Sugar	Eggs	Milk	Not Matched With a Commodity	NA	NA	NA	NA	NA	NA	NA	NA	NA	NA	NA	NA	NA	NA	NA	NA
Norfolk County vanilla ice cream	NA	Butter, Cream & Ghee	NA	NA	NA	NA	NA	NA	NA	NA	NA	NA	NA	NA	NA	NA	NA	NA	NA	NA
Beechdean farmhouse vanilla ice cream	Cane Sugar	Cereals & Oilcrops Misc.	Milk	Other Pulses	Not Matched With a Commodity	NA	NA	NA	NA	NA	NA	NA	NA	NA	NA	NA	NA	NA	NA	NA
Wall's Soft Scoop Vanilla Ice Cream	Cane Sugar	Milk	Other Fruit	Other Pulses	Water	Not Matched With a Commodity	NA	NA	NA	NA	NA	NA	NA	NA	NA	NA	NA	NA	NA	NA
Carte D'Or Light Vanilla Ice Cream	Cane Sugar	Milk	Other Fruit	Other Pulses	Water	Not Matched With a Commodity	NA	NA	NA	NA	NA	NA	NA	NA	NA	NA	NA	NA	NA	NA
Viennetta Vanilla Ice Cream	Cane Sugar	Dark Chocolate	Milk	Other Fruit	Other Pulses	Water	Not Matched With a Commodity	NA	NA	NA	NA	NA	NA	NA	NA	NA	NA	NA	NA	NA
Sainsbury's Vanilla Ice Cream 900ml	Cane Sugar	Milk	Other Fruit	Other Pulses	Water	Not Matched With a Commodity	NA	NA	NA	NA	NA	NA	NA	NA	NA	NA	NA	NA	NA	NA
Sainsbury's Madagascan Vanilla Ice Cream, Taste the Difference 500ml	Cane Sugar	Eggs	Milk	Other Pulses	Not Matched With a Commodity	NA	NA	NA	NA	NA	NA	NA	NA	NA	NA	NA	NA	NA	NA	NA
Swedish Glace Dairy Free Smooth Vanilla Ice Cream	Cane Sugar	Other Fruit	Other Pulses	Salt	Water	Wheat & Rye (Bread)	Not Matched With a Commodity	NA	NA	NA	NA	NA	NA	NA	NA	NA	NA	NA	NA	NA
Swedish Glace Soy Sticks Vanilla Dairy Free Ice Cream	Cane Sugar	Cereals & Oilcrops Misc.	Dark Chocolate	Other Fruit	Other Pulses	Water	Wheat & Rye (Bread)	Not Matched With a Commodity	NA	NA	NA	NA	NA	NA	NA	NA	NA	NA	NA	NA
Alpro Dairy Free Vanilla Ice Cream 500ml	Cane Sugar	Cereals & Oilcrops Misc.	Other Pulses	Salt	Water	Not Matched With a Commodity	NA	NA	NA	NA	NA	NA	NA	NA	NA	NA	NA	NA	NA	NA
Ms Molly's Creme Caramel Dessert 6X100g	Cane Sugar	Maize (Meal)	Milk	Water	Not Matched With a Commodity	NA	NA	NA	NA	NA	NA	NA	NA	NA	NA	NA	NA	NA	NA	NA
Bonne Maman Creme Caramel 4X100g	Cane Sugar	Eggs	Milk	Not Matched With a Commodity	Water	Wheat & Rye (Bread)	NA	NA	NA	NA	NA	NA	NA	NA	NA	NA	NA	NA	NA	NA
Morrisons Vanilla Creme Caramel	Cane Sugar	Maize (Meal)	Milk	Water	Not Matched With a Commodity	NA	NA	NA	NA	NA	NA	NA	NA	NA	NA	NA	NA	NA	NA	NA
Bonne Maman Creme Caramel	Butter, Cream & Ghee	Cane Sugar	Eggs	Milk	Not Matched With a Commodity	Water	Wheat & Rye (Bread)	NA	NA	NA	NA	NA	NA	NA	NA	NA	NA	NA	NA	NA
Ms Molly's Raspberry Ripple Mousses 8X100ml	Berries & Grapes	Bovine Meat (dairy herd)	Cane Sugar	Milk	Palm Oil	Water	Not Matched With a Commodity	NA	NA	NA	NA	NA	NA	NA	NA	NA	NA	NA	NA	NA
Rice Pudding	NA	Rice	NA	NA	NA	NA	NA	NA	NA	NA	NA	NA	NA	NA	NA	NA	NA	NA	NA	NA
Vanilla Custard Rice Pudding	NA	Rice	NA	NA	NA	NA	NA	NA	NA	NA	NA	NA	NA	NA	NA	NA	NA	NA	NA	NA
Original Rice Pudding	NA	Rice	NA	NA	NA	NA	NA	NA	NA	NA	NA	NA	NA	NA	NA	NA	NA	NA	NA	NA
Everyday Essentials Rice Pudding	NA	Rice	NA	NA	NA	NA	NA	NA	NA	NA	NA	NA	NA	NA	NA	NA	NA	NA	NA	NA
Tesco Creamy Rice Pudding 500G	Cane Sugar	Maize (Meal)	Milk	Rice	Water	Not Matched With a Commodity	NA	NA	NA	NA	NA	NA	NA	NA	NA	NA	NA	NA	NA	NA
Bonne Maman Riz Au Lait Rice Pudding 4X100g	Cane Sugar	Milk	Rice	NA	NA	NA	NA	NA	NA	NA	NA	NA	NA	NA	NA	NA	NA	NA	NA	NA
Ambrosia Creamed Rice Pudding 4X125g	Butter, Cream & Ghee	Cane Sugar	Milk	Rice	Not Matched With a Commodity	NA	NA	NA	NA	NA	NA	NA	NA	NA	NA	NA	NA	NA	NA	NA
Ambrosia Rice Pudding 150G	Butter, Cream & Ghee	Cane Sugar	Milk	Rice	Not Matched With a Commodity	NA	NA	NA	NA	NA	NA	NA	NA	NA	NA	NA	NA	NA	NA	NA
Ambrosia Rice Pudding Pot 400G	Butter, Cream & Ghee	Cane Sugar	Milk	Rice	Not Matched With a Commodity	NA	NA	NA	NA	NA	NA	NA	NA	NA	NA	NA	NA	NA	NA	NA
Tesco Creamed Rice Pudding 400G	Cane Sugar	Milk	Rice	Salt	Water	Not Matched With a Commodity	NA	NA	NA	NA	NA	NA	NA	NA	NA	NA	NA	NA	NA	NA
Ambrosia Creamed Rice Pudding 4 X 125G	Cane Sugar	Milk	Rice	NA	NA	NA	NA	NA	NA	NA	NA	NA	NA	NA	NA	NA	NA	NA	NA	NA
Tesco Creamed Rice Pudding 624G	Cane Sugar	Milk	Rice	Salt	Water	Not Matched With a Commodity	NA	NA	NA	NA	NA	NA	NA	NA	NA	NA	NA	NA	NA	NA
Tesco Low Fat Rice Pudding 400G	Cane Sugar	Milk	Rice	Water	Not Matched With a Commodity	NA	NA	NA	NA	NA	NA	NA	NA	NA	NA	NA	NA	NA	NA	NA
Ambrosia Low Fat Rice Pudding 400G Tin	Cane Sugar	Milk	Rice	Not Matched With a Commodity	NA	NA	NA	NA	NA	NA	NA	NA	NA	NA	NA	NA	NA	NA	NA	NA
Morrisons Clotted Cream Rice Pudding	Cane Sugar	Milk	Rice	Not Matched With a Commodity	NA	NA	NA	NA	NA	NA	NA	NA	NA	NA	NA	NA	NA	NA	NA	NA
Morrisons Family Clotted Cream Rice Pudding	Cane Sugar	Milk	Rice	Not Matched With a Commodity	NA	NA	NA	NA	NA	NA	NA	NA	NA	NA	NA	NA	NA	NA	NA	NA
Felix Risgrot Swedish Rice Pudding	NA	Rice	NA	NA	NA	NA	NA	NA	NA	NA	NA	NA	NA	NA	NA	NA	NA	NA	NA	NA
Ambrosia Devon Rice Pudding	Cane Sugar	Milk	Rice	Butter, Cream & Ghee	NA	NA	NA	NA	NA	NA	NA	NA	NA	NA	NA	NA	NA	NA	NA	NA
Ambrosia Rice Pudding	Butter, Cream & Ghee	Cane Sugar	Milk	Rice	Not Matched With a Commodity	NA	NA	NA	NA	NA	NA	NA	NA	NA	NA	NA	NA	NA	NA	NA
Morrisons Short Grain Rice Pudding Rice	NA	Rice	NA	NA	NA	NA	NA	NA	NA	NA	NA	NA	NA	NA	NA	NA	NA	NA	NA	NA
Ambrosia Traditional Rice Pudding and Sultanas with Nutmeg	Berries & Grapes	Cane Sugar	Milk	Rice	Not Matched With a Commodity	Butter, Cream & Ghee	NA	NA	NA	NA	NA	NA	NA	NA	NA	NA	NA	NA	NA	NA
Ambrosia Rice Pudding Value Pack	Cane Sugar	Milk	Rice	NA	NA	NA	NA	NA	NA	NA	NA	NA	NA	NA	NA	NA	NA	NA	NA	NA
Ambrosia Rice Pudding Fridge Pack	Cane Sugar	Milk	Rice	Butter, Cream & Ghee	NA	NA	NA	NA	NA	NA	NA	NA	NA	NA	NA	NA	NA	NA	NA	NA
Ambrosia Organic Rice Pudding	Butter, Cream & Ghee	Cane Sugar	Milk	Rice	Not Matched With a Commodity	NA	NA	NA	NA	NA	NA	NA	NA	NA	NA	NA	NA	NA	NA	NA
essential Waitrose rice pudding	Cane Sugar	Milk	Rice	Salt	Water	Not Matched With a Commodity	NA	NA	NA	NA	NA	NA	NA	NA	NA	NA	NA	NA	NA	NA
Ambrosia Rice Pudding Original	Butter, Cream & Ghee	Cane Sugar	Milk	Rice	Not Matched With a Commodity	NA	NA	NA	NA	NA	NA	NA	NA	NA	NA	NA	NA	NA	NA	NA
Ambrosia Traditional Rice Pudding Sultanas & Nutmeg	Berries & Grapes	Butter, Cream & Ghee	Cane Sugar	Milk	Rice	Not Matched With a Commodity	NA	NA	NA	NA	NA	NA	NA	NA	NA	NA	NA	NA	NA	NA
Ambrosia Rice Pudding Pot	Butter, Cream & Ghee	Cane Sugar	Milk	Rice	Not Matched With a Commodity	NA	NA	NA	NA	NA	NA	NA	NA	NA	NA	NA	NA	NA	NA	NA
Sainsbury's Clotted Cream Rice Pudding 2x125g	Cane Sugar	Milk	Rice	Water	Not Matched With a Commodity	NA	NA	NA	NA	NA	NA	NA	NA	NA	NA	NA	NA	NA	NA	NA
Sainsbury's Family Rice Pudding 500g	Cane Sugar	Milk	Rice	Water	Not Matched With a Commodity	NA	NA	NA	NA	NA	NA	NA	NA	NA	NA	NA	NA	NA	NA	NA
Bonne Maman Rice Pudding 4 x 100g	Cane Sugar	Milk	Rice	NA	NA	NA	NA	NA	NA	NA	NA	NA	NA	NA	NA	NA	NA	NA	NA	NA
Ambrosia Rice Pudding Can 400g	Cane Sugar	Milk	Rice	NA	NA	NA	NA	NA	NA	NA	NA	NA	NA	NA	NA	NA	NA	NA	NA	NA
Sainsbury's Rice Pudding, Creamed 400g	Cane Sugar	Milk	Rice	Water	Not Matched With a Commodity	NA	NA	NA	NA	NA	NA	NA	NA	NA	NA	NA	NA	NA	NA	NA
Sainsbury's Rice Pudding, Basics 400g	Cane Sugar	Milk	Rice	Water	Not Matched With a Commodity	NA	NA	NA	NA	NA	NA	NA	NA	NA	NA	NA	NA	NA	NA	NA
Sainsbury's Rice Pudding, Low Fat, Be Good To Yourself 400g	Cane Sugar	Milk	Rice	Water	Not Matched With a Commodity	NA	NA	NA	NA	NA	NA	NA	NA	NA	NA	NA	NA	NA	NA	NA
Ambrosia Rice Pudding 4x125g	Cane Sugar	Milk	Rice	NA	NA	NA	NA	NA	NA	NA	NA	NA	NA	NA	NA	NA	NA	NA	NA	NA
Ambrosia Low Fat Rice Pudding Can 400g	Cane Sugar	Milk	Rice	NA	NA	NA	NA	NA	NA	NA	NA	NA	NA	NA	NA	NA	NA	NA	NA	NA
Ambrosia Rice Pudding Mini Pots 6x55g	Cane Sugar	Milk	Rice	Not Matched With a Commodity	NA	NA	NA	NA	NA	NA	NA	NA	NA	NA	NA	NA	NA	NA	NA	NA
Ambrosia Rice Pudding Pot 150g	Cane Sugar	Milk	Rice	NA	NA	NA	NA	NA	NA	NA	NA	NA	NA	NA	NA	NA	NA	NA	NA	NA
Strawberry Trifle	NA	Berries & Grapes	NA	NA	NA	NA	NA	NA	NA	NA	NA	NA	NA	NA	NA	NA	NA	NA	NA	NA
Galberts Fruit Trifle 450G	Berries & Grapes	Butter, Cream & Ghee	Cane Sugar	Dark Chocolate	Maize (Meal)	Milk	Other Fruit	Rapeseed Oil	Salt	Water	Not Matched With a Commodity	NA	NA	NA	NA	NA	NA	NA	NA	NA
Tesco 8 Trifle Sponges 160G	Cane Sugar	Eggs	Milk	Salt	Wheat & Rye (Bread)	Not Matched With a Commodity	NA	NA	NA	NA	NA	NA	NA	NA	NA	NA	NA	NA	NA	NA
Tesco Strawberry Trifle 3X145g	Berries & Grapes	Cane Sugar	Eggs	Maize (Meal)	Milk	Other Pulses	Water	Wheat & Rye (Bread)	Not Matched With a Commodity	NA	NA	NA	NA	NA	NA	NA	NA	NA	NA	NA
Tesco Raspberry Trifle 3X145g	Berries & Grapes	Cane Sugar	Eggs	Maize (Meal)	Milk	Other Pulses	Water	Wheat & Rye (Bread)	Not Matched With a Commodity	NA	NA	NA	NA	NA	NA	NA	NA	NA	NA	NA
Ms Molly's Strawberry Trifle (2X115g) 230G	Berries & Grapes	Cane Sugar	Eggs	Maize (Meal)	Milk	Other Pulses	Water	Wheat & Rye (Bread)	Not Matched With a Commodity	NA	NA	NA	NA	NA	NA	NA	NA	NA	NA	NA
Tesco Raspberry Trifle 600G	Berries & Grapes	Butter, Cream & Ghee	Cane Sugar	Eggs	Maize (Meal)	Milk	Other Pulses	Water	Wheat & Rye (Bread)	Not Matched With a Commodity	NA	NA	NA	NA	NA	NA	NA	NA	NA	NA
Tesco Chocolate Trifle 3 X 119G	Butter, Cream & Ghee	Cane Sugar	Cassava	Dark Chocolate	Eggs	Milk	Water	Wheat & Rye (Bread)	Not Matched With a Commodity	NA	NA	NA	NA	NA	NA	NA	NA	NA	NA	NA
Tesco Trifle Chocolate 500G	Cane Sugar	Cassava	Dark Chocolate	Eggs	Milk	Water	Wheat & Rye (Bread)	Not Matched With a Commodity	Butter, Cream & Ghee	NA	NA	NA	NA	NA	NA	NA	NA	NA	NA	NA
Tesco Finest Mixed Berry Trifle Meal Deal 265G	Berries & Grapes	Cane Sugar	Cereals & Oilcrops Misc.	Eggs	Maize (Meal)	Milk	Other Fruit	Wheat & Rye (Bread)	Not Matched With a Commodity	NA	NA	NA	NA	NA	NA	NA	NA	NA	NA	NA
Tesco Belgian Chocolate Brownie Trifle 470G	Butter, Cream & Ghee	Cane Sugar	Cheese	Dark Chocolate	Eggs	Maize (Meal)	Milk	Pig Meat	Salt	Water	Wheat & Rye (Bread)	Not Matched With a Commodity	NA	NA	NA	NA	NA	NA	NA	NA
Thorntons Velvety Chocolate Trifle 550G	Cane Sugar	Cassava	Dark Chocolate	Eggs	Maize (Meal)	Milk	Other Fruit	Pig Meat	Water	Wheat & Rye (Bread)	Not Matched With a Commodity	NA	NA	NA	NA	NA	NA	NA	NA	NA
Thorntons Gooey Caramel Trifle 550G	Cane Sugar	Cassava	Dark Chocolate	Eggs	Maize (Meal)	Milk	Other Fruit	Pig Meat	Salt	Water	Wheat & Rye (Bread)	Not Matched With a Commodity	NA	NA	NA	NA	NA	NA	NA	NA
Tesco Strawberry Trifle 600G	Berries & Grapes	Butter, Cream & Ghee	Cane Sugar	Eggs	Maize (Meal)	Milk	Other Pulses	Water	Wheat & Rye (Bread)	Not Matched With a Commodity	NA	NA	NA	NA	NA	NA	NA	NA	NA	NA
Daylesford Organic Sour Cherry Trifle	Beet Sugar	Butter, Cream & Ghee	Cane Sugar	Dark Chocolate	Eggs	Maize (Meal)	Other Fruit	Pig Meat	Sunflower Oil	Water	Not Matched With a Commodity	NA	NA	NA	NA	NA	NA	NA	NA	NA
Mr Kipling Trifle Bakewells 6 Pack	Berries & Grapes	Cane Sugar	Cereals & Oilcrops Misc.	Dark Chocolate	Eggs	Milk	Other Fruit	Other Vegetables	Potatoes	Rice	Salt	Wheat & Rye (Bread)	Not Matched With a Commodity	NA	NA	NA	NA	NA	NA	NA
Cadbury Layers of Joy Chocolate Trifle	Barley (Beer)	Butter, Cream & Ghee	Cane Sugar	Dark Chocolate	Maize (Meal)	Milk	Other Vegetables	Palm Oil	Pig Meat	Rice	Salt	Water	Wheat & Rye (Bread)	Not Matched With a Commodity	NA	NA	NA	NA	NA	NA
Waitrose mixed berry trifle	Berries & Grapes	Butter, Cream & Ghee	Cane Sugar	Cereals & Oilcrops Misc.	Eggs	Maize (Meal)	Milk	Water	Wheat & Rye (Bread)	Not Matched With a Commodity	NA	NA	NA	NA	NA	NA	NA	NA	NA	NA
Waitrose Belgian Chocolate Trifle	Barley (Beer)	Butter, Cream & Ghee	Cane Sugar	Cereals & Oilcrops Misc.	Dark Chocolate	Eggs	Maize (Meal)	Milk	Palm Oil	Pig Meat	Rapeseed Oil	Salt	Water	Wheat & Rye (Bread)	Not Matched With a Commodity	NA	NA	NA	NA	NA
M Raspberry Trifle	Berries & Grapes	Cane Sugar	Eggs	Maize (Meal)	Milk	Root Vegetables	Water	Wheat & Rye (Bread)	Not Matched With a Commodity	NA	NA	NA	NA	NA	NA	NA	NA	NA	NA	NA
Morrisons Salted Caramel Trifle	Cane Sugar	Dark Chocolate	Eggs	Maize (Meal)	Milk	Salt	Water	Wheat & Rye (Bread)	Not Matched With a Commodity	NA	NA	NA	NA	NA	NA	NA	NA	NA	NA	NA
Morrisons Rhubarb & Custard Trifle	Cane Sugar	Eggs	Maize (Meal)	Milk	Other Vegetables	Root Vegetables	Sunflower Oil	Water	Wheat & Rye (Bread)	Not Matched With a Commodity	NA	NA	NA	NA	NA	NA	NA	NA	NA	NA
Cadbury Layers Of Joy Limited Edition Trifle	Barley (Beer)	Butter, Cream & Ghee	Cane Sugar	Citrus Fruit	Dark Chocolate	Eggs	Maize (Meal)	Milk	Other Vegetables	Palm Oil	Pig Meat	Salt	Water	Wheat & Rye (Bread)	Not Matched With a Commodity	NA	NA	NA	NA	NA
essential Waitrose Strawberry Trifle	Berries & Grapes	Butter, Cream & Ghee	Cane Sugar	Eggs	Maize (Meal)	Milk	Other Pulses	Water	Wheat & Rye (Bread)	Not Matched With a Commodity	NA	NA	NA	NA	NA	NA	NA	NA	NA	NA
Cadbury Trifle	Barley (Beer)	Butter, Cream & Ghee	Cane Sugar	Dark Chocolate	Maize (Meal)	Milk	Other Vegetables	Palm Oil	Pig Meat	Rice	Salt	Water	Wheat & Rye (Bread)	Not Matched With a Commodity	NA	NA	NA	NA	NA	NA
Waitrose Raspberry & Sherry Trifle	Berries & Grapes	Butter, Cream & Ghee	Cane Sugar	Cassava	Cereals & Oilcrops Misc.	Citrus Fruit	Eggs	Maize (Meal)	Milk	Palm Oil	Salt	Water	Wheat & Rye (Bread)	Not Matched With a Commodity	Bovine Meat (dairy herd)	NA	NA	NA	NA	NA
Waitrose Mixed Berry Trifle	Berries & Grapes	Butter, Cream & Ghee	Cane Sugar	Cassava	Cereals & Oilcrops Misc.	Citrus Fruit	Eggs	Maize (Meal)	Milk	Palm Oil	Salt	Water	Wheat & Rye (Bread)	Not Matched With a Commodity	Bovine Meat (dairy herd)	NA	NA	NA	NA	NA
Morrisons Trifle Sponges	Cane Sugar	Eggs	Milk	Salt	Wheat & Rye (Bread)	Not Matched With a Commodity	NA	NA	NA	NA	NA	NA	NA	NA	NA	NA	NA	NA	NA	NA
Waitrose Trifle Sponges	Cane Sugar	Eggs	Milk	Other Vegetables	Salt	Wheat & Rye (Bread)	Not Matched With a Commodity	NA	NA	NA	NA	NA	NA	NA	NA	NA	NA	NA	NA	NA
Sainsbury's Strawberry Trifle 4x125g	Berries & Grapes	Cane Sugar	Eggs	Maize (Meal)	Milk	Water	Wheat & Rye (Bread)	Not Matched With a Commodity	NA	NA	NA	NA	NA	NA	NA	NA	NA	NA	NA	NA
Cadbury Layers of Joy Chocolate Trifle 2x90g	Butter, Cream & Ghee	Cane Sugar	Dark Chocolate	Maize (Meal)	Milk	Other Vegetables	Palm Oil	Pig Meat	Rice	Salt	Water	Wheat & Rye (Bread)	Not Matched With a Commodity	NA	NA	NA	NA	NA	NA	NA
Sainsbury's Raspberry Trifle 4x125g	Berries & Grapes	Cane Sugar	Eggs	Maize (Meal)	Milk	Water	Wheat & Rye (Bread)	Not Matched With a Commodity	NA	NA	NA	NA	NA	NA	NA	NA	NA	NA	NA	NA
Sainsbury's Raspberry Trifle 135g	Berries & Grapes	Cane Sugar	Cereals & Oilcrops Misc.	Eggs	Maize (Meal)	Milk	Water	Wheat & Rye (Bread)	Not Matched With a Commodity	NA	NA	NA	NA	NA	NA	NA	NA	NA	NA	NA
Sainsbury's Strawberry Trifle Dessert 600g	Berries & Grapes	Cane Sugar	Eggs	Maize (Meal)	Milk	Water	Wheat & Rye (Bread)	Not Matched With a Commodity	NA	NA	NA	NA	NA	NA	NA	NA	NA	NA	NA	NA
Sainsbury's Fruit Cocktail Trifle Dessert, Basics 600g	Berries & Grapes	Cane Sugar	Eggs	Maize (Meal)	Milk	Other Fruit	Salt	Water	Wheat & Rye (Bread)	Not Matched With a Commodity	NA	NA	NA	NA	NA	NA	NA	NA	NA	NA
Sainsbury's Raspberry Trifle Dessert 600g	Berries & Grapes	Cane Sugar	Eggs	Maize (Meal)	Milk	Water	Wheat & Rye (Bread)	Not Matched With a Commodity	NA	NA	NA	NA	NA	NA	NA	NA	NA	NA	NA	NA
Sainsbury's Large Chocolate Trifle Dessert 500g	Cane Sugar	Cassava	Dark Chocolate	Eggs	Milk	Water	Wheat & Rye (Bread)	Not Matched With a Commodity	NA	NA	NA	NA	NA	NA	NA	NA	NA	NA	NA	NA
Cadbury Layers of Joy Summer Trifle 550g	Barley (Beer)	Butter, Cream & Ghee	Cane Sugar	Citrus Fruit	Dark Chocolate	Eggs	Maize (Meal)	Milk	Other Vegetables	Palm Oil	Pig Meat	Salt	Water	Wheat & Rye (Bread)	Not Matched With a Commodity	NA	NA	NA	NA	NA
Sainsbury's Trifle Sponges 160g	Cane Sugar	Eggs	Milk	Salt	Wheat & Rye (Bread)	Not Matched With a Commodity	NA	NA	NA	NA	NA	NA	NA	NA	NA	NA	NA	NA	NA	NA
Classic Cheese & Onion Quiche	NA	Cheese	NA	NA	NA	NA	NA	NA	NA	NA	NA	NA	NA	NA	NA	NA	NA	NA	NA	NA
Roasted Pepper and Goat's Cheese Quiche	Butter, Cream & Ghee	Cereals & Oilcrops Misc.	Cheese	Citrus Fruit	Onions & Leeks	Other Vegetables	Rapeseed Oil	Salt	Water	Wheat & Rye (Bread)	Not Matched With a Commodity	NA	NA	NA	NA	NA	NA	NA	NA	NA
Tesco Cheese & Onion Quiche 400G	Butter, Cream & Ghee	Cereals & Oilcrops Misc.	Cheese	Eggs	Maize (Meal)	Milk	Onions & Leeks	Other Vegetables	Palm Oil	Salt	Wheat & Rye (Bread)	Not Matched With a Commodity	NA	NA	NA	NA	NA	NA	NA	NA
Eastmans Cheese & Onion Quiche 400G	Butter, Cream & Ghee	Cereals & Oilcrops Misc.	Cheese	Eggs	Maize (Meal)	Milk	Onions & Leeks	Other Vegetables	Palm Oil	Salt	Wheat & Rye (Bread)	Not Matched With a Commodity	NA	NA	NA	NA	NA	NA	NA	NA
Tesco Cheese & Onion Quiche 160G	Cereals & Oilcrops Misc.	Cheese	Eggs	Maize (Meal)	Milk	Onions & Leeks	Other Vegetables	Palm Oil	Salt	Wheat & Rye (Bread)	Not Matched With a Commodity	NA	NA	NA	NA	NA	NA	NA	NA	NA
Tesco Easy Entertaining Cheese & Onion Quiche 900G	Cereals & Oilcrops Misc.	Cheese	Eggs	Maize (Meal)	Milk	Onions & Leeks	Other Vegetables	Palm Oil	Salt	Water	Wheat & Rye (Bread)	Not Matched With a Commodity	NA	NA	NA	NA	NA	NA	NA	NA
Sainsbury's Cheese & Onion Quiche 400g	Butter, Cream & Ghee	Cereals & Oilcrops Misc.	Cheese	Eggs	Maize (Meal)	Milk	Onions & Leeks	Other Vegetables	Palm Oil	Salt	Water	Wheat & Rye (Bread)	Not Matched With a Commodity	NA	NA	NA	NA	NA	NA	NA
Sainsbury's Broccoli, Tomato & Cheese Quiche 400g	Brassicas	Cane Sugar	Cereals & Oilcrops Misc.	Eggs	Maize (Meal)	Milk	Olive Oil	Onions & Leeks	Other Vegetables	Palm Oil	Root Vegetables	Salt	Tomatoes	Water	Wheat & Rye (Bread)	Not Matched With a Commodity	NA	NA	NA	NA
Sainsbury's Cheese & Onion Quiche 170g	Butter, Cream & Ghee	Cereals & Oilcrops Misc.	Cheese	Eggs	Maize (Meal)	Milk	Onions & Leeks	Other Vegetables	Palm Oil	Salt	Water	Wheat & Rye (Bread)	Not Matched With a Commodity	NA	NA	NA	NA	NA	NA	NA
Sainsbury's Broccoli, Tomato & Cheese Quiche 170g	Brassicas	Cane Sugar	Cereals & Oilcrops Misc.	Eggs	Maize (Meal)	Milk	Olive Oil	Onions & Leeks	Other Vegetables	Palm Oil	Root Vegetables	Salt	Tomatoes	Water	Wheat & Rye (Bread)	Not Matched With a Commodity	NA	NA	NA	NA
Mccolgan Quiche Lorraine 140G	Barley (Beer)	Cereals & Oilcrops Misc.	Cheese	Maize (Meal)	Other Vegetables	Palm Oil	Pig Meat	Salt	Water	Wheat & Rye (Bread)	Not Matched With a Commodity	NA	NA	NA	NA	NA	NA	NA	NA	NA
Tesco Quiche Lorraine 160G	Cereals & Oilcrops Misc.	Cheese	Eggs	Maize (Meal)	Milk	Onions & Leeks	Other Vegetables	Palm Oil	Pig Meat	Salt	Water	Wheat & Rye (Bread)	Not Matched With a Commodity	NA	NA	NA	NA	NA	NA	NA
T.Easy Entertain Quiche Lorraine Serves 8	Cane Sugar	Cereals & Oilcrops Misc.	Eggs	Maize (Meal)	Milk	Onions & Leeks	Other Vegetables	Palm Oil	Pig Meat	Salt	Water	Wheat & Rye (Bread)	Not Matched With a Commodity	NA	NA	NA	NA	NA	NA	NA
Tesco Quiche Lorraine 400G	Butter, Cream & Ghee	Cereals & Oilcrops Misc.	Cheese	Eggs	Maize (Meal)	Milk	Onions & Leeks	Other Vegetables	Palm Oil	Pig Meat	Salt	Wheat & Rye (Bread)	Not Matched With a Commodity	Water	NA	NA	NA	NA	NA	NA
Waitrose quiche lorraine	Cane Sugar	Cassava	Cereals & Oilcrops Misc.	Eggs	Maize (Meal)	Milk	Other Vegetables	Palm Oil	Pig Meat	Salt	Water	Wheat & Rye (Bread)	Not Matched With a Commodity	NA	NA	NA	NA	NA	NA	NA
Higgidy Quiche Lorraine	Butter, Cream & Ghee	Cane Sugar	Cereals & Oilcrops Misc.	Eggs	Maize (Meal)	Milk	Onions & Leeks	Other Vegetables	Palm Oil	Pig Meat	Salt	Water	Wheat & Rye (Bread)	Not Matched With a Commodity	NA	NA	NA	NA	NA	NA
Morrisons Quiche Lorraine	Cane Sugar	Cassava	Cereals & Oilcrops Misc.	Eggs	Milk	Pig Meat	Salt	Water	Wheat & Rye (Bread)	Not Matched With a Commodity	Maize (Meal)	NA	NA	NA	NA	NA	NA	NA	NA	NA
Waitrose quiche Lorraine	Cane Sugar	Cassava	Cereals & Oilcrops Misc.	Eggs	Maize (Meal)	Milk	Other Vegetables	Palm Oil	Pig Meat	Salt	Water	Wheat & Rye (Bread)	Not Matched With a Commodity	NA	NA	NA	NA	NA	NA	NA
Sainsbury's Quiche Lorraine, Taste the Difference 400g	Cane Sugar	Cereals & Oilcrops Misc.	Eggs	Maize (Meal)	Milk	Other Vegetables	Palm Oil	Pig Meat	Salt	Water	Wheat & Rye (Bread)	Not Matched With a Commodity	NA	NA	NA	NA	NA	NA	NA	NA
Sainsbury's Quiche Lorraine 400g	Cassava	Cereals & Oilcrops Misc.	Eggs	Maize (Meal)	Milk	Other Vegetables	Palm Oil	Pig Meat	Salt	Water	Wheat & Rye (Bread)	Not Matched With a Commodity	NA	NA	NA	NA	NA	NA	NA	NA
Sainsbury's Quiche Lorraine 170g	Cassava	Cereals & Oilcrops Misc.	Eggs	Maize (Meal)	Milk	Palm Oil	Pig Meat	Salt	Water	Wheat & Rye (Bread)	Not Matched With a Commodity	NA	NA	NA	NA	NA	NA	NA	NA	NA
Sainsbury's Crustless Quiche Lorraine 340g	Cassava	Cereals & Oilcrops Misc.	Eggs	Maize (Meal)	Milk	Other Vegetables	Palm Oil	Pig Meat	Salt	Water	Wheat & Rye (Bread)	Not Matched With a Commodity	NA	NA	NA	NA	NA	NA	NA	NA
Sainsbury's Crustless Quiche Lorraine 150g	Cassava	Cereals & Oilcrops Misc.	Eggs	Maize (Meal)	Milk	Other Vegetables	Palm Oil	Pig Meat	Salt	Water	Wheat & Rye (Bread)	Not Matched With a Commodity	NA	NA	NA	NA	NA	NA	NA	NA
Sainsbury's Quiche Lorraine, Taste the Difference 170g	Cane Sugar	Cereals & Oilcrops Misc.	Eggs	Milk	Other Vegetables	Palm Oil	Pig Meat	Salt	Water	Wheat & Rye (Bread)	Not Matched With a Commodity	NA	NA	NA	NA	NA	NA	NA	NA	NA
Tesco Sweet Potato Chips 340G	Cereals & Oilcrops Misc.	Other Vegetables	Potatoes	Root Vegetables	Salt	NA	NA	NA	NA	NA	NA	NA	NA	NA	NA	NA	NA	NA	NA	NA
Iceland Steak Cut Chips 1.25kg	Potatoes	Sunflower Oil	Not Matched With a Commodity	NA	NA	NA	NA	NA	NA	NA	NA	NA	NA	NA	NA	NA	NA	NA	NA	NA
Aunt Bessie's Crispy Homestyle Chips 600g	Potatoes	Rice	Salt	Sunflower Oil	Wheat & Rye (Bread)	Not Matched With a Commodity	NA	NA	NA	NA	NA	NA	NA	NA	NA	NA	NA	NA	NA	NA
Straight Cut Value Fry Chips 1.5Kg	Palm Oil	Potatoes	Sunflower Oil	Not Matched With a Commodity	NA	NA	NA	NA	NA	NA	NA	NA	NA	NA	NA	NA	NA	NA	NA	NA
Iceland Straight Cut Chips 1.25kg	Potatoes	Sunflower Oil	Not Matched With a Commodity	NA	NA	NA	NA	NA	NA	NA	NA	NA	NA	NA	NA	NA	NA	NA	NA	NA
Tesco Finest Triple Cooked Chips 400G	Cereals & Oilcrops Misc.	Other Vegetables	Potatoes	Salt	Sunflower Oil	Wheat & Rye (Bread)	Not Matched With a Commodity	NA	NA	NA	NA	NA	NA	NA	NA	NA	NA	NA	NA	NA
Salted Tortilla Chips	NA	Wheat & Rye (Bread)	NA	NA	NA	NA	NA	NA	NA	NA	NA	NA	NA	NA	NA	NA	NA	NA	NA	NA
Lightly Salted Tortilla Chips	NA	Wheat & Rye (Bread)	NA	NA	NA	NA	NA	NA	NA	NA	NA	NA	NA	NA	NA	NA	NA	NA	NA	NA
Schwartz Perfect Shake Chips Seasoning 55G	Barley (Beer)	Cane Sugar	Onions & Leeks	Other Vegetables	Root Vegetables	Salt	Sunflower Oil	Not Matched With a Commodity	Citrus Fruit	Rice	NA	NA	NA	NA	NA	NA	NA	NA	NA	NA
Tesco Finest Chunky Chips With Sea Salt 450G	Cereals & Oilcrops Misc.	Other Vegetables	Potatoes	Salt	Sunflower Oil	Wheat & Rye (Bread)	Not Matched With a Commodity	NA	NA	NA	NA	NA	NA	NA	NA	NA	NA	NA	NA	NA
Tesco Lightly Salted Tortilla Chips 175G	Maize (Meal)	Salt	Sunflower Oil	NA	NA	NA	NA	NA	NA	NA	NA	NA	NA	NA	NA	NA	NA	NA	NA	NA
Samai Salted Plantain Chips 75G	Bananas	Rapeseed Oil	Salt	NA	NA	NA	NA	NA	NA	NA	NA	NA	NA	NA	NA	NA	NA	NA	NA	NA
Tesco Oven Chips 450G	Cereals & Oilcrops Misc.	Other Vegetables	Potatoes	Salt	Sunflower Oil	Wheat & Rye (Bread)	Not Matched With a Commodity	NA	NA	NA	NA	NA	NA	NA	NA	NA	NA	NA	NA	NA
Dr. Oetker Chocolate Chips Milk 100G	Butter, Cream & Ghee	Cane Sugar	Dark Chocolate	Milk	Not Matched With a Commodity	NA	NA	NA	NA	NA	NA	NA	NA	NA	NA	NA	NA	NA	NA	NA
Dr Oetker Chocolate Chips Dark 100G	Cane Sugar	Dark Chocolate	Milk	Not Matched With a Commodity	NA	NA	NA	NA	NA	NA	NA	NA	NA	NA	NA	NA	NA	NA	NA	NA
Dr. Oetker White Chocolate Chips 100G	Butter, Cream & Ghee	Cane Sugar	Dark Chocolate	Milk	Not Matched With a Commodity	NA	NA	NA	NA	NA	NA	NA	NA	NA	NA	NA	NA	NA	NA	NA
Tesco White Chocolate Chips 100G	Cane Sugar	Dark Chocolate	Milk	Not Matched With a Commodity	NA	NA	NA	NA	NA	NA	NA	NA	NA	NA	NA	NA	NA	NA	NA	NA
Tesco Milk Chocolate Chips 100G	Cane Sugar	Dark Chocolate	Milk	Not Matched With a Commodity	Milk Chocolate	NA	NA	NA	NA	NA	NA	NA	NA	NA	NA	NA	NA	NA	NA	NA
Fd/Shld Taste Good Tortilla Chips Sweet Potato 150G	Cane Sugar	Maize (Meal)	Potatoes	Salt	Sunflower Oil	NA	NA	NA	NA	NA	NA	NA	NA	NA	NA	NA	NA	NA	NA	NA
Eat Real Lentil Chips Creamy Dil 113G	NA	Other Pulses	NA	NA	NA	NA	NA	NA	NA	NA	NA	NA	NA	NA	NA	NA	NA	NA	NA	NA
Eat Real Hummus Lentil, Quinoa Chips 5 Pack 116G	Cane Sugar	Cereals & Oilcrops Misc.	Maize (Meal)	Onions & Leeks	Other Pulses	Other Vegetables	Peas	Potatoes	Rice	Root Vegetables	Salt	Tomatoes	Wheat & Rye (Bread)	Not Matched With a Commodity	NA	NA	NA	NA	NA	NA
Eat Real Lentil Chips Sea Salt 113G	Cereals & Oilcrops Misc.	Maize (Meal)	Other Pulses	Potatoes	Salt	NA	NA	NA	NA	NA	NA	NA	NA	NA	NA	NA	NA	NA	NA	NA
Eat Real Hummus Chips Tomato And Basil 135G	Cane Sugar	Cereals & Oilcrops Misc.	Onions & Leeks	Other Pulses	Other Vegetables	Potatoes	Rice	Root Vegetables	Salt	Tomatoes	Not Matched With a Commodity	NA	NA	NA	NA	NA	NA	NA	NA	NA
Tesco Free From Popped Potato Chips 4 X 23G	Barley (Beer)	Cane Sugar	Cassava	Onions & Leeks	Potatoes	Rice	Root Vegetables	Salt	Sunflower Oil	Not Matched With a Commodity	NA	NA	NA	NA	NA	NA	NA	NA	NA	NA
Eat Real Quinoa Chips Sour Cream And Chive 80G	Cane Sugar	Cereals & Oilcrops Misc.	Maize (Meal)	Onions & Leeks	Other Pulses	Other Vegetables	Peas	Rice	Root Vegetables	Salt	Not Matched With a Commodity	NA	NA	NA	NA	NA	NA	NA	NA	NA
Fd/Shld Taste Good Tortilla Chips Wholegrain 150G	Cane Sugar	Cereals & Oilcrops Misc.	Maize (Meal)	Rice	Salt	Sunflower Oil	Sunflower seeds	NA	NA	NA	NA	NA	NA	NA	NA	NA	NA	NA	NA	NA
Steak Cut Chips	NA	Potatoes	NA	NA	NA	NA	NA	NA	NA	NA	NA	NA	NA	NA	NA	NA	NA	NA	NA	NA
Green Isle Gluten Straight Cut Chips 1.5Kg	Maize (Meal)	Potatoes	Rice	Salt	Sunflower Oil	Not Matched With a Commodity	NA	NA	NA	NA	NA	NA	NA	NA	NA	NA	NA	NA	NA	NA
Green Isle Skinny Cut Chips 800G	Potatoes	Salt	Sunflower Oil	Wheat & Rye (Bread)	Not Matched With a Commodity	NA	NA	NA	NA	NA	NA	NA	NA	NA	NA	NA	NA	NA	NA	NA
Mccain Straight Cut Oven Chips 1.5Kg	Potatoes	Sunflower Oil	NA	NA	NA	NA	NA	NA	NA	NA	NA	NA	NA	NA	NA	NA	NA	NA	NA	NA
Mccain Oven Chips 750G	Potatoes	Sunflower Oil	NA	NA	NA	NA	NA	NA	NA	NA	NA	NA	NA	NA	NA	NA	NA	NA	NA	NA
Green Isle Straight Cut Fry Chips 1.5Kg	Other Vegetables	Potatoes	NA	NA	NA	NA	NA	NA	NA	NA	NA	NA	NA	NA	NA	NA	NA	NA	NA	NA
Mccain Quick Chips 4 X 100G	Potatoes	Sunflower Oil	NA	NA	NA	NA	NA	NA	NA	NA	NA	NA	NA	NA	NA	NA	NA	NA	NA	NA
Mccain Quick Chips Crinkle Cut 4 X 100G	Potatoes	Sunflower Oil	NA	NA	NA	NA	NA	NA	NA	NA	NA	NA	NA	NA	NA	NA	NA	NA	NA	NA
Green Isle Skinny Cut Chips 1.5Kg	Potatoes	Salt	Sunflower Oil	Wheat & Rye (Bread)	Not Matched With a Commodity	NA	NA	NA	NA	NA	NA	NA	NA	NA	NA	NA	NA	NA	NA	NA
Mccain Oven Chips 2.25Kg	Potatoes	Sunflower Oil	NA	NA	NA	NA	NA	NA	NA	NA	NA	NA	NA	NA	NA	NA	NA	NA	NA	NA
Tesco Finest British Chunky Oven Chips 1.5Kg	Maize (Meal)	Other Vegetables	Potatoes	Rice	Salt	Sunflower Oil	Not Matched With a Commodity	NA	NA	NA	NA	NA	NA	NA	NA	NA	NA	NA	NA	NA
Tesco Crinkle Cut Oven Chips 1.5Kg	Potatoes	Sunflower Oil	Not Matched With a Commodity	NA	NA	NA	NA	NA	NA	NA	NA	NA	NA	NA	NA	NA	NA	NA	NA	NA
Strong Roots Oven Baked Sweet Potato Chips 500G	Maize (Meal)	Potatoes	Rice	Salt	Soybean Oil	Sunflower Oil	Not Matched With a Commodity	NA	NA	NA	NA	NA	NA	NA	NA	NA	NA	NA	NA	NA
Mccain Gastro Chips 700G	Bovine Meat (dairy herd)	Maize (Meal)	Potatoes	Salt	Sunflower Oil	NA	NA	NA	NA	NA	NA	NA	NA	NA	NA	NA	NA	NA	NA	NA
Unislim Gorge Us Rustic Oven Chips 1 Kilograms	Potatoes	Sunflower Oil	NA	NA	NA	NA	NA	NA	NA	NA	NA	NA	NA	NA	NA	NA	NA	NA	NA	NA
Tesco Salt And Pepper Ridge Chips 750G	Maize (Meal)	Other Vegetables	Potatoes	Rice	Salt	Sunflower Oil	Not Matched With a Commodity	NA	NA	NA	NA	NA	NA	NA	NA	NA	NA	NA	NA	NA
Tesco Homestyle Straight Cut Oven Chips 950G	Maize (Meal)	Potatoes	Rice	Salt	Sunflower Oil	Not Matched With a Commodity	NA	NA	NA	NA	NA	NA	NA	NA	NA	NA	NA	NA	NA	NA
Mccain Home Chips Lighter 1.5Kg	Barley (Beer)	Cassava	Maize (Meal)	Potatoes	Rice	Salt	Sunflower Oil	Not Matched With a Commodity	NA	NA	NA	NA	NA	NA	NA	NA	NA	NA	NA	NA
Tesco Steak Oven Cut Chips 1.5Kg	Potatoes	Sunflower Oil	Not Matched With a Commodity	NA	NA	NA	NA	NA	NA	NA	NA	NA	NA	NA	NA	NA	NA	NA	NA	NA
Hearty Food Co Straight Cut Chips 1.5Kg	Potatoes	Sunflower Oil	Not Matched With a Commodity	NA	NA	NA	NA	NA	NA	NA	NA	NA	NA	NA	NA	NA	NA	NA	NA	NA
Tesco Homestyle Crinkle Cut Chips 950G	Maize (Meal)	Potatoes	Rice	Salt	Sunflower Oil	Not Matched With a Commodity	NA	NA	NA	NA	NA	NA	NA	NA	NA	NA	NA	NA	NA	NA
Tesco Sweet Potato Oven Chips 500G	Maize (Meal)	Onions & Leeks	Other Vegetables	Potatoes	Rice	Root Vegetables	Salt	Sunflower Oil	Not Matched With a Commodity	NA	NA	NA	NA	NA	NA	NA	NA	NA	NA	NA
Mccain Lighter Home Chips 900G	Barley (Beer)	Cassava	Maize (Meal)	Potatoes	Rice	Salt	Sunflower Oil	Wheat & Rye (Bread)	Not Matched With a Commodity	NA	NA	NA	NA	NA	NA	NA	NA	NA	NA	NA
Doritos Chilli Heatwave Tortilla Chips 180g	Cane Sugar	Cereals & Oilcrops Misc.	Maize (Meal)	Onions & Leeks	Other Pulses	Root Vegetables	Salt	Wheat & Rye (Bread)	Not Matched With a Commodity	NA	NA	NA	NA	NA	NA	NA	NA	NA	NA	NA
Pasquier Chocolate Chips Brioche Rolls8pk	Butter, Cream & Ghee	Cane Sugar	Cereals & Oilcrops Misc.	Dark Chocolate	Eggs	Milk	Other Vegetables	Salt	Water	Wheat & Rye (Bread)	Not Matched With a Commodity	NA	NA	NA	NA	NA	NA	NA	NA	NA
Kettle Chips Lightly Salted	Potatoes	Salt	Sunflower Oil	NA	NA	NA	NA	NA	NA	NA	NA	NA	NA	NA	NA	NA	NA	NA	NA	NA
Doritos Cool Original Tortilla Chips	Cane Sugar	Cereals & Oilcrops Misc.	Cheese	Maize (Meal)	Salt	Not Matched With a Commodity	NA	NA	NA	NA	NA	NA	NA	NA	NA	NA	NA	NA	NA	NA
Doritos Chilli Heatwave Tortilla Chips	Cane Sugar	Cereals & Oilcrops Misc.	Maize (Meal)	Onions & Leeks	Other Pulses	Other Vegetables	Root Vegetables	Salt	Wheat & Rye (Bread)	Not Matched With a Commodity	NA	NA	NA	NA	NA	NA	NA	NA	NA	NA
Doritos Tangy Cheese Tortilla Chips	Cane Sugar	Cereals & Oilcrops Misc.	Cheese	Maize (Meal)	Milk	Salt	Wheat & Rye (Bread)	Not Matched With a Commodity	NA	NA	NA	NA	NA	NA	NA	NA	NA	NA	NA	NA
Kettle Chips Cheddar & Red Onion	Barley (Beer)	Butter, Cream & Ghee	Cane Sugar	Cheese	Onions & Leeks	Other Vegetables	Potatoes	Salt	Sunflower Oil	Not Matched With a Commodity	NA	NA	NA	NA	NA	NA	NA	NA	NA	NA
Walkers Market Deli Garlic & Herbs Pita Chips	Cane Sugar	Onions & Leeks	Other Vegetables	Root Vegetables	Salt	Sunflower Oil	Wheat & Rye (Bread)	Not Matched With a Commodity	NA	NA	NA	NA	NA	NA	NA	NA	NA	NA	NA	NA
Doritos Lightly Salted Tortilla Chips	Cereals & Oilcrops Misc.	Maize (Meal)	Salt	Not Matched With a Commodity	NA	NA	NA	NA	NA	NA	NA	NA	NA	NA	NA	NA	NA	NA	NA	NA
Aviko Gluten Free Supercrunch Chips	Barley (Beer)	Potatoes	Rice	Salt	Sunflower Oil	Wheat & Rye (Bread)	Not Matched With a Commodity	NA	NA	NA	NA	NA	NA	NA	NA	NA	NA	NA	NA	NA
Gran Luchito Lightly Salted Gluten Free Tortilla Chips	Maize (Meal)	Salt	Sunflower Oil	NA	NA	NA	NA	NA	NA	NA	NA	NA	NA	NA	NA	NA	NA	NA	NA	NA
Walkers Market Deli Chilli & Sour Cream Pita Chips	Butter, Cream & Ghee	Cane Sugar	Other Vegetables	Salt	Sunflower Oil	Wheat & Rye (Bread)	Not Matched With a Commodity	NA	NA	NA	NA	NA	NA	NA	NA	NA	NA	NA	NA	NA
Nature's Store Gluten Free Corn Chips	Maize (Meal)	Salt	Sunflower Oil	NA	NA	NA	NA	NA	NA	NA	NA	NA	NA	NA	NA	NA	NA	NA	NA	NA
Doritos Hint of Lime Tortilla Chips	Butter, Cream & Ghee	Cane Sugar	Cereals & Oilcrops Misc.	Citrus Fruit	Maize (Meal)	Milk	Other Vegetables	Salt	Not Matched With a Commodity	NA	NA	NA	NA	NA	NA	NA	NA	NA	NA	NA
Doritos Cool Original Sharing Tortilla Chips	Cane Sugar	Cereals & Oilcrops Misc.	Cheese	Maize (Meal)	Salt	Not Matched With a Commodity	Milk	Onions & Leeks	Root Vegetables	Tomatoes	NA	NA	NA	NA	NA	NA	NA	NA	NA	NA
Mister Free'd Tortilla Chips with Blue Maize	Cereals & Oilcrops Misc.	Maize (Meal)	Root Vegetables	Salt	NA	NA	NA	NA	NA	NA	NA	NA	NA	NA	NA	NA	NA	NA	NA	NA
Mister Free'd Tortilla Chips with Kale & Spinach	Brassicas	Cereals & Oilcrops Misc.	Maize (Meal)	Other Vegetables	Salt	NA	NA	NA	NA	NA	NA	NA	NA	NA	NA	NA	NA	NA	NA	NA
Doritos Flame Grilled Steak Tortilla Chips	Cane Sugar	Cereals & Oilcrops Misc.	Maize (Meal)	Milk	Onions & Leeks	Salt	Not Matched With a Commodity	NA	NA	NA	NA	NA	NA	NA	NA	NA	NA	NA	NA	NA
Mister Free'd Tortilla Chips with Chia Seed	Cereals & Oilcrops Misc.	Maize (Meal)	Salt	NA	NA	NA	NA	NA	NA	NA	NA	NA	NA	NA	NA	NA	NA	NA	NA	NA
Mccain Micro Chips 4 X 100G	Potatoes	Sunflower Oil	NA	NA	NA	NA	NA	NA	NA	NA	NA	NA	NA	NA	NA	NA	NA	NA	NA	NA
Mccain Oven Chips 907G	Potatoes	Sunflower Oil	NA	NA	NA	NA	NA	NA	NA	NA	NA	NA	NA	NA	NA	NA	NA	NA	NA	NA
Tesco Homestyle Crinkle Cut Oven Chips 950G	Maize (Meal)	Potatoes	Rice	Salt	Sunflower Oil	Not Matched With a Commodity	NA	NA	NA	NA	NA	NA	NA	NA	NA	NA	NA	NA	NA	NA
Mccain Quick Chips Crinkles 4 X 100G	Potatoes	Sunflower Oil	NA	NA	NA	NA	NA	NA	NA	NA	NA	NA	NA	NA	NA	NA	NA	NA	NA	NA
Mccain Crinkle Oven Chips 1.5Kg	Potatoes	Sunflower Oil	NA	NA	NA	NA	NA	NA	NA	NA	NA	NA	NA	NA	NA	NA	NA	NA	NA	NA
Tesco Salt & Pepper Ridge Chips 750G	Maize (Meal)	Other Vegetables	Potatoes	Rice	Salt	Sunflower Oil	Not Matched With a Commodity	NA	NA	NA	NA	NA	NA	NA	NA	NA	NA	NA	NA	NA
Heat Em Up-Tesco Cheese Burger & Chips 215G	Bovine Meat (dairy herd)	Cane Sugar	Cereals & Oilcrops Misc.	Milk	Onions & Leeks	Other Pulses	Palm Oil	Potatoes	Salt	Sunflower Oil	Water	Wheat & Rye (Bread)	Not Matched With a Commodity	NA	NA	NA	NA	NA	NA	NA
Birds Eye Battered Cod Chips & Peas 395G	Cereals & Oilcrops Misc.	Fish (farmed)	Maize (Meal)	Milk	Palm Oil	Peas	Potatoes	Rice	Salt	Sunflower Oil	Water	Wheat & Rye (Bread)	Not Matched With a Commodity	Cane Sugar	Other Vegetables	NA	NA	NA	NA	NA
Manomasa Manchego & Green Olive Tortilla Chips	Cane Sugar	Cheese	Maize (Meal)	Olives	Onions & Leeks	Other Vegetables	Root Vegetables	Salt	Sunflower Oil	Not Matched With a Commodity	NA	NA	NA	NA	NA	NA	NA	NA	NA	NA
Manomasa Chipotle & Lime Tortilla Chips	Cane Sugar	Cereals & Oilcrops Misc.	Citrus Fruit	Maize (Meal)	Onions & Leeks	Other Vegetables	Rice	Root Vegetables	Salt	Sunflower Oil	Not Matched With a Commodity	NA	NA	NA	NA	NA	NA	NA	NA	NA
Manomasa Cantina Chips	Maize (Meal)	Salt	Sunflower Oil	NA	NA	NA	NA	NA	NA	NA	NA	NA	NA	NA	NA	NA	NA	NA	NA	NA
Manomasa Tomatillo Salsa Tortilla Chips	Barley (Beer)	Cane Sugar	Cereals & Oilcrops Misc.	Citrus Fruit	Maize (Meal)	Onions & Leeks	Other Vegetables	Root Vegetables	Salt	Sunflower Oil	Tomatoes	Not Matched With a Commodity	NA	NA	NA	NA	NA	NA	NA	NA
Kettle Chips Big Bag Lightly Salted	Potatoes	Salt	Sunflower Oil	NA	NA	NA	NA	NA	NA	NA	NA	NA	NA	NA	NA	NA	NA	NA	NA	NA
Kettle Chips Parsnips, Sweet Potato & Beetroot Vegetable Crisps	Potatoes	Root Vegetables	Salt	Sunflower Oil	NA	NA	NA	NA	NA	NA	NA	NA	NA	NA	NA	NA	NA	NA	NA	NA
Soffles Pitta Chips Rosemary & Thyme Share Bag	Cereals & Oilcrops Misc.	Olive Oil	Other Vegetables	Salt	Wheat & Rye (Bread)	Not Matched With a Commodity	NA	NA	NA	NA	NA	NA	NA	NA	NA	NA	NA	NA	NA	NA
Kettle Chips Big Bag Sea Salt & Balsamic Vinegar	Barley (Beer)	Cane Sugar	Potatoes	Salt	Sunflower Oil	Not Matched With a Commodity	NA	NA	NA	NA	NA	NA	NA	NA	NA	NA	NA	NA	NA	NA
Kettle Chips Big Bag Mature Cheddar & Red Onion	Butter, Cream & Ghee	Cane Sugar	Cheese	Onions & Leeks	Other Vegetables	Potatoes	Salt	Sunflower Oil	Not Matched With a Commodity	NA	NA	NA	NA	NA	NA	NA	NA	NA	NA	NA
Eat Real Hummus Tomato & Basil Flavoured Chips	Cane Sugar	Cereals & Oilcrops Misc.	Maize (Meal)	Onions & Leeks	Other Pulses	Other Vegetables	Potatoes	Rice	Root Vegetables	Salt	Tomatoes	Not Matched With a Commodity	NA	NA	NA	NA	NA	NA	NA	NA
Eat Real Hummus Chilli & Lemon Flavoured Chips	Barley (Beer)	Cereals & Oilcrops Misc.	Citrus Fruit	Onions & Leeks	Other Pulses	Potatoes	Rice	Root Vegetables	Salt	Not Matched With a Commodity	NA	NA	NA	NA	NA	NA	NA	NA	NA	NA
Eat Real Lentil Tomato & Basil Flavoured Chips	Cane Sugar	Cereals & Oilcrops Misc.	Onions & Leeks	Other Pulses	Other Vegetables	Potatoes	Rice	Root Vegetables	Salt	Tomatoes	Not Matched With a Commodity	NA	NA	NA	NA	NA	NA	NA	NA	NA
Luke's Organic Gluten Free Potato & Hemp Corn Chips	Cereals & Oilcrops Misc.	Maize (Meal)	Potatoes	Rice	Salt	Wheat & Rye (Bread)	Not Matched With a Commodity	NA	NA	NA	NA	NA	NA	NA	NA	NA	NA	NA	NA	NA
Eat Real Hummus Sour Cream & Chives Flavour Chips	NA	Butter, Cream & Ghee	NA	NA	NA	NA	NA	NA	NA	NA	NA	NA	NA	NA	NA	NA	NA	NA	NA	NA
Kettle Chips Ridge Jalapeno Jack	Butter, Cream & Ghee	Cheese	Milk	Onions & Leeks	Other Vegetables	Potatoes	Root Vegetables	Salt	Sunflower Oil	Not Matched With a Commodity	NA	NA	NA	NA	NA	NA	NA	NA	NA	NA
Luke's Organic Gluten Free Chia & Seed Corn Chips	Cereals & Oilcrops Misc.	Maize (Meal)	Palm Oil	Rice	Salt	Wheat & Rye (Bread)	Not Matched With a Commodity	NA	NA	NA	NA	NA	NA	NA	NA	NA	NA	NA	NA	NA
Kettle Chips Ridge Chinese Spare Rib	Cane Sugar	Cereals & Oilcrops Misc.	Onions & Leeks	Other Vegetables	Pig Meat	Potatoes	Root Vegetables	Salt	Sunflower Oil	Tomatoes	Not Matched With a Commodity	NA	NA	NA	NA	NA	NA	NA	NA	NA
Belvita Breakfast Reduced Sugar Chocolate Chips Biscuit 5 Pack 225G	Butter, Cream & Ghee	Cane Sugar	Cereals & Oilcrops Misc.	Dark Chocolate	Milk	Other Vegetables	Salt	Wheat & Rye (Bread)	Not Matched With a Commodity	NA	NA	NA	NA	NA	NA	NA	NA	NA	NA	NA
Tesco Lightly Salted Tortilla Chips 200G	Maize (Meal)	Salt	Sunflower Oil	NA	NA	NA	NA	NA	NA	NA	NA	NA	NA	NA	NA	NA	NA	NA	NA	NA
Doritos Tangy Cheese Tortilla Chips 6X30g	Cane Sugar	Cereals & Oilcrops Misc.	Cheese	Maize (Meal)	Milk	Salt	Wheat & Rye (Bread)	Not Matched With a Commodity	NA	NA	NA	NA	NA	NA	NA	NA	NA	NA	NA	NA
Kettle Chips Lightly Salted 150G	Potatoes	Salt	Sunflower Oil	NA	NA	NA	NA	NA	NA	NA	NA	NA	NA	NA	NA	NA	NA	NA	NA	NA
Kettle Chips Sea Salt & Balsamic Vinegar 150G	Cane Sugar	Potatoes	Salt	Sunflower Oil	Not Matched With a Commodity	NA	NA	NA	NA	NA	NA	NA	NA	NA	NA	NA	NA	NA	NA	NA
Tesco Cool Tortilla Chips 200G	Cane Sugar	Maize (Meal)	Milk	Onions & Leeks	Other Vegetables	Root Vegetables	Salt	Sunflower Oil	Tomatoes	Not Matched With a Commodity	NA	NA	NA	NA	NA	NA	NA	NA	NA	NA
Kettle Chips Mature Cheddar & Red Onion 150G	Cane Sugar	Milk	Onions & Leeks	Other Vegetables	Potatoes	Salt	Sunflower Oil	Not Matched With a Commodity	NA	NA	NA	NA	NA	NA	NA	NA	NA	NA	NA	NA
Tesco Potato Chips 150G	Potatoes	Salt	Sunflower Oil	NA	NA	NA	NA	NA	NA	NA	NA	NA	NA	NA	NA	NA	NA	NA	NA	NA
Kettle Chips Sweet Chilli 150G	Butter, Cream & Ghee	Cane Sugar	Citrus Fruit	Milk	Onions & Leeks	Other Vegetables	Potatoes	Root Vegetables	Salt	Sunflower Oil	Not Matched With a Commodity	NA	NA	NA	NA	NA	NA	NA	NA	NA
Belvita Crunchy Chocolate Chips 300G	Cane Sugar	Cereals & Oilcrops Misc.	Dark Chocolate	Milk	Salt	Not Matched With a Commodity	NA	NA	NA	NA	NA	NA	NA	NA	NA	NA	NA	NA	NA	NA
Tesco Nacho Cheese Tortilla Chips 200G	Barley (Beer)	Cane Sugar	Maize (Meal)	Milk	Onions & Leeks	Root Vegetables	Salt	Sunflower Oil	Not Matched With a Commodity	NA	NA	NA	NA	NA	NA	NA	NA	NA	NA	NA
Whitworths Banana Chips 175G	Bananas	Cane Sugar	Other Fruit	Not Matched With a Commodity	NA	NA	NA	NA	NA	NA	NA	NA	NA	NA	NA	NA	NA	NA	NA	NA
Tesco Tortilla Chips Lightly Salted 175G	Maize (Meal)	Salt	Sunflower Oil	NA	NA	NA	NA	NA	NA	NA	NA	NA	NA	NA	NA	NA	NA	NA	NA	NA
Kettle Chips Sea Salt & Black Pepper Corns 150G	Cane Sugar	Other Vegetables	Potatoes	Salt	Sunflower Oil	Not Matched With a Commodity	NA	NA	NA	NA	NA	NA	NA	NA	NA	NA	NA	NA	NA	NA
Popchips Bbq Popped Potato Chips 85G	Cane Sugar	Milk	Onions & Leeks	Potatoes	Rice	Root Vegetables	Salt	Sunflower Oil	Tomatoes	Not Matched With a Commodity	Other Vegetables	NA	NA	NA	NA	NA	NA	NA	NA	NA
Kettle Chips Sour Cream & Sweet Onion 150G	Butter, Cream & Ghee	Cane Sugar	Citrus Fruit	Milk	Onions & Leeks	Potatoes	Salt	Sunflower Oil	Not Matched With a Commodity	NA	NA	NA	NA	NA	NA	NA	NA	NA	NA	NA
Popchips Original Popped Potato Chips 85G	Potatoes	Rice	Salt	Sunflower Oil	NA	NA	NA	NA	NA	NA	NA	NA	NA	NA	NA	NA	NA	NA	NA	NA
Popchips Sea Salt & Vinegar Chips 85G	Barley (Beer)	Cane Sugar	Potatoes	Rice	Salt	Sunflower Oil	Not Matched With a Commodity	Other Vegetables	NA	NA	NA	NA	NA	NA	NA	NA	NA	NA	NA	NA
Kettle Chips Crispy Bacon 150G	Cane Sugar	Onions & Leeks	Pig Meat	Potatoes	Rice	Salt	Sunflower Oil	Not Matched With a Commodity	NA	NA	NA	NA	NA	NA	NA	NA	NA	NA	NA	NA
Popchips Sour Cream & Onion Potato Chips 85G	Butter, Cream & Ghee	Cane Sugar	Milk	Onions & Leeks	Other Vegetables	Potatoes	Rice	Root Vegetables	Salt	Sunflower Oil	Not Matched With a Commodity	NA	NA	NA	NA	NA	NA	NA	NA	NA
Grace Sweet Ripe Plantain Chips Unsalted 85G	Bananas	Rapeseed Oil	NA	NA	NA	NA	NA	NA	NA	NA	NA	NA	NA	NA	NA	NA	NA	NA	NA	NA
Samai Sweet Plantain Chips 75G	Bananas	Rapeseed Oil	NA	NA	NA	NA	NA	NA	NA	NA	NA	NA	NA	NA	NA	NA	NA	NA	NA	NA
Kettle Chips Olive & Feta 135G	Cane Sugar	Citrus Fruit	Milk	Olive Oil	Olives	Onions & Leeks	Other Vegetables	Potatoes	Root Vegetables	Salt	Sunflower Oil	Not Matched With a Commodity	NA	NA	NA	NA	NA	NA	NA	NA
Grace Green Plantain Chips Salted 85G	Bananas	Rapeseed Oil	Salt	NA	NA	NA	NA	NA	NA	NA	NA	NA	NA	NA	NA	NA	NA	NA	NA	NA
Eat Real Hummus Chips Tomato & Basil 135G	Cane Sugar	Cereals & Oilcrops Misc.	Onions & Leeks	Other Pulses	Other Vegetables	Potatoes	Rice	Root Vegetables	Salt	Tomatoes	Not Matched With a Commodity	Maize (Meal)	NA	NA	NA	NA	NA	NA	NA	NA
Tesco Tortilla Chips Hot Chill Flavour 200G	Cane Sugar	Maize (Meal)	Onions & Leeks	Other Vegetables	Rice	Root Vegetables	Salt	Sunflower Oil	Tomatoes	Not Matched With a Commodity	NA	NA	NA	NA	NA	NA	NA	NA	NA	NA
Popchips Bbq Popped Potato Chips 23G	Cane Sugar	Milk	Onions & Leeks	Potatoes	Rice	Root Vegetables	Salt	Sunflower Oil	Tomatoes	Not Matched With a Commodity	Other Vegetables	NA	NA	NA	NA	NA	NA	NA	NA	NA
Eat Real Quinoa Chips Sour Cream & Chive 80G	Cane Sugar	Cereals & Oilcrops Misc.	Maize (Meal)	Onions & Leeks	Other Pulses	Other Vegetables	Peas	Rice	Root Vegetables	Salt	Not Matched With a Commodity	NA	NA	NA	NA	NA	NA	NA	NA	NA
Urban Fruit Coconut Chips Straight Up 25G	Other Fruit	Salt	NA	NA	NA	NA	NA	NA	NA	NA	NA	NA	NA	NA	NA	NA	NA	NA	NA	NA
Proper Chips Sea Salt Lentil Chips 20G	Maize (Meal)	Other Pulses	Potatoes	Salt	Sunflower Oil	NA	NA	NA	NA	NA	NA	NA	NA	NA	NA	NA	NA	NA	NA	NA
Popchips Sea Salt & Vinegar Potato Chips 23G	Barley (Beer)	Cane Sugar	Potatoes	Rice	Salt	Sunflower Oil	Not Matched With a Commodity	Other Vegetables	NA	NA	NA	NA	NA	NA	NA	NA	NA	NA	NA	NA
Food Should Taste Good Tortilla Chips Sweet Potato 150G	Cane Sugar	Maize (Meal)	Potatoes	Salt	Sunflower Oil	NA	NA	NA	NA	NA	NA	NA	NA	NA	NA	NA	NA	NA	NA	NA
Colman's Share The Flavour Sweet Potato Chips 25G	Cane Sugar	Cereals & Oilcrops Misc.	Onions & Leeks	Other Vegetables	Palm Oil	Potatoes	Root Vegetables	Salt	Tomatoes	Wheat & Rye (Bread)	Wine	Not Matched With a Commodity	NA	NA	NA	NA	NA	NA	NA	NA
Food Should Taste Good Tortilla Chips Blue Corn 150G	Cane Sugar	Cereals & Oilcrops Misc.	Maize (Meal)	Rice	Salt	Sunflower Oil	Sunflower seeds	NA	NA	NA	NA	NA	NA	NA	NA	NA	NA	NA	NA	NA
Doritos Honey Rib & Lemon Tortilla Chips 162G	Cane Sugar	Maize (Meal)	Milk	Onions & Leeks	Salt	Sunflower Oil	Not Matched With a Commodity	NA	NA	NA	NA	NA	NA	NA	NA	NA	NA	NA	NA	NA
Kettle Lightly Salted Chips 50G	Potatoes	Salt	Sunflower Oil	NA	NA	NA	NA	NA	NA	NA	NA	NA	NA	NA	NA	NA	NA	NA	NA	NA
Doritos Habanero & Guacamole Tortilla Chips 162G	Butter, Cream & Ghee	Cane Sugar	Cheese	Maize (Meal)	Milk	Onions & Leeks	Other Vegetables	Salt	Sunflower Oil	Tomatoes	Not Matched With a Commodity	NA	NA	NA	NA	NA	NA	NA	NA	NA
Tesco Free From Sweet Potato & Red Pepper Corn Chips 5X30g	Barley (Beer)	Berries & Grapes	Cane Sugar	Maize (Meal)	Onions & Leeks	Other Vegetables	Potatoes	Root Vegetables	Salt	Sunflower Oil	Tomatoes	Wine	Not Matched With a Commodity	NA	NA	NA	NA	NA	NA	NA
Dr Oetker Jumbo Milk Chocolate Chips 125G	Cane Sugar	Dark Chocolate	Milk	Not Matched With a Commodity	NA	NA	NA	NA	NA	NA	NA	NA	NA	NA	NA	NA	NA	NA	NA	NA
Food Should Taste Good Tortilla Chips Wholegrain 150G	Cane Sugar	Cereals & Oilcrops Misc.	Maize (Meal)	Rice	Salt	Sunflower Oil	Sunflower seeds	NA	NA	NA	NA	NA	NA	NA	NA	NA	NA	NA	NA	NA
Properchips Barbecue Lentil Chips 20G	Cane Sugar	Cereals & Oilcrops Misc.	Maize (Meal)	Onions & Leeks	Other Fruit	Other Pulses	Other Vegetables	Potatoes	Rice	Root Vegetables	Salt	Sunflower Oil	Tomatoes	Not Matched With a Commodity	NA	NA	NA	NA	NA	NA
Metcalfe's Corn Chips Sizzlin' Bbq 85G	Cane Sugar	Maize (Meal)	Onions & Leeks	Other Vegetables	Potatoes	Root Vegetables	Salt	Sunflower Oil	Tomatoes	Not Matched With a Commodity	NA	NA	NA	NA	NA	NA	NA	NA	NA	NA
Tyrrells lightly sea salted potato chips	Potatoes	Salt	Sunflower Oil	NA	NA	NA	NA	NA	NA	NA	NA	NA	NA	NA	NA	NA	NA	NA	NA	NA
Tyrrells mature cheddar & chives potato chips	Cane Sugar	Milk	Onions & Leeks	Other Vegetables	Potatoes	Root Vegetables	Salt	Sunflower Oil	Not Matched With a Commodity	NA	NA	NA	NA	NA	NA	NA	NA	NA	NA	NA
Tyrrells naked no-salt potato chips	Potatoes	Sunflower Oil	NA	NA	NA	NA	NA	NA	NA	NA	NA	NA	NA	NA	NA	NA	NA	NA	NA	NA
Hugo & Celine Crispy Chips Dog Treats	Bovine Meat (beef herd)	NA	NA	NA	NA	NA	NA	NA	NA	NA	NA	NA	NA	NA	NA	NA	NA	NA	NA	NA
Waitrose Christmas Turkey & Stuffing Tortilla Chips	Cane Sugar	Maize (Meal)	Onions & Leeks	Other Vegetables	Potatoes	Root Vegetables	Salt	Sunflower Oil	Tomatoes	Not Matched With a Commodity	NA	NA	NA	NA	NA	NA	NA	NA	NA	NA
Walkers Market Deli Anglesey Sea Salt Potato Chips	Cereals & Oilcrops Misc.	Potatoes	Salt	Not Matched With a Commodity	NA	NA	NA	NA	NA	NA	NA	NA	NA	NA	NA	NA	NA	NA	NA	NA
Kettle Chips Lightly Salted Crisps	Potatoes	Salt	Sunflower Oil	NA	NA	NA	NA	NA	NA	NA	NA	NA	NA	NA	NA	NA	NA	NA	NA	NA
Kettle Chips Salt & Balsamic Vinegar Crisps	Cane Sugar	Potatoes	Salt	Sunflower Oil	Not Matched With a Commodity	NA	NA	NA	NA	NA	NA	NA	NA	NA	NA	NA	NA	NA	NA	NA
Kettle Chips Mature Cheddar & Red Onion Crisps	Cane Sugar	Milk	Onions & Leeks	Other Vegetables	Potatoes	Salt	Sunflower Oil	Not Matched With a Commodity	Barley (Beer)	NA	NA	NA	NA	NA	NA	NA	NA	NA	NA	NA
Kettle Chips Sweet Chilli & Sour Cream Crisps	Butter, Cream & Ghee	Cane Sugar	Citrus Fruit	Milk	Onions & Leeks	Other Vegetables	Potatoes	Root Vegetables	Salt	Sunflower Oil	Not Matched With a Commodity	NA	NA	NA	NA	NA	NA	NA	NA	NA
Kettle Chips Salt & Black Peppercorns Crisps	Cane Sugar	Other Vegetables	Potatoes	Salt	Sunflower Oil	Not Matched With a Commodity	NA	NA	NA	NA	NA	NA	NA	NA	NA	NA	NA	NA	NA	NA
Popchips potato chips - barbecue	Cane Sugar	Milk	Onions & Leeks	Potatoes	Rice	Root Vegetables	Salt	Sunflower Oil	Tomatoes	Not Matched With a Commodity	NA	NA	NA	NA	NA	NA	NA	NA	NA	NA
Popchips potato chips - salt & vinegar	Barley (Beer)	Cane Sugar	Potatoes	Rice	Salt	Sunflower Oil	Not Matched With a Commodity	NA	NA	NA	NA	NA	NA	NA	NA	NA	NA	NA	NA	NA
Popchips potato chips - original	Potatoes	Rice	Salt	Sunflower Oil	NA	NA	NA	NA	NA	NA	NA	NA	NA	NA	NA	NA	NA	NA	NA	NA
Popchips potato chips - sour cream & onion	Butter, Cream & Ghee	Cane Sugar	Milk	Onions & Leeks	Other Vegetables	Potatoes	Rice	Root Vegetables	Salt	Sunflower Oil	Not Matched With a Commodity	NA	NA	NA	NA	NA	NA	NA	NA	NA
Popchips potato chips - salt and pepper	Barley (Beer)	Cane Sugar	Other Vegetables	Potatoes	Rice	Root Vegetables	Salt	Sunflower Oil	Not Matched With a Commodity	NA	NA	NA	NA	NA	NA	NA	NA	NA	NA	NA
Walkers Market Deli garlic & herbs sharing pita chips	Cane Sugar	Oatmeal	Onions & Leeks	Other Vegetables	Root Vegetables	Salt	Sunflower Oil	Wheat & Rye (Bread)	Not Matched With a Commodity	NA	NA	NA	NA	NA	NA	NA	NA	NA	NA	NA
Tyrrells sea salt & black pepper potato chips	Cane Sugar	Other Vegetables	Potatoes	Rice	Salt	Sunflower Oil	Not Matched With a Commodity	NA	NA	NA	NA	NA	NA	NA	NA	NA	NA	NA	NA	NA
Market Deli Pita Chips Sweet Chilli Sour Cream	Butter, Cream & Ghee	Milk	Oatmeal	Other Vegetables	Salt	Sunflower Oil	Wheat & Rye (Bread)	Not Matched With a Commodity	NA	NA	NA	NA	NA	NA	NA	NA	NA	NA	NA	NA
Tyrrells mixed root vegetable chips	Root Vegetables	Salt	Sunflower Oil	NA	NA	NA	NA	NA	NA	NA	NA	NA	NA	NA	NA	NA	NA	NA	NA	NA
Morrisons The Best Maris Piper Chunky Chips	Maize (Meal)	Other Vegetables	Potatoes	Rice	Salt	Sunflower Oil	Wheat & Rye (Bread)	Not Matched With a Commodity	Peas	NA	NA	NA	NA	NA	NA	NA	NA	NA	NA	NA
Kettle Chips Sea Salt & Balsamic Vinegar Multipack Crisps	Cane Sugar	Potatoes	Salt	Sunflower Oil	Not Matched With a Commodity	NA	NA	NA	NA	NA	NA	NA	NA	NA	NA	NA	NA	NA	NA	NA
BelVita Breakfast Biscuits Cocoa with Chocolate Chips 5 Pack	Butter, Cream & Ghee	Cane Sugar	Cereals & Oilcrops Misc.	Dark Chocolate	Milk	Rapeseed Oil	Salt	Wheat & Rye (Bread)	Not Matched With a Commodity	Other Pulses	NA	NA	NA	NA	NA	NA	NA	NA	NA	NA
Morrisons Lightly Salted Tortilla Chips	Maize (Meal)	Salt	Sunflower Oil	NA	NA	NA	NA	NA	NA	NA	NA	NA	NA	NA	NA	NA	NA	NA	NA	NA
Schwartz Curry Sauce For Chips Mix	Cane Sugar	Milk	Onions & Leeks	Other Vegetables	Root Vegetables	Salt	Sunflower Oil	Tomatoes	Wheat & Rye (Bread)	Not Matched With a Commodity	NA	NA	NA	NA	NA	NA	NA	NA	NA	NA
Dr. Oetker Jumbo Milk Chocolate Chips	Cane Sugar	Dark Chocolate	Milk	Not Matched With a Commodity	NA	NA	NA	NA	NA	NA	NA	NA	NA	NA	NA	NA	NA	NA	NA	NA
Doritos Cool Original Tortilla Chips 180g	Cane Sugar	Cereals & Oilcrops Misc.	Cheese	Maize (Meal)	Milk	Salt	Not Matched With a Commodity	NA	NA	NA	NA	NA	NA	NA	NA	NA	NA	NA	NA	NA
Doritos Tangy Cheese Tortilla Chips 180g	Cane Sugar	Cereals & Oilcrops Misc.	Cheese	Maize (Meal)	Milk	Salt	Wheat & Rye (Bread)	Not Matched With a Commodity	NA	NA	NA	NA	NA	NA	NA	NA	NA	NA	NA	NA
Doritos Chilli Heatwave Tortilla Chips 6x30g	Cane Sugar	Cereals & Oilcrops Misc.	Maize (Meal)	Onions & Leeks	Other Pulses	Root Vegetables	Salt	Wheat & Rye (Bread)	Not Matched With a Commodity	NA	NA	NA	NA	NA	NA	NA	NA	NA	NA	NA
Fish n Chips Salt & Vinegar	Barley (Beer)	Cane Sugar	Cereals & Oilcrops Misc.	Milk	Other Fruit	Salt	Wheat & Rye (Bread)	Not Matched With a Commodity	NA	NA	NA	NA	NA	NA	NA	NA	NA	NA	NA	NA
Mc Coy'S Chips Chip Shop Salt & Vinegar	Barley (Beer)	Cane Sugar	Maize (Meal)	Potatoes	Rice	Salt	Sunflower Oil	Not Matched With a Commodity	NA	NA	NA	NA	NA	NA	NA	NA	NA	NA	NA	NA
Mc Coy'S Chips Chip Shop Sea Salted	Barley (Beer)	Maize (Meal)	Potatoes	Rice	Salt	Sunflower Oil	Not Matched With a Commodity	NA	NA	NA	NA	NA	NA	NA	NA	NA	NA	NA	NA	NA
Mc Coy'S Chips Chip Shop Curry Sauce	Barley (Beer)	Cane Sugar	Maize (Meal)	Onions & Leeks	Other Vegetables	Potatoes	Rice	Salt	Sunflower Oil	Not Matched With a Commodity	NA	NA	NA	NA	NA	NA	NA	NA	NA	NA
Eat Real Hummus Chips Sea Salt	Cereals & Oilcrops Misc.	Maize (Meal)	Other Pulses	Potatoes	Rice	Salt	NA	NA	NA	NA	NA	NA	NA	NA	NA	NA	NA	NA	NA	NA
Morrisons Spicy BBQ Popped Chips	Cane Sugar	Cereals & Oilcrops Misc.	Potatoes	Rice	Root Vegetables	Salt	Sunflower Oil	Not Matched With a Commodity	NA	NA	NA	NA	NA	NA	NA	NA	NA	NA	NA	NA
Kettle Chips Lightly Salted Multipack Crisps	Potatoes	Salt	Sunflower Oil	NA	NA	NA	NA	NA	NA	NA	NA	NA	NA	NA	NA	NA	NA	NA	NA	NA
Kettle Chips Sea Salt & Balsamic Vinegar of Modena Crisps	Cane Sugar	Potatoes	Salt	Sunflower Oil	Not Matched With a Commodity	Barley (Beer)	NA	NA	NA	NA	NA	NA	NA	NA	NA	NA	NA	NA	NA	NA
Kettle Chips Sea Salt & Crushed Black Pepper Crisps	Cane Sugar	Other Vegetables	Potatoes	Salt	Sunflower Oil	Not Matched With a Commodity	Barley (Beer)	NA	NA	NA	NA	NA	NA	NA	NA	NA	NA	NA	NA	NA
Kettle Chips Sour Cream & Sweet Onion Crisps	Butter, Cream & Ghee	Cane Sugar	Citrus Fruit	Milk	Onions & Leeks	Potatoes	Salt	Sunflower Oil	Not Matched With a Commodity	NA	NA	NA	NA	NA	NA	NA	NA	NA	NA	NA
Kettle Chips Crispy Bacon & Maple Syrup Crisps	Cane Sugar	Onions & Leeks	Pig Meat	Potatoes	Rice	Salt	Sunflower Oil	Not Matched With a Commodity	NA	NA	NA	NA	NA	NA	NA	NA	NA	NA	NA	NA
Doritos Hint of Lime Sharing Tortilla Chips	Butter, Cream & Ghee	Cane Sugar	Cereals & Oilcrops Misc.	Citrus Fruit	Maize (Meal)	Milk	Other Vegetables	Salt	Not Matched With a Commodity	NA	NA	NA	NA	NA	NA	NA	NA	NA	NA	NA
Koikeya Original Premium Japanese Potato Chips Wasabi Nori	Cane Sugar	Onions & Leeks	Other Pulses	Other Vegetables	Potatoes	Root Vegetables	Salt	Sunflower Oil	Wheat & Rye (Bread)	Not Matched With a Commodity	NA	NA	NA	NA	NA	NA	NA	NA	NA	NA
Koikeya Original Premium Japanese Potato Chips Teriyaki	Cane Sugar	Other Pulses	Potatoes	Rice	Root Vegetables	Salt	Sunflower Oil	Wheat & Rye (Bread)	Not Matched With a Commodity	NA	NA	NA	NA	NA	NA	NA	NA	NA	NA	NA
Waitrose Chunky Chips	Maize (Meal)	Potatoes	Rice	Salt	Sunflower Oil	Wheat & Rye (Bread)	Not Matched With a Commodity	NA	NA	NA	NA	NA	NA	NA	NA	NA	NA	NA	NA	NA
Mash Direct Beer Battered Chips	Barley (Beer)	Cereals & Oilcrops Misc.	Citrus Fruit	Maize (Meal)	Potatoes	Rice	Salt	Water	Wheat & Rye (Bread)	Not Matched With a Commodity	NA	NA	NA	NA	NA	NA	NA	NA	NA	NA
Whitworths Banana Chips	Bananas	Cane Sugar	Other Fruit	Not Matched With a Commodity	NA	NA	NA	NA	NA	NA	NA	NA	NA	NA	NA	NA	NA	NA	NA	NA
Waitrose Bubbly Beer Battered Haddock & Chips	Barley (Beer)	Cereals & Oilcrops Misc.	Fish (farmed)	Maize (Meal)	Milk	Other Vegetables	Palm Oil	Potatoes	Salt	Water	Wheat & Rye (Bread)	Not Matched With a Commodity	NA	NA	NA	NA	NA	NA	NA	NA
Samai Naturally Sweet Plantain Chips	Bananas	Rapeseed Oil	NA	NA	NA	NA	NA	NA	NA	NA	NA	NA	NA	NA	NA	NA	NA	NA	NA	NA
Samai Plantain Salted Chips	Bananas	Rapeseed Oil	Salt	NA	NA	NA	NA	NA	NA	NA	NA	NA	NA	NA	NA	NA	NA	NA	NA	NA
Samai Jalapeno Chilli Plantain Chips	Bananas	Other Vegetables	Rapeseed Oil	Salt	Not Matched With a Commodity	NA	NA	NA	NA	NA	NA	NA	NA	NA	NA	NA	NA	NA	NA	NA
Samai Plantain Garlic Chips	Bananas	Rapeseed Oil	Root Vegetables	Salt	Not Matched With a Commodity	NA	NA	NA	NA	NA	NA	NA	NA	NA	NA	NA	NA	NA	NA	NA
Waitrose Chips with Beef Dripping	Bovine Meat (dairy herd)	Cereals & Oilcrops Misc.	Other Vegetables	Potatoes	Salt	Sunflower Oil	Wheat & Rye (Bread)	Not Matched With a Commodity	NA	NA	NA	NA	NA	NA	NA	NA	NA	NA	NA	NA
Waitrose chunky chips	Maize (Meal)	Potatoes	Rice	Salt	Sunflower Oil	Wheat & Rye (Bread)	Not Matched With a Commodity	NA	NA	NA	NA	NA	NA	NA	NA	NA	NA	NA	NA	NA
McCain Microwave Quick Chips Straight Cut	Potatoes	Sunflower Oil	NA	NA	NA	NA	NA	NA	NA	NA	NA	NA	NA	NA	NA	NA	NA	NA	NA	NA
Kettle Chips Balsamic Vinegar & Sea Salt	Barley (Beer)	Cane Sugar	Potatoes	Salt	Sunflower Oil	Not Matched With a Commodity	NA	NA	NA	NA	NA	NA	NA	NA	NA	NA	NA	NA	NA	NA
Kettle Chips Sweet Chilli & Sour Cream	Butter, Cream & Ghee	Cane Sugar	Citrus Fruit	Milk	Onions & Leeks	Other Vegetables	Potatoes	Root Vegetables	Salt	Sunflower Oil	Not Matched With a Commodity	NA	NA	NA	NA	NA	NA	NA	NA	NA
Kettle Chips Sea Salt with Black Peppercorns	Barley (Beer)	Cane Sugar	Other Vegetables	Potatoes	Salt	Sunflower Oil	Not Matched With a Commodity	NA	NA	NA	NA	NA	NA	NA	NA	NA	NA	NA	NA	NA
Doritos Tangy Cheese Tortilla Chips 30g x	Cane Sugar	Cereals & Oilcrops Misc.	Cheese	Maize (Meal)	Milk	Salt	Wheat & Rye (Bread)	Not Matched With a Commodity	NA	NA	NA	NA	NA	NA	NA	NA	NA	NA	NA	NA
Kettle Chips Lightly Salted 30g x	Potatoes	Salt	Sunflower Oil	NA	NA	NA	NA	NA	NA	NA	NA	NA	NA	NA	NA	NA	NA	NA	NA	NA
Kettle Chips Salt & Balsamic Vinegar 30g x	Barley (Beer)	Cane Sugar	Potatoes	Salt	Sunflower Oil	Not Matched With a Commodity	NA	NA	NA	NA	NA	NA	NA	NA	NA	NA	NA	NA	NA	NA
Kettle Chips Sour Cream & Onion	Butter, Cream & Ghee	Cane Sugar	Citrus Fruit	Milk	Onions & Leeks	Potatoes	Salt	Sunflower Oil	Not Matched With a Commodity	NA	NA	NA	NA	NA	NA	NA	NA	NA	NA	NA
Kettle Chips Assorted 30g x	Barley (Beer)	Butter, Cream & Ghee	Cane Sugar	Cheese	Onions & Leeks	Other Vegetables	Potatoes	Salt	Sunflower Oil	Not Matched With a Commodity	NA	NA	NA	NA	NA	NA	NA	NA	NA	NA
Kettle Chips Crispy Bacon & Maple Syrup	Cane Sugar	Onions & Leeks	Pig Meat	Potatoes	Rice	Salt	Sunflower Oil	Not Matched With a Commodity	NA	NA	NA	NA	NA	NA	NA	NA	NA	NA	NA	NA
Kettle Chips Cheddar Cheese & Onion 30g x	Barley (Beer)	Butter, Cream & Ghee	Cane Sugar	Cheese	Onions & Leeks	Other Vegetables	Potatoes	Salt	Sunflower Oil	Not Matched With a Commodity	NA	NA	NA	NA	NA	NA	NA	NA	NA	NA
Off The Eaten Path Sea Salt Rice & Pea Chips	Other Pulses	Peas	Rice	Salt	Sunflower Oil	NA	NA	NA	NA	NA	NA	NA	NA	NA	NA	NA	NA	NA	NA	NA
Urban Fruit Coconut Chips Straight Up	Other Fruit	Salt	NA	NA	NA	NA	NA	NA	NA	NA	NA	NA	NA	NA	NA	NA	NA	NA	NA	NA
Off The Eaten Path Salted Popped Rice & Pea Chips	Other Pulses	Peas	Rice	Salt	Sunflower Oil	NA	NA	NA	NA	NA	NA	NA	NA	NA	NA	NA	NA	NA	NA	NA
Off The Eaten Path Sour Cream Popped Rice & Pea Chips	Butter, Cream & Ghee	Onions & Leeks	Other Pulses	Other Vegetables	Peas	Rice	Salt	Sunflower Oil	Not Matched With a Commodity	NA	NA	NA	NA	NA	NA	NA	NA	NA	NA	NA
Off The Eaten Path Caramelised Onion & Vinegar Rice & Pea Chips	Cane Sugar	Onions & Leeks	Other Fruit	Other Pulses	Other Vegetables	Peas	Rice	Root Vegetables	Salt	Sunflower Oil	Not Matched With a Commodity	NA	NA	NA	NA	NA	NA	NA	NA	NA
Doritos Heatburst BBQ Tortilla Chips	Cane Sugar	Maize (Meal)	Other Vegetables	Salt	Sunflower Oil	Not Matched With a Commodity	NA	NA	NA	NA	NA	NA	NA	NA	NA	NA	NA	NA	NA	NA
Doritos Collisions Chilli & Guacamole Tortilla Chips	Butter, Cream & Ghee	Cane Sugar	Cheese	Maize (Meal)	Milk	Onions & Leeks	Other Vegetables	Salt	Sunflower Oil	Tomatoes	Not Matched With a Commodity	NA	NA	NA	NA	NA	NA	NA	NA	NA
Doritos Collisions Glazed Ribs & Lemon Tortilla Chips	Cane Sugar	Maize (Meal)	Milk	Onions & Leeks	Salt	Sunflower Oil	Not Matched With a Commodity	NA	NA	NA	NA	NA	NA	NA	NA	NA	NA	NA	NA	NA
Terra Stripes & Blues Sea Salt Vegetable Chips	Cereals & Oilcrops Misc.	Potatoes	Rapeseed Oil	Root Vegetables	Salt	Sunflower Oil	NA	NA	NA	NA	NA	NA	NA	NA	NA	NA	NA	NA	NA	NA
Terra Chips Blues	Potatoes	Salt	Sunflower Oil	NA	NA	NA	NA	NA	NA	NA	NA	NA	NA	NA	NA	NA	NA	NA	NA	NA
Terra Chips Sweet Potato Crinkle Sea Salt	Cereals & Oilcrops Misc.	Potatoes	Rapeseed Oil	Salt	Sunflower Oil	NA	NA	NA	NA	NA	NA	NA	NA	NA	NA	NA	NA	NA	NA	NA
Essential Waitrose Salted Tortilla Chips	Maize (Meal)	Salt	Sunflower Oil	NA	NA	NA	NA	NA	NA	NA	NA	NA	NA	NA	NA	NA	NA	NA	NA	NA
Old El Paso Nachips Tortilla Chips	Maize (Meal)	Salt	Sunflower Oil	NA	NA	NA	NA	NA	NA	NA	NA	NA	NA	NA	NA	NA	NA	NA	NA	NA
Sesame Blues Organic Blue Corn Chips	Cereals & Oilcrops Misc.	Maize (Meal)	Salt	Sunflower Oil	NA	NA	NA	NA	NA	NA	NA	NA	NA	NA	NA	NA	NA	NA	NA	NA
Eat Real Quinoa Sour Cream & Chive Flavoured Chips	Cane Sugar	Cereals & Oilcrops Misc.	Maize (Meal)	Onions & Leeks	Other Pulses	Other Vegetables	Peas	Rice	Root Vegetables	Salt	Not Matched With a Commodity	NA	NA	NA	NA	NA	NA	NA	NA	NA
Eat Real Lentil Creamy Dill Flavoured Chips	Cane Sugar	Cereals & Oilcrops Misc.	Onions & Leeks	Other Pulses	Other Vegetables	Potatoes	Rice	Salt	Not Matched With a Commodity	NA	NA	NA	NA	NA	NA	NA	NA	NA	NA	NA
Eat Real Lentil Chilli & Lemon Flavoured Chips	NA	Other Pulses	NA	NA	NA	NA	NA	NA	NA	NA	NA	NA	NA	NA	NA	NA	NA	NA	NA	NA
McCoy's Ridge Cut Meaty Chips 25g x	Barley (Beer)	Cane Sugar	Onions & Leeks	Other Vegetables	Pig Meat	Root Vegetables	Salt	Sunflower Oil	Tomatoes	Wheat & Rye (Bread)	Not Matched With a Commodity	NA	NA	NA	NA	NA	NA	NA	NA	NA
Tyrrells Lightly Salted Potato Chips	Potatoes	Salt	Sunflower Oil	NA	NA	NA	NA	NA	NA	NA	NA	NA	NA	NA	NA	NA	NA	NA	NA	NA
Luke's Organic Gluten Free Kale Multigrain Corn Chips	Brassicas	Cereals & Oilcrops Misc.	Maize (Meal)	Rice	Salt	Wheat & Rye (Bread)	Not Matched With a Commodity	NA	NA	NA	NA	NA	NA	NA	NA	NA	NA	NA	NA	NA
Manomasa Green Lemon & Pink Peppercorn Tortilla Chips	Barley (Beer)	Cane Sugar	Citrus Fruit	Maize (Meal)	Onions & Leeks	Other Pulses	Other Vegetables	Root Vegetables	Salt	Sunflower Oil	Not Matched With a Commodity	NA	NA	NA	NA	NA	NA	NA	NA	NA
Luke's Organic Gluten Free Corn & Lentil Chips	Cereals & Oilcrops Misc.	Maize (Meal)	Other Pulses	Rice	Salt	Wheat & Rye (Bread)	Not Matched With a Commodity	NA	NA	NA	NA	NA	NA	NA	NA	NA	NA	NA	NA	NA
Clearspring Organic Brown Rice Chips Red Lentil	Other Pulses	Rice	Salt	Sunflower Oil	Wheat & Rye (Bread)	Not Matched With a Commodity	NA	NA	NA	NA	NA	NA	NA	NA	NA	NA	NA	NA	NA	NA
Amaizin Family Size Corn Chips	Maize (Meal)	Salt	Sunflower Oil	Not Matched With a Commodity	NA	NA	NA	NA	NA	NA	NA	NA	NA	NA	NA	NA	NA	NA	NA	NA
Eat Real Quinoa Chilli & Lime Flavoured Chips	NA	Cereals & Oilcrops Misc.	NA	NA	NA	NA	NA	NA	NA	NA	NA	NA	NA	NA	NA	NA	NA	NA	NA	NA
Simba Mrs Balls Chutney Flavoured Potato Chips	Barley (Beer)	Cane Sugar	Maize (Meal)	Onions & Leeks	Other Fruit	Other Vegetables	Potatoes	Rapeseed Oil	Root Vegetables	Salt	Not Matched With a Commodity	NA	NA	NA	NA	NA	NA	NA	NA	NA
FoodShouldTasteGood Gluten Free Blue Corn Tortilla Chips	Cane Sugar	Cereals & Oilcrops Misc.	Maize (Meal)	Rice	Salt	Sunflower Oil	Sunflower seeds	NA	NA	NA	NA	NA	NA	NA	NA	NA	NA	NA	NA	NA
Eat Real Quinoa Sun Dried Tomato & Garlic Flavoured Chips	Cane Sugar	Cereals & Oilcrops Misc.	Maize (Meal)	Other Pulses	Other Vegetables	Peas	Rice	Root Vegetables	Salt	Tomatoes	Wheat & Rye (Bread)	Not Matched With a Commodity	NA	NA	NA	NA	NA	NA	NA	NA
Simba Fritos Tomato Flavoured Corn Chips	Barley (Beer)	Cane Sugar	Maize (Meal)	Onions & Leeks	Other Pulses	Other Vegetables	Root Vegetables	Salt	Sunflower Oil	Wheat & Rye (Bread)	Not Matched With a Commodity	NA	NA	NA	NA	NA	NA	NA	NA	NA
Amaizin Paprika Corn Chips	Cane Sugar	Maize (Meal)	Onions & Leeks	Rice	Salt	Sunflower Oil	Not Matched With a Commodity	NA	NA	NA	NA	NA	NA	NA	NA	NA	NA	NA	NA	NA
Amaizin Chilli Corn Chips	Cane Sugar	Maize (Meal)	Onions & Leeks	Other Vegetables	Root Vegetables	Salt	Sunflower Oil	Not Matched With a Commodity	NA	NA	NA	NA	NA	NA	NA	NA	NA	NA	NA	NA
Kettle Chips Ridge Barbecue Beef Brisket	Beet Sugar	Bovine Meat (beef herd)	Cane Sugar	Onions & Leeks	Other Vegetables	Potatoes	Rice	Salt	Sunflower Oil	Tomatoes	Not Matched With a Commodity	NA	NA	NA	NA	NA	NA	NA	NA	NA
Wellaby's Gluten Free Kalamata Olives Hummus Chips	Butter, Cream & Ghee	Cane Sugar	Citrus Fruit	Maize (Meal)	Olives	Other Pulses	Other Vegetables	Palm Oil	Peas	Potatoes	Rice	Root Vegetables	Salt	Not Matched With a Commodity	NA	NA	NA	NA	NA	NA
FoodShouldTasteGood Gluten Free Multigrain Tortilla Chips	Cane Sugar	Cereals & Oilcrops Misc.	Maize (Meal)	Rice	Salt	Sunflower Oil	Sunflower seeds	NA	NA	NA	NA	NA	NA	NA	NA	NA	NA	NA	NA	NA
FoodShouldTasteGood Gluten Free Sweet Potato Tortilla Chips	Cane Sugar	Maize (Meal)	Potatoes	Salt	Sunflower Oil	NA	NA	NA	NA	NA	NA	NA	NA	NA	NA	NA	NA	NA	NA	NA
Aarne & Elsa Baked Rye Chips Roasted Paprika & Cream Cheese	Cane Sugar	Cereals & Oilcrops Misc.	Salt	Tomatoes	Water	Not Matched With a Commodity	NA	NA	NA	NA	NA	NA	NA	NA	NA	NA	NA	NA	NA	NA
Aarne & Elsa Baked Rye Chips Sea Salt & Black Pepper	Barley (Beer)	Cane Sugar	Cereals & Oilcrops Misc.	Other Vegetables	Salt	Water	Wheat & Rye (Bread)	Not Matched With a Commodity	NA	NA	NA	NA	NA	NA	NA	NA	NA	NA	NA	NA
Aarne & Elsa Baked Oat Chips Creamy Caesar & White Pepper	Barley (Beer)	Butter, Cream & Ghee	Cane Sugar	Cereals & Oilcrops Misc.	Onions & Leeks	Other Vegetables	Potatoes	Root Vegetables	Salt	Water	Not Matched With a Commodity	NA	NA	NA	NA	NA	NA	NA	NA	NA
Amaizin Natural Corn Chips	Maize (Meal)	Salt	Sunflower Oil	Not Matched With a Commodity	NA	NA	NA	NA	NA	NA	NA	NA	NA	NA	NA	NA	NA	NA	NA	NA
McCain Lighter Frozen Home Chips Straight	Barley (Beer)	Cassava	Potatoes	Salt	Sunflower Oil	Wheat & Rye (Bread)	Not Matched With a Commodity	NA	NA	NA	NA	NA	NA	NA	NA	NA	NA	NA	NA	NA
Morrisons The Best Chunky Chips	Maize (Meal)	Potatoes	Rice	Salt	Sunflower Oil	Wheat & Rye (Bread)	NA	NA	NA	NA	NA	NA	NA	NA	NA	NA	NA	NA	NA	NA
Aunt Bessies Straight Cut Chips	Potatoes	Rice	Salt	Sunflower Oil	Not Matched With a Commodity	NA	NA	NA	NA	NA	NA	NA	NA	NA	NA	NA	NA	NA	NA	NA
Crazy Jack Organic Toasted Coconut Chips	Other Fruit	NA	NA	NA	NA	NA	NA	NA	NA	NA	NA	NA	NA	NA	NA	NA	NA	NA	NA	NA
Daylesford Organic Raw Coconut Chips	Other Fruit	NA	NA	NA	NA	NA	NA	NA	NA	NA	NA	NA	NA	NA	NA	NA	NA	NA	NA	NA
Jumble Bee Blissful Banana Chips	Bananas	Cane Sugar	Groundnuts	Nuts	Other Fruit	Not Matched With a Commodity	NA	NA	NA	NA	NA	NA	NA	NA	NA	NA	NA	NA	NA	NA
Tree of Life Organic Coconut Chips	Other Fruit	Not Matched With a Commodity	NA	NA	NA	NA	NA	NA	NA	NA	NA	NA	NA	NA	NA	NA	NA	NA	NA	NA
Biona Organic Banana Chips Yoghurt White Chocolate	Bananas	Butter, Cream & Ghee	Cane Sugar	Other Fruit	Not Matched With a Commodity	NA	NA	NA	NA	NA	NA	NA	NA	NA	NA	NA	NA	NA	NA	NA
Bonsan Organic Coconut Chips Salted Caramel	Cane Sugar	Other Fruit	Salt	Not Matched With a Commodity	NA	NA	NA	NA	NA	NA	NA	NA	NA	NA	NA	NA	NA	NA	NA	NA
Bonsan Organic Coconut Chips Spicy Turmeric	Citrus Fruit	Onions & Leeks	Other Fruit	Other Vegetables	Root Vegetables	Salt	Not Matched With a Commodity	NA	NA	NA	NA	NA	NA	NA	NA	NA	NA	NA	NA	NA
Aunt Bessie's Vegetable Chips	Maize (Meal)	Potatoes	Rice	Root Vegetables	Salt	Sunflower Oil	Not Matched With a Commodity	NA	NA	NA	NA	NA	NA	NA	NA	NA	NA	NA	NA	NA
Aunt Bessie's Homestyle Chips	Potatoes	Rice	Salt	Sunflower Oil	Not Matched With a Commodity	NA	NA	NA	NA	NA	NA	NA	NA	NA	NA	NA	NA	NA	NA	NA
McCain Quick Chips	Potatoes	Sunflower Oil	NA	NA	NA	NA	NA	NA	NA	NA	NA	NA	NA	NA	NA	NA	NA	NA	NA	NA
Morrisons Straight Cut Chips	Potatoes	Sunflower Oil	Not Matched With a Commodity	NA	NA	NA	NA	NA	NA	NA	NA	NA	NA	NA	NA	NA	NA	NA	NA	NA
Aunt Bessie's Crinkle Cut Chips	Potatoes	Rice	Salt	Sunflower Oil	Not Matched With a Commodity	NA	NA	NA	NA	NA	NA	NA	NA	NA	NA	NA	NA	NA	NA	NA
McCain Frozen Oven Chips Straight Cut	Potatoes	Sunflower Oil	NA	NA	NA	NA	NA	NA	NA	NA	NA	NA	NA	NA	NA	NA	NA	NA	NA	NA
McCain Frozen Oven Chips Crinkle Cut	Potatoes	Sunflower Oil	NA	NA	NA	NA	NA	NA	NA	NA	NA	NA	NA	NA	NA	NA	NA	NA	NA	NA
Morrisons Free From Homestyle Chips	Maize (Meal)	Potatoes	Rice	Salt	Sunflower Oil	Not Matched With a Commodity	NA	NA	NA	NA	NA	NA	NA	NA	NA	NA	NA	NA	NA	NA
McCain Frozen Oven Chips straight Cut	Potatoes	Sunflower Oil	NA	NA	NA	NA	NA	NA	NA	NA	NA	NA	NA	NA	NA	NA	NA	NA	NA	NA
Morrisons Steak Cut Chips	Potatoes	Sunflower Oil	Not Matched With a Commodity	NA	NA	NA	NA	NA	NA	NA	NA	NA	NA	NA	NA	NA	NA	NA	NA	NA
Strong Roots Oven Baked Sweet Potato Chips	Potatoes	Rice	Salt	Sunflower Oil	Not Matched With a Commodity	Cereals & Oilcrops Misc.	Maize (Meal)	NA	NA	NA	NA	NA	NA	NA	NA	NA	NA	NA	NA	NA
Kershaws Classic Steak Pie & Chips	Bovine Meat (beef herd)	Bovine Meat (dairy herd)	Cassava	Cereals & Oilcrops Misc.	Citrus Fruit	Maize (Meal)	Onions & Leeks	Other Vegetables	Palm Oil	Peas	Potatoes	Root Vegetables	Salt	Sunflower Oil	Water	Wheat & Rye (Bread)	Not Matched With a Commodity	NA	NA	NA
Kershaws Sausage & Chips	Bovine Meat (dairy herd)	Cane Sugar	Cereals & Oilcrops Misc.	Maize (Meal)	Onions & Leeks	Other Pulses	Other Vegetables	Pig Meat	Potatoes	Poultry Meat	Salt	Sunflower Oil	Tomatoes	Water	Wheat & Rye (Bread)	Not Matched With a Commodity	NA	NA	NA	NA
Bisto Chips & Curry	Cane Sugar	Maize (Meal)	Milk	Onions & Leeks	Other Fruit	Palm Oil	Potatoes	Rice	Salt	Sunflower Oil	Tomatoes	Water	Not Matched With a Commodity	NA	NA	NA	NA	NA	NA	NA
Kershaws Chicken Curry With Chips & Rice 460g	Apples	Berries & Grapes	Cane Sugar	Cereals & Oilcrops Misc.	Maize (Meal)	Milk	Onions & Leeks	Other Fruit	Other Pulses	Other Vegetables	Potatoes	Poultry Meat	Rice	Root Vegetables	Salt	Sunflower Oil	Tomatoes	Water	Wheat & Rye (Bread)	Not Matched With a Commodity
Aunt Bessie's homestyle chips	Potatoes	Rice	Salt	Sunflower Oil	Not Matched With a Commodity	NA	NA	NA	NA	NA	NA	NA	NA	NA	NA	NA	NA	NA	NA	NA
Aunt Bessie's crinkle cut chips	Potatoes	Rice	Salt	Sunflower Oil	Not Matched With a Commodity	NA	NA	NA	NA	NA	NA	NA	NA	NA	NA	NA	NA	NA	NA	NA
Waitrose Frozen Crisp & Fluffy Chunky Chips	Maize (Meal)	Potatoes	Rice	Salt	Sunflower Oil	Wheat & Rye (Bread)	Not Matched With a Commodity	NA	NA	NA	NA	NA	NA	NA	NA	NA	NA	NA	NA	NA
essential Waitrose steak cut oven chips	Potatoes	Sunflower Oil	NA	NA	NA	NA	NA	NA	NA	NA	NA	NA	NA	NA	NA	NA	NA	NA	NA	NA
essential Waitrose Straight Cut Oven Chips	NA	Potatoes	NA	NA	NA	NA	NA	NA	NA	NA	NA	NA	NA	NA	NA	NA	NA	NA	NA	NA
essential Waitrose Crinkle Cut Oven Chips	NA	Potatoes	NA	NA	NA	NA	NA	NA	NA	NA	NA	NA	NA	NA	NA	NA	NA	NA	NA	NA
Waitrose sweet potato oven chips	Maize (Meal)	Onions & Leeks	Other Vegetables	Potatoes	Root Vegetables	Salt	Sunflower Oil	Wheat & Rye (Bread)	Not Matched With a Commodity	NA	NA	NA	NA	NA	NA	NA	NA	NA	NA	NA
Waitrose Duchy Organic straight cut oven chips	Potatoes	Sunflower Oil	NA	NA	NA	NA	NA	NA	NA	NA	NA	NA	NA	NA	NA	NA	NA	NA	NA	NA
Aunt Bessie's Rosemary & Sea Salt Chips	Cane Sugar	Olives	Other Vegetables	Potatoes	Rice	Root Vegetables	Salt	Sunflower Oil	Not Matched With a Commodity	NA	NA	NA	NA	NA	NA	NA	NA	NA	NA	NA
Albert Bartlett Rooster Deep Crinkle Cut Chips	Cassava	Milk	Potatoes	Rice	Salt	Sunflower Oil	Wheat & Rye (Bread)	Not Matched With a Commodity	NA	NA	NA	NA	NA	NA	NA	NA	NA	NA	NA	NA
Albert Bartlett Rooster Chunky Chips	Cassava	Milk	Potatoes	Rice	Salt	Sunflower Oil	Wheat & Rye (Bread)	Not Matched With a Commodity	NA	NA	NA	NA	NA	NA	NA	NA	NA	NA	NA	NA
McCoy's ridge cut classic chips	Barley (Beer)	Cane Sugar	Cheese	Milk	Other Vegetables	Potatoes	Rice	Root Vegetables	Salt	Sunflower Oil	Not Matched With a Commodity	NA	NA	NA	NA	NA	NA	NA	NA	NA
McCoy's ridge cut salt & vinegar chips	Barley (Beer)	Cane Sugar	Potatoes	Rice	Sunflower Oil	Not Matched With a Commodity	NA	NA	NA	NA	NA	NA	NA	NA	NA	NA	NA	NA	NA	NA
Kettle Chips Variety Pack crisps	Cane Sugar	Cheese	Milk	Onions & Leeks	Other Vegetables	Potatoes	Salt	Sunflower Oil	Not Matched With a Commodity	NA	NA	NA	NA	NA	NA	NA	NA	NA	NA	NA
Kettle Chips Bacon & Maple Syrup Crisps	Cane Sugar	Onions & Leeks	Pig Meat	Potatoes	Rice	Salt	Sunflower Oil	Not Matched With a Commodity	NA	NA	NA	NA	NA	NA	NA	NA	NA	NA	NA	NA
Kettle Chips Salt & Balsamic Vinegar Multipack Crisps	Cane Sugar	Potatoes	Salt	Sunflower Oil	Not Matched With a Commodity	NA	NA	NA	NA	NA	NA	NA	NA	NA	NA	NA	NA	NA	NA	NA
Popchips thai sweet chilli potato chips	Cane Sugar	Milk	Onions & Leeks	Other Vegetables	Potatoes	Rice	Root Vegetables	Salt	Sunflower Oil	Tomatoes	Not Matched With a Commodity	NA	NA	NA	NA	NA	NA	NA	NA	NA
Kettle Veg Chips Parsnip, Beetroot & Sweet Potato	Potatoes	Root Vegetables	Salt	Sunflower Oil	NA	NA	NA	NA	NA	NA	NA	NA	NA	NA	NA	NA	NA	NA	NA	NA
Popchips Corn Chips Sour Cream & Onion	Butter, Cream & Ghee	Cane Sugar	Maize (Meal)	Milk	Onions & Leeks	Other Vegetables	Root Vegetables	Salt	Sunflower Oil	Not Matched With a Commodity	NA	NA	NA	NA	NA	NA	NA	NA	NA	NA
Gran Luchito Tortilla Chips Lightly Salted	Maize (Meal)	Salt	Sunflower Oil	NA	NA	NA	NA	NA	NA	NA	NA	NA	NA	NA	NA	NA	NA	NA	NA	NA
Popchips Corn Chips BBQ	Cane Sugar	Maize (Meal)	Milk	Onions & Leeks	Root Vegetables	Salt	Sunflower Oil	Tomatoes	Not Matched With a Commodity	NA	NA	NA	NA	NA	NA	NA	NA	NA	NA	NA
Kettle Chips Mature Cheddar & Red Onion Multipack	Cane Sugar	Milk	Onions & Leeks	Other Vegetables	Potatoes	Salt	Sunflower Oil	Not Matched With a Commodity	NA	NA	NA	NA	NA	NA	NA	NA	NA	NA	NA	NA
Kettle Chips mature cheddar & red onion	Cane Sugar	Milk	Onions & Leeks	Other Vegetables	Potatoes	Salt	Sunflower Oil	Not Matched With a Commodity	NA	NA	NA	NA	NA	NA	NA	NA	NA	NA	NA	NA
Kettle Chips lightly salted	Potatoes	Salt	Sunflower Oil	NA	NA	NA	NA	NA	NA	NA	NA	NA	NA	NA	NA	NA	NA	NA	NA	NA
Kettle Chips sea salt & balsamic vinegar	Cane Sugar	Potatoes	Salt	Sunflower Oil	Not Matched With a Commodity	NA	NA	NA	NA	NA	NA	NA	NA	NA	NA	NA	NA	NA	NA	NA
Waitrose salted tortilla chips	Maize (Meal)	Salt	Sunflower Oil	NA	NA	NA	NA	NA	NA	NA	NA	NA	NA	NA	NA	NA	NA	NA	NA	NA
Eat Real Hummus Chips	Cane Sugar	Cereals & Oilcrops Misc.	Maize (Meal)	Onions & Leeks	Other Pulses	Other Vegetables	Potatoes	Rice	Root Vegetables	Salt	Tomatoes	Not Matched With a Commodity	NA	NA	NA	NA	NA	NA	NA	NA
RW Garcia Blue Corn Tortilla Chips	Maize (Meal)	Salt	Sunflower Oil	Not Matched With a Commodity	NA	NA	NA	NA	NA	NA	NA	NA	NA	NA	NA	NA	NA	NA	NA	NA
Eat Real Lentil Sea Salt Chips	Cereals & Oilcrops Misc.	Maize (Meal)	Other Pulses	Potatoes	Salt	NA	NA	NA	NA	NA	NA	NA	NA	NA	NA	NA	NA	NA	NA	NA
San Nicasio potato chips with Himalayan pink salt	Olive Oil	Potatoes	Salt	NA	NA	NA	NA	NA	NA	NA	NA	NA	NA	NA	NA	NA	NA	NA	NA	NA
Waitrose Sea Salt, Mint & Pea Tortilla Chips	Cane Sugar	Maize (Meal)	Onions & Leeks	Other Vegetables	Peas	Rice	Root Vegetables	Salt	Sunflower Oil	Not Matched With a Commodity	NA	NA	NA	NA	NA	NA	NA	NA	NA	NA
RW Garcia Veggie Mix Tortilla Chips	Maize (Meal)	Onions & Leeks	Other Vegetables	Root Vegetables	Salt	Sunflower Oil	Tomatoes	Not Matched With a Commodity	NA	NA	NA	NA	NA	NA	NA	NA	NA	NA	NA	NA
Eat Real Quinoa Sour Cream Chips	Cane Sugar	Cereals & Oilcrops Misc.	Maize (Meal)	Onions & Leeks	Other Pulses	Other Vegetables	Peas	Rice	Root Vegetables	Salt	Not Matched With a Commodity	NA	NA	NA	NA	NA	NA	NA	NA	NA
Urban Fruit Coconut Chips	Other Fruit	Salt	NA	NA	NA	NA	NA	NA	NA	NA	NA	NA	NA	NA	NA	NA	NA	NA	NA	NA
McCoy's ridge potato flame grilled steak chips	Barley (Beer)	Milk	Onions & Leeks	Potatoes	Salt	Sunflower Oil	Not Matched With a Commodity	NA	NA	NA	NA	NA	NA	NA	NA	NA	NA	NA	NA	NA
San Nicasio Black Pepper Potato Chips	Olive Oil	Other Vegetables	Potatoes	Salt	NA	NA	NA	NA	NA	NA	NA	NA	NA	NA	NA	NA	NA	NA	NA	NA
Old El Paso Crunchy Salted Tortilla Chips	Maize (Meal)	Salt	Sunflower Oil	NA	NA	NA	NA	NA	NA	NA	NA	NA	NA	NA	NA	NA	NA	NA	NA	NA
Colman's Sweet Potato Chips	Cane Sugar	Cereals & Oilcrops Misc.	Onions & Leeks	Other Vegetables	Palm Oil	Potatoes	Root Vegetables	Salt	Tomatoes	Wheat & Rye (Bread)	Wine	Not Matched With a Commodity	NA	NA	NA	NA	NA	NA	NA	NA
Eat Real Lentil Chips Chilli & Lemon	Cereals & Oilcrops Misc.	Citrus Fruit	Maize (Meal)	Onions & Leeks	Other Pulses	Other Vegetables	Potatoes	Rice	Root Vegetables	Salt	Not Matched With a Commodity	NA	NA	NA	NA	NA	NA	NA	NA	NA
Eat Real Quinoa Chips Sundried Tomato And Garlic	Cane Sugar	Cereals & Oilcrops Misc.	Maize (Meal)	Onions & Leeks	Other Pulses	Other Vegetables	Peas	Rice	Root Vegetables	Salt	Tomatoes	Wheat & Rye (Bread)	Not Matched With a Commodity	NA	NA	NA	NA	NA	NA	NA
Dr. Oetker Milk Chocolate Chips	Butter, Cream & Ghee	Cane Sugar	Dark Chocolate	Milk	Not Matched With a Commodity	Other Pulses	NA	NA	NA	NA	NA	NA	NA	NA	NA	NA	NA	NA	NA	NA
Waitrose Cooks' Ingredients Milk Chocolate Chips	Cane Sugar	Dark Chocolate	Milk	Milk Chocolate	Not Matched With a Commodity	NA	NA	NA	NA	NA	NA	NA	NA	NA	NA	NA	NA	NA	NA	NA
Waitrose Cooks' Ingredients Dark Chocolate Chips	Cane Sugar	Dark Chocolate	Not Matched With a Commodity	NA	NA	NA	NA	NA	NA	NA	NA	NA	NA	NA	NA	NA	NA	NA	NA	NA
Dr. Oetker Dark Chocolate Chips	Cane Sugar	Dark Chocolate	Milk	Not Matched With a Commodity	Other Pulses	NA	NA	NA	NA	NA	NA	NA	NA	NA	NA	NA	NA	NA	NA	NA
Guittard Extra Dark 63% Cocoa Baking Chips	Cane Sugar	Dark Chocolate	Milk Chocolate	Other Pulses	Not Matched With a Commodity	NA	NA	NA	NA	NA	NA	NA	NA	NA	NA	NA	NA	NA	NA	NA
Guittard Chocolate Real Semisweet 46% Cacao Baking Chips	Cane Sugar	Dark Chocolate	Other Pulses	Not Matched With a Commodity	NA	NA	NA	NA	NA	NA	NA	NA	NA	NA	NA	NA	NA	NA	NA	NA
Guittard Milk Chocolate Maxi Baking Chips	Cane Sugar	Dark Chocolate	Milk	Other Pulses	Not Matched With a Commodity	NA	NA	NA	NA	NA	NA	NA	NA	NA	NA	NA	NA	NA	NA	NA
Dr. Oetker White Chocolate Chips	Butter, Cream & Ghee	Cane Sugar	Dark Chocolate	Milk	Not Matched With a Commodity	NA	NA	NA	NA	NA	NA	NA	NA	NA	NA	NA	NA	NA	NA	NA
Guittard Fair Trade Akoma Extra Semisweet 55% Cacao Baking Chips	Cane Sugar	Dark Chocolate	Other Pulses	Not Matched With a Commodity	NA	NA	NA	NA	NA	NA	NA	NA	NA	NA	NA	NA	NA	NA	NA	NA
Brioche Pasquier Brioche Rolls with Chocolate Chips x 8	Butter, Cream & Ghee	Cane Sugar	Cereals & Oilcrops Misc.	Dark Chocolate	Other Vegetables	Salt	Water	Wheat & Rye (Bread)	Not Matched With a Commodity	NA	NA	NA	NA	NA	NA	NA	NA	NA	NA	NA
Brioche Pasquier Pitch Chocolate Chips Brioche	Butter, Cream & Ghee	Cane Sugar	Cereals & Oilcrops Misc.	Dark Chocolate	Salt	Water	Wheat & Rye (Bread)	Not Matched With a Commodity	NA	NA	NA	NA	NA	NA	NA	NA	NA	NA	NA	NA
Aunt Bessie's Homestyle Crinkle Cut Chips	Potatoes	Rice	Salt	Sunflower Oil	Not Matched With a Commodity	NA	NA	NA	NA	NA	NA	NA	NA	NA	NA	NA	NA	NA	NA	NA
Essential Waitrose Frozen Crinkle Cut Oven Chips	Potatoes	Sunflower Oil	NA	NA	NA	NA	NA	NA	NA	NA	NA	NA	NA	NA	NA	NA	NA	NA	NA	NA
Essential Waitrose Steakcut Chips	Potatoes	Sunflower Oil	NA	NA	NA	NA	NA	NA	NA	NA	NA	NA	NA	NA	NA	NA	NA	NA	NA	NA
McCain Oven Chips Straight Cut Frozen	Potatoes	Sunflower Oil	NA	NA	NA	NA	NA	NA	NA	NA	NA	NA	NA	NA	NA	NA	NA	NA	NA	NA
McCain Home Chips Lighter	Barley (Beer)	Cassava	Maize (Meal)	Potatoes	Rice	Salt	Sunflower Oil	Not Matched With a Commodity	NA	NA	NA	NA	NA	NA	NA	NA	NA	NA	NA	NA
McCain Oven Chips Straight Cut frozen	NA	Potatoes	NA	NA	NA	NA	NA	NA	NA	NA	NA	NA	NA	NA	NA	NA	NA	NA	NA	NA
McCain Oven Chips Crinkle Cut	Potatoes	Sunflower Oil	NA	NA	NA	NA	NA	NA	NA	NA	NA	NA	NA	NA	NA	NA	NA	NA	NA	NA
McCain Oven Chips Crinkle Cut Frozen	Potatoes	Sunflower Oil	NA	NA	NA	NA	NA	NA	NA	NA	NA	NA	NA	NA	NA	NA	NA	NA	NA	NA
McCain Home Chips Straight Cut Lighter	Barley (Beer)	Cassava	Maize (Meal)	Potatoes	Rice	Salt	Sunflower Oil	Not Matched With a Commodity	NA	NA	NA	NA	NA	NA	NA	NA	NA	NA	NA	NA
Essential Waitrose Frozen Oven Chips	Potatoes	Sunflower Oil	NA	NA	NA	NA	NA	NA	NA	NA	NA	NA	NA	NA	NA	NA	NA	NA	NA	NA
Waitrose Duchy Organic Oven Chips	Potatoes	Sunflower Oil	NA	NA	NA	NA	NA	NA	NA	NA	NA	NA	NA	NA	NA	NA	NA	NA	NA	NA
Waitrose Frozen Crispy Chunky Oven Chips	Maize (Meal)	Potatoes	Rice	Salt	Sunflower Oil	Wheat & Rye (Bread)	NA	NA	NA	NA	NA	NA	NA	NA	NA	NA	NA	NA	NA	NA
Waitrose Love Life Sweet Potato Chips	Maize (Meal)	Onions & Leeks	Other Vegetables	Potatoes	Root Vegetables	Salt	Sunflower Oil	Wheat & Rye (Bread)	Not Matched With a Commodity	NA	NA	NA	NA	NA	NA	NA	NA	NA	NA	NA
Birds Eye Cod, Chips & Peas Dinner Frozen	Cereals & Oilcrops Misc.	Fish (farmed)	Maize (Meal)	Palm Oil	Peas	Potatoes	Rice	Salt	Sunflower Oil	Water	Wheat & Rye (Bread)	Not Matched With a Commodity	NA	NA	NA	NA	NA	NA	NA	NA
Sainsbury's Milk Chocolate Chips 100g	Cane Sugar	Dark Chocolate	Milk	Milk Chocolate	Not Matched With a Commodity	NA	NA	NA	NA	NA	NA	NA	NA	NA	NA	NA	NA	NA	NA	NA
Kettle Chips Lightly Salted Crisps 150g	Potatoes	Salt	Sunflower Oil	NA	NA	NA	NA	NA	NA	NA	NA	NA	NA	NA	NA	NA	NA	NA	NA	NA
Kettle Chips Sea Salt & Balsamic Vinegar Crisps 150g	Barley (Beer)	Cane Sugar	Potatoes	Salt	Sunflower Oil	Not Matched With a Commodity	NA	NA	NA	NA	NA	NA	NA	NA	NA	NA	NA	NA	NA	NA
Kettle Chips Sea Salt & Cracked Black Pepper Crisps 150g	Barley (Beer)	Cane Sugar	Other Vegetables	Potatoes	Salt	Sunflower Oil	Not Matched With a Commodity	NA	NA	NA	NA	NA	NA	NA	NA	NA	NA	NA	NA	NA
Kettle Chips Crispy Bacon & Maple 150g	Cane Sugar	Onions & Leeks	Pig Meat	Potatoes	Rice	Salt	Sunflower Oil	Not Matched With a Commodity	NA	NA	NA	NA	NA	NA	NA	NA	NA	NA	NA	NA
Kettle Ridge BBQ Beef Brisket Chips 135g	Beet Sugar	Bovine Meat (beef herd)	Cane Sugar	Onions & Leeks	Other Vegetables	Potatoes	Rice	Salt	Sunflower Oil	Tomatoes	Not Matched With a Commodity	NA	NA	NA	NA	NA	NA	NA	NA	NA
Sainsbury's Butternut Squash Crinkle Chips 300g	Other Vegetables	NA	NA	NA	NA	NA	NA	NA	NA	NA	NA	NA	NA	NA	NA	NA	NA	NA	NA	NA
Sainsbury's Skin-on Sweet Potato Chips 300g	Potatoes	NA	NA	NA	NA	NA	NA	NA	NA	NA	NA	NA	NA	NA	NA	NA	NA	NA	NA	NA
Albert Bartlett Rooster Homestyle Chips 400g	Cassava	Milk	Potatoes	Rice	Salt	Sunflower Oil	Wheat & Rye (Bread)	Not Matched With a Commodity	NA	NA	NA	NA	NA	NA	NA	NA	NA	NA	NA	NA
Sainsbury's Battered Cod & Chips 400g	Cereals & Oilcrops Misc.	Fish (farmed)	Maize (Meal)	Potatoes	Rice	Salt	Sunflower Oil	Water	Wheat & Rye (Bread)	Not Matched With a Commodity	NA	NA	NA	NA	NA	NA	NA	NA	NA	NA
Sainsbury's Crispy Triple Cooked Chips, Taste the Difference 400g (Serves 2)	Cereals & Oilcrops Misc.	Other Vegetables	Potatoes	Salt	Sunflower Oil	Wheat & Rye (Bread)	Not Matched With a Commodity	NA	NA	NA	NA	NA	NA	NA	NA	NA	NA	NA	NA	NA
Sainsbury's Fish & Chips 350g (Serves 1)	Cane Sugar	Cereals & Oilcrops Misc.	Citrus Fruit	Fish (farmed)	Maize (Meal)	Olive Oil	Potatoes	Salt	Sunflower Oil	Water	Wheat & Rye (Bread)	Not Matched With a Commodity	NA	NA	NA	NA	NA	NA	NA	NA
Kettle Chips Sea Salt & Balsamic Vinegar 40g	Barley (Beer)	Cane Sugar	Potatoes	Salt	Sunflower Oil	Not Matched With a Commodity	NA	NA	NA	NA	NA	NA	NA	NA	NA	NA	NA	NA	NA	NA
Sainsbury's White Chocolate Chips 100g	Cane Sugar	Dark Chocolate	Milk	Not Matched With a Commodity	NA	NA	NA	NA	NA	NA	NA	NA	NA	NA	NA	NA	NA	NA	NA	NA
McCain Oven Chips, Straight Cut 907g	Potatoes	Sunflower Oil	NA	NA	NA	NA	NA	NA	NA	NA	NA	NA	NA	NA	NA	NA	NA	NA	NA	NA
Aunt Bessie's Homestyle Chips 900g	Potatoes	Rice	Salt	Sunflower Oil	Not Matched With a Commodity	NA	NA	NA	NA	NA	NA	NA	NA	NA	NA	NA	NA	NA	NA	NA
Aunt Bessie's Homestyle Chips 1.5kg	Potatoes	Rice	Salt	Sunflower Oil	Not Matched With a Commodity	NA	NA	NA	NA	NA	NA	NA	NA	NA	NA	NA	NA	NA	NA	NA
Aunt Bessie's Homestyle Crinkle Cut Chips 900g	Potatoes	Rice	Salt	Sunflower Oil	Not Matched With a Commodity	NA	NA	NA	NA	NA	NA	NA	NA	NA	NA	NA	NA	NA	NA	NA
Albert Bartlett Rooster Homestyle Chips 900g	Cassava	Milk	Potatoes	Rice	Salt	Sunflower Oil	Wheat & Rye (Bread)	Not Matched With a Commodity	NA	NA	NA	NA	NA	NA	NA	NA	NA	NA	NA	NA
McCain Oven Chips, Crinkle Cut 1.5kg	Potatoes	Sunflower Oil	NA	NA	NA	NA	NA	NA	NA	NA	NA	NA	NA	NA	NA	NA	NA	NA	NA	NA
McCain Quick Chips, Crinkle Cut 4x100g	Potatoes	Sunflower Oil	NA	NA	NA	NA	NA	NA	NA	NA	NA	NA	NA	NA	NA	NA	NA	NA	NA	NA
Sainsbury's Chips, Basics 900g	Potatoes	Sunflower Oil	Not Matched With a Commodity	NA	NA	NA	NA	NA	NA	NA	NA	NA	NA	NA	NA	NA	NA	NA	NA	NA
McCain Oven Chips, Straight Cut 1.5kg	Potatoes	Sunflower Oil	NA	NA	NA	NA	NA	NA	NA	NA	NA	NA	NA	NA	NA	NA	NA	NA	NA	NA
McCain Quick Chips Twin Pack 2x100g	Potatoes	Sunflower Oil	NA	NA	NA	NA	NA	NA	NA	NA	NA	NA	NA	NA	NA	NA	NA	NA	NA	NA
Sainsbury's Chunky Maris Piper Chips, Taste the Difference 1.5kg	Maize (Meal)	Potatoes	Rice	Salt	Sunflower Oil	Wheat & Rye (Bread)	NA	NA	NA	NA	NA	NA	NA	NA	NA	NA	NA	NA	NA	NA
Sainsbury's Triple Cooked Chips, Taste the Difference 900g	Bovine Meat (dairy herd)	Potatoes	Rice	Salt	Sunflower Oil	Wheat & Rye (Bread)	Not Matched With a Commodity	NA	NA	NA	NA	NA	NA	NA	NA	NA	NA	NA	NA	NA
McCain Lighter Home Chips Straight 900g	Barley (Beer)	Cassava	Potatoes	Salt	Sunflower Oil	Wheat & Rye (Bread)	Not Matched With a Commodity	NA	NA	NA	NA	NA	NA	NA	NA	NA	NA	NA	NA	NA
Sainsbury's Super Chunky Chips 900g	Potatoes	Rice	Salt	Sunflower Oil	Not Matched With a Commodity	NA	NA	NA	NA	NA	NA	NA	NA	NA	NA	NA	NA	NA	NA	NA
Birds Eye Battered Cod, Chips & Peas 395g	Cereals & Oilcrops Misc.	Fish (farmed)	Maize (Meal)	Milk	Palm Oil	Peas	Potatoes	Rice	Salt	Sunflower Oil	Water	Wheat & Rye (Bread)	Not Matched With a Commodity	NA	NA	NA	NA	NA	NA	NA
Kershaws Chip Shop Chicken Curry with Rice & Chips 460g	Apples	Berries & Grapes	Cane Sugar	Cereals & Oilcrops Misc.	Maize (Meal)	Milk	Onions & Leeks	Other Fruit	Other Pulses	Other Vegetables	Potatoes	Poultry Meat	Rice	Root Vegetables	Salt	Sunflower Oil	Tomatoes	Water	Wheat & Rye (Bread)	Not Matched With a Commodity
Eat Real Hummus, Lentil, Quinoa Chips X5 116g	Cane Sugar	Cereals & Oilcrops Misc.	Maize (Meal)	Onions & Leeks	Other Pulses	Other Vegetables	Peas	Potatoes	Rice	Root Vegetables	Salt	Tomatoes	Wheat & Rye (Bread)	Not Matched With a Commodity	NA	NA	NA	NA	NA	NA
Sainsbury's Tortilla Chips 200g	Maize (Meal)	Salt	Sunflower Oil	NA	NA	NA	NA	NA	NA	NA	NA	NA	NA	NA	NA	NA	NA	NA	NA	NA
Kettle Chips Mature Cheddar & Red Onion Crisps 150g	Cane Sugar	Milk	Onions & Leeks	Other Vegetables	Potatoes	Salt	Sunflower Oil	Not Matched With a Commodity	NA	NA	NA	NA	NA	NA	NA	NA	NA	NA	NA	NA
Doritos Tangy Cheese Tortilla Chips 6x30g	Cane Sugar	Cereals & Oilcrops Misc.	Cheese	Maize (Meal)	Milk	Salt	Wheat & Rye (Bread)	Not Matched With a Commodity	NA	NA	NA	NA	NA	NA	NA	NA	NA	NA	NA	NA
Kettle Chips Sweet Chilli & Sour Cream Crisps 150g	Butter, Cream & Ghee	Cane Sugar	Citrus Fruit	Milk	Onions & Leeks	Other Vegetables	Potatoes	Root Vegetables	Salt	Sunflower Oil	Not Matched With a Commodity	NA	NA	NA	NA	NA	NA	NA	NA	NA
Whitworths Banana Chips 175g	Bananas	Cane Sugar	Other Fruit	Not Matched With a Commodity	NA	NA	NA	NA	NA	NA	NA	NA	NA	NA	NA	NA	NA	NA	NA	NA
Belvita Breakfast Biscuits Bars Cocoa with Choc Chips 5x45g	Butter, Cream & Ghee	Cane Sugar	Cereals & Oilcrops Misc.	Dark Chocolate	Milk	Rapeseed Oil	Salt	Wheat & Rye (Bread)	Not Matched With a Commodity	NA	NA	NA	NA	NA	NA	NA	NA	NA	NA	NA
Belvita Breakfast Biscuits Bars Crunchy Choc Chips 6x50g	Cane Sugar	Cereals & Oilcrops Misc.	Dark Chocolate	Milk	Salt	Not Matched With a Commodity	NA	NA	NA	NA	NA	NA	NA	NA	NA	NA	NA	NA	NA	NA
Sainsbury's Belgian Milk Chips, Taste The Difference 150g	Cane Sugar	Dark Chocolate	Milk	Not Matched With a Commodity	NA	NA	NA	NA	NA	NA	NA	NA	NA	NA	NA	NA	NA	NA	NA	NA
Crazy Jack Organic Toasted Coconut Chips 100g	Other Fruit	NA	NA	NA	NA	NA	NA	NA	NA	NA	NA	NA	NA	NA	NA	NA	NA	NA	NA	NA
Sainsbury's Belgian Dark Chips, Taste The Difference 150g	Cane Sugar	Dark Chocolate	Not Matched With a Commodity	NA	NA	NA	NA	NA	NA	NA	NA	NA	NA	NA	NA	NA	NA	NA	NA	NA
Reese's Peanut Butter Chips 100g	Beet Sugar	Cane Sugar	Groundnuts	Maize (Meal)	Milk	Other Pulses	Palm Oil	Salt	Soybean Oil	Not Matched With a Commodity	NA	NA	NA	NA	NA	NA	NA	NA	NA	NA
Sainsbury's Deliciously Free From Choc Chips 100g	Barley (Beer)	Cane Sugar	Dark Chocolate	Rice	Salt	Not Matched With a Commodity	NA	NA	NA	NA	NA	NA	NA	NA	NA	NA	NA	NA	NA	NA
Walkers Market Deli Garlic & Herbs Pita Chips 165g	Cane Sugar	Oatmeal	Onions & Leeks	Other Vegetables	Root Vegetables	Salt	Sunflower Oil	Wheat & Rye (Bread)	Not Matched With a Commodity	NA	NA	NA	NA	NA	NA	NA	NA	NA	NA	NA
Burton's Fish 'n' Chips Salt & Vinegar 6x25g	Barley (Beer)	Cane Sugar	Cereals & Oilcrops Misc.	Milk	Other Fruit	Salt	Wheat & Rye (Bread)	Not Matched With a Commodity	NA	NA	NA	NA	NA	NA	NA	NA	NA	NA	NA	NA
Kettle Chips Single Packs 5x30g	Cane Sugar	Cheese	Milk	Onions & Leeks	Other Vegetables	Potatoes	Salt	Sunflower Oil	Not Matched With a Commodity	NA	NA	NA	NA	NA	NA	NA	NA	NA	NA	NA
Sainsbury's Rainbow Tortilla Chips 6x20g	Cereals & Oilcrops Misc.	Maize (Meal)	Other Vegetables	Potatoes	Root Vegetables	Salt	Sunflower Oil	NA	NA	NA	NA	NA	NA	NA	NA	NA	NA	NA	NA	NA
Kettle Chips Lighly Salted 5x30g	Potatoes	Salt	Sunflower Oil	NA	NA	NA	NA	NA	NA	NA	NA	NA	NA	NA	NA	NA	NA	NA	NA	NA
Sainsbury's Tortilla Chips, Basics 200g	Maize (Meal)	Salt	Sunflower Oil	NA	NA	NA	NA	NA	NA	NA	NA	NA	NA	NA	NA	NA	NA	NA	NA	NA
Sainsbury's Tortilla Chips Cool 200g	Cane Sugar	Citrus Fruit	Maize (Meal)	Milk	Other Vegetables	Root Vegetables	Salt	Sunflower Oil	Tomatoes	Not Matched With a Commodity	NA	NA	NA	NA	NA	NA	NA	NA	NA	NA
Sainsbury's Tortilla Chips Salted 200g	Maize (Meal)	Salt	Sunflower Oil	NA	NA	NA	NA	NA	NA	NA	NA	NA	NA	NA	NA	NA	NA	NA	NA	NA
Sainsbury's Tortilla Chips Tangy Cheese 200g	Cane Sugar	Maize (Meal)	Milk	Onions & Leeks	Root Vegetables	Salt	Sunflower Oil	Not Matched With a Commodity	NA	NA	NA	NA	NA	NA	NA	NA	NA	NA	NA	NA
Popchips Original Chips 85g	Potatoes	Rice	Salt	Sunflower Oil	NA	NA	NA	NA	NA	NA	NA	NA	NA	NA	NA	NA	NA	NA	NA	NA
Sainsbury's Tortilla Chips Chilli 200g	Cane Sugar	Maize (Meal)	Onions & Leeks	Other Vegetables	Root Vegetables	Salt	Sunflower Oil	Tomatoes	Not Matched With a Commodity	NA	NA	NA	NA	NA	NA	NA	NA	NA	NA	NA
Kettle Chips Vegetable 125g	Potatoes	Root Vegetables	Salt	Sunflower Oil	NA	NA	NA	NA	NA	NA	NA	NA	NA	NA	NA	NA	NA	NA	NA	NA
Sainsbury's Salted Popped Potato Chips 88g	Potatoes	Rice	Salt	Sunflower Oil	Not Matched With a Commodity	NA	NA	NA	NA	NA	NA	NA	NA	NA	NA	NA	NA	NA	NA	NA
Kettle Chips Sour Cream & Sweet Onion Crisps 150g	Butter, Cream & Ghee	Cane Sugar	Citrus Fruit	Milk	Onions & Leeks	Potatoes	Salt	Sunflower Oil	Not Matched With a Commodity	NA	NA	NA	NA	NA	NA	NA	NA	NA	NA	NA
Off the Eaten Path Salted Rice & Pea Chips 120g	Other Pulses	Peas	Rice	Salt	Sunflower Oil	NA	NA	NA	NA	NA	NA	NA	NA	NA	NA	NA	NA	NA	NA	NA
Off The Eaten Path Onion & Vinegar Rice Chips 120g	Cane Sugar	Onions & Leeks	Other Fruit	Other Pulses	Other Vegetables	Peas	Rice	Root Vegetables	Salt	Sunflower Oil	Not Matched With a Commodity	NA	NA	NA	NA	NA	NA	NA	NA	NA
Doritos Collisions Habanero & Guacamole Tortilla Chips 162g	Butter, Cream & Ghee	Cane Sugar	Cheese	Maize (Meal)	Milk	Onions & Leeks	Other Vegetables	Salt	Sunflower Oil	Tomatoes	Not Matched With a Commodity	NA	NA	NA	NA	NA	NA	NA	NA	NA
Doritos Collisions Honey Glazed Ribs & Lemon Tortilla Chips 162g	Cane Sugar	Maize (Meal)	Milk	Onions & Leeks	Salt	Sunflower Oil	Not Matched With a Commodity	NA	NA	NA	NA	NA	NA	NA	NA	NA	NA	NA	NA	NA
Gran Luchito Mexican Tortilla Chips Lightly Salted 170g	Maize (Meal)	Salt	Sunflower Oil	NA	NA	NA	NA	NA	NA	NA	NA	NA	NA	NA	NA	NA	NA	NA	NA	NA
Off the Eaten Path Rice Chickpea & Purple Sweet Potato Rosemary & Olive Oil Chips 120g	Butter, Cream & Ghee	Cane Sugar	Maize (Meal)	Milk	Olive Oil	Onions & Leeks	Other Pulses	Other Vegetables	Peas	Potatoes	Rice	Root Vegetables	Salt	Sunflower Oil	Not Matched With a Commodity	NA	NA	NA	NA	NA
Off the Eaten Path Rice, Chickpea & Purple Sweet Potato Sea Salt Chips 120g	Cane Sugar	Maize (Meal)	Other Pulses	Peas	Potatoes	Rice	Salt	Sunflower Oil	NA	NA	NA	NA	NA	NA	NA	NA	NA	NA	NA	NA
Properchips Barbecue Lentil Chips 85g	Cane Sugar	Cereals & Oilcrops Misc.	Maize (Meal)	Onions & Leeks	Other Fruit	Other Pulses	Other Vegetables	Potatoes	Rice	Root Vegetables	Salt	Sunflower Oil	Tomatoes	Not Matched With a Commodity	NA	NA	NA	NA	NA	NA
Properchips Sea Salt Lentil Chips 85g	Maize (Meal)	Other Pulses	Potatoes	Salt	Sunflower Oil	NA	NA	NA	NA	NA	NA	NA	NA	NA	NA	NA	NA	NA	NA	NA
Doritos Lightly Salted Sharing Tortilla Chips 230g	Cereals & Oilcrops Misc.	Maize (Meal)	Salt	Not Matched With a Commodity	NA	NA	NA	NA	NA	NA	NA	NA	NA	NA	NA	NA	NA	NA	NA	NA
Doritos Hint of Lime Sharing Tortilla Chips 230g	Butter, Cream & Ghee	Cane Sugar	Cereals & Oilcrops Misc.	Citrus Fruit	Maize (Meal)	Milk	Other Vegetables	Salt	Not Matched With a Commodity	NA	NA	NA	NA	NA	NA	NA	NA	NA	NA	NA
Doritos Flame Grilled Steak Tortilla Chips 180g	Cane Sugar	Cereals & Oilcrops Misc.	Maize (Meal)	Milk	Onions & Leeks	Salt	Not Matched With a Commodity	NA	NA	NA	NA	NA	NA	NA	NA	NA	NA	NA	NA	NA
Sainsbury's Peanuts, Raisins & Milk Chocolate Chips 200g	Berries & Grapes	Butter, Cream & Ghee	Cane Sugar	Dark Chocolate	Groundnuts	Milk	Sunflower Oil	Not Matched With a Commodity	NA	NA	NA	NA	NA	NA	NA	NA	NA	NA	NA	NA
Urban Fruit Straight Up Coconut Chips 25g	Other Fruit	Salt	NA	NA	NA	NA	NA	NA	NA	NA	NA	NA	NA	NA	NA	NA	NA	NA	NA	NA
Sainsbury's Banana Chips 100g	Bananas	Cane Sugar	Other Fruit	Not Matched With a Commodity	NA	NA	NA	NA	NA	NA	NA	NA	NA	NA	NA	NA	NA	NA	NA	NA
Schwartz Curry Sauce for Chips Mix 30g	Cane Sugar	Milk	Onions & Leeks	Other Vegetables	Root Vegetables	Salt	Sunflower Oil	Tomatoes	Wheat & Rye (Bread)	Not Matched With a Commodity	NA	NA	NA	NA	NA	NA	NA	NA	NA	NA
Eat Real Lentil Chips Sea Salt Flavour 113g	Cereals & Oilcrops Misc.	Maize (Meal)	Other Pulses	Potatoes	Salt	NA	NA	NA	NA	NA	NA	NA	NA	NA	NA	NA	NA	NA	NA	NA
Eat Real Quinoa Chips Sour Cream & Chives Flavour 80g	Cane Sugar	Cereals & Oilcrops Misc.	Maize (Meal)	Onions & Leeks	Other Pulses	Other Vegetables	Peas	Rice	Root Vegetables	Salt	Not Matched With a Commodity	NA	NA	NA	NA	NA	NA	NA	NA	NA
Sainsbury's Deliciously Free From White Choc Chips 100g	Barley (Beer)	Cane Sugar	Dark Chocolate	Rice	Salt	Not Matched With a Commodity	NA	NA	NA	NA	NA	NA	NA	NA	NA	NA	NA	NA	NA	NA
Grace Salted Plantain Chips 85g	Bananas	Rapeseed Oil	Salt	NA	NA	NA	NA	NA	NA	NA	NA	NA	NA	NA	NA	NA	NA	NA	NA	NA
Grace Sweet Plantain Chips 85g	Bananas	Rapeseed Oil	NA	NA	NA	NA	NA	NA	NA	NA	NA	NA	NA	NA	NA	NA	NA	NA	NA	NA
Grace Plantain Chips, No Salt 85g	Bananas	Palm Oil	NA	NA	NA	NA	NA	NA	NA	NA	NA	NA	NA	NA	NA	NA	NA	NA	NA	NA
Batchelors Baked Beans 3X225g	Cane Sugar	Maize (Meal)	Other Pulses	Salt	Tomatoes	Water	Not Matched With a Commodity	NA	NA	NA	NA	NA	NA	NA	NA	NA	NA	NA	NA	NA
Batchelors Baked Beans 4 X 420G	Cane Sugar	Maize (Meal)	Other Pulses	Salt	Tomatoes	Water	Not Matched With a Commodity	NA	NA	NA	NA	NA	NA	NA	NA	NA	NA	NA	NA	NA
Heinz Baked Beans In Tomato Sauce 4 X415g	Cane Sugar	Maize (Meal)	Other Pulses	Other Vegetables	Salt	Tomatoes	Water	Not Matched With a Commodity	NA	NA	NA	NA	NA	NA	NA	NA	NA	NA	NA	NA
Heinz Baked Beans In Tomato Sauce 3 X200g	Cane Sugar	Maize (Meal)	Other Pulses	Other Vegetables	Salt	Tomatoes	Water	Not Matched With a Commodity	NA	NA	NA	NA	NA	NA	NA	NA	NA	NA	NA	NA
Heinz Baked Beans Snap Pots In Tomato Sauce 4 X200g	Cane Sugar	Maize (Meal)	Other Pulses	Other Vegetables	Salt	Tomatoes	Water	Not Matched With a Commodity	NA	NA	NA	NA	NA	NA	NA	NA	NA	NA	NA	NA
Batchelors Baked Beans In Tomato Sauce 420G	Cane Sugar	Maize (Meal)	Other Pulses	Salt	Tomatoes	Water	Not Matched With a Commodity	NA	NA	NA	NA	NA	NA	NA	NA	NA	NA	NA	NA	NA
Batchelors No Added Sugar Baked Beans 225G	Maize (Meal)	Other Pulses	Other Vegetables	Salt	Tomatoes	Water	Not Matched With a Commodity	NA	NA	NA	NA	NA	NA	NA	NA	NA	NA	NA	NA	NA
Heinz Baked Beans In Tomato Sauce 415G	Cane Sugar	Maize (Meal)	Other Pulses	Other Vegetables	Salt	Tomatoes	Water	Not Matched With a Commodity	NA	NA	NA	NA	NA	NA	NA	NA	NA	NA	NA	NA
Heinz Baked Beans In Tomato Sauce Fridge Pack 1Kg	Cane Sugar	Maize (Meal)	Other Pulses	Other Vegetables	Salt	Tomatoes	Water	Not Matched With a Commodity	NA	NA	NA	NA	NA	NA	NA	NA	NA	NA	NA	NA
Heinz Baked Beans In Tomato Sauce 6 X 415G	Cane Sugar	Maize (Meal)	Other Pulses	Other Vegetables	Salt	Tomatoes	Water	Not Matched With a Commodity	NA	NA	NA	NA	NA	NA	NA	NA	NA	NA	NA	NA
Tesco Baked Beans In Tomato Sauce 4 X420g	Barley (Beer)	Cane Sugar	Maize (Meal)	Onions & Leeks	Other Pulses	Other Vegetables	Salt	Tomatoes	Water	Not Matched With a Commodity	NA	NA	NA	NA	NA	NA	NA	NA	NA	NA
Batchlelors Baked Beans In Tomato Sauce 141G	Cane Sugar	Maize (Meal)	Other Pulses	Salt	Tomatoes	Water	Not Matched With a Commodity	NA	NA	NA	NA	NA	NA	NA	NA	NA	NA	NA	NA	NA
Tesco Baked Beans In Tomato Sauce 420G	Barley (Beer)	Cane Sugar	Maize (Meal)	Onions & Leeks	Other Pulses	Other Vegetables	Salt	Tomatoes	Water	Not Matched With a Commodity	NA	NA	NA	NA	NA	NA	NA	NA	NA	NA
Heinz Baked Beans In Tomato Sauce 200G	Cane Sugar	Maize (Meal)	Other Pulses	Other Vegetables	Salt	Tomatoes	Water	Not Matched With a Commodity	NA	NA	NA	NA	NA	NA	NA	NA	NA	NA	NA	NA
Heinz Weight Watchers Baked Beans Tomato Sauce 200G	Maize (Meal)	Other Pulses	Other Vegetables	Salt	Tomatoes	Water	Not Matched With a Commodity	NA	NA	NA	NA	NA	NA	NA	NA	NA	NA	NA	NA	NA
Batchelors Baked Beans In Tomato Sauce 225G	Cane Sugar	Maize (Meal)	Other Pulses	Salt	Tomatoes	Water	Not Matched With a Commodity	NA	NA	NA	NA	NA	NA	NA	NA	NA	NA	NA	NA	NA
Tesco Baked Beans In Tomato Sauce 6 X420g	Barley (Beer)	Cane Sugar	Maize (Meal)	Onions & Leeks	Other Pulses	Other Vegetables	Salt	Tomatoes	Water	Not Matched With a Commodity	NA	NA	NA	NA	NA	NA	NA	NA	NA	NA
Heinz Weight Watchers Baked Beans Tomato Sauce 415G	Cane Sugar	Maize (Meal)	Other Pulses	Other Vegetables	Salt	Tomatoes	Water	Not Matched With a Commodity	NA	NA	NA	NA	NA	NA	NA	NA	NA	NA	NA	NA
Tesco Baked Beans In Tomato Sauce 220G	Barley (Beer)	Cane Sugar	Maize (Meal)	Onions & Leeks	Other Pulses	Other Vegetables	Salt	Tomatoes	Water	Not Matched With a Commodity	NA	NA	NA	NA	NA	NA	NA	NA	NA	NA
Heinz Baked Beans No Added Sugar In Tomato Sauce 3 X200g	Maize (Meal)	Other Pulses	Other Vegetables	Salt	Tomatoes	Water	Not Matched With a Commodity	NA	NA	NA	NA	NA	NA	NA	NA	NA	NA	NA	NA	NA
Tesco Baked Beans No Added Sugar 4 X 420G	Barley (Beer)	Cereals & Oilcrops Misc.	Maize (Meal)	Onions & Leeks	Other Pulses	Salt	Tomatoes	Water	Not Matched With a Commodity	NA	NA	NA	NA	NA	NA	NA	NA	NA	NA	NA
Tesco Organic Baked Beans In Tomato Sauce 420G	Cane Sugar	Maize (Meal)	Onions & Leeks	Other Pulses	Other Vegetables	Rice	Root Vegetables	Salt	Tomatoes	Water	Not Matched With a Commodity	NA	NA	NA	NA	NA	NA	NA	NA	NA
Heinz Baked Beans No Added Sugar In Tomato Sauce 4 X415g	Maize (Meal)	Other Pulses	Other Vegetables	Salt	Tomatoes	Water	Not Matched With a Commodity	NA	NA	NA	NA	NA	NA	NA	NA	NA	NA	NA	NA	NA
Stockwell And Co Baked Beans In Tomato Sauce 420G	Barley (Beer)	Cane Sugar	Maize (Meal)	Onions & Leeks	Other Pulses	Salt	Tomatoes	Water	Not Matched With a Commodity	NA	NA	NA	NA	NA	NA	NA	NA	NA	NA	NA
Tesco Baked Beans No Added Sugar 220G	Barley (Beer)	Cereals & Oilcrops Misc.	Maize (Meal)	Onions & Leeks	Other Pulses	Salt	Tomatoes	Water	Not Matched With a Commodity	NA	NA	NA	NA	NA	NA	NA	NA	NA	NA	NA
Heinz Baked Beans No Added Sugar In Tomato Sauce 415G	Maize (Meal)	Other Pulses	Other Vegetables	Salt	Tomatoes	Water	Not Matched With a Commodity	NA	NA	NA	NA	NA	NA	NA	NA	NA	NA	NA	NA	NA
Tesco Mixed Baked Beans In Tomato Sauce 415G	Cane Sugar	Maize (Meal)	Onions & Leeks	Other Pulses	Other Vegetables	Root Vegetables	Salt	Tomatoes	Water	Wine	Not Matched With a Commodity	NA	NA	NA	NA	NA	NA	NA	NA	NA
Heinz Baked Beans Snap Pots 200G	Cane Sugar	Maize (Meal)	Other Pulses	Other Vegetables	Salt	Tomatoes	Water	Not Matched With a Commodity	NA	NA	NA	NA	NA	NA	NA	NA	NA	NA	NA	NA
Batchelors Baked Beans 3 X 420Gm	Cane Sugar	Maize (Meal)	Other Pulses	Salt	Tomatoes	Water	Not Matched With a Commodity	NA	NA	NA	NA	NA	NA	NA	NA	NA	NA	NA	NA	NA
Tesco Baked Beans No Added Sugar 420G	Barley (Beer)	Cereals & Oilcrops Misc.	Maize (Meal)	Onions & Leeks	Other Pulses	Salt	Tomatoes	Water	Not Matched With a Commodity	NA	NA	NA	NA	NA	NA	NA	NA	NA	NA	NA
Heinz Baked Beans No Added Sugar In Tomato Sauce 200G	Maize (Meal)	Other Pulses	Other Vegetables	Salt	Tomatoes	Water	Not Matched With a Commodity	NA	NA	NA	NA	NA	NA	NA	NA	NA	NA	NA	NA	NA
Heinz Baked Beans No Added Sugar Snap Pots 4 X200g	Maize (Meal)	Other Pulses	Other Vegetables	Salt	Tomatoes	Water	Not Matched With a Commodity	NA	NA	NA	NA	NA	NA	NA	NA	NA	NA	NA	NA	NA
Bunalun Organic Baked Beans 400G	Cane Sugar	Other Pulses	Salt	Tomatoes	Water	Wheat & Rye (Bread)	Not Matched With a Commodity	NA	NA	NA	NA	NA	NA	NA	NA	NA	NA	NA	NA	NA
Premium Baked Beans	NA	Other Pulses	NA	NA	NA	NA	NA	NA	NA	NA	NA	NA	NA	NA	NA	NA	NA	NA	NA	NA
Everyday Essentials Baked Beans	NA	Other Pulses	NA	NA	NA	NA	NA	NA	NA	NA	NA	NA	NA	NA	NA	NA	NA	NA	NA	NA
Baked Beans with Sausages	NA	Pig Meat	NA	NA	NA	NA	NA	NA	NA	NA	NA	NA	NA	NA	NA	NA	NA	NA	NA	NA
Heinz Baked Beans 3X200g	Cane Sugar	Maize (Meal)	Other Pulses	Other Vegetables	Salt	Tomatoes	Water	Not Matched With a Commodity	NA	NA	NA	NA	NA	NA	NA	NA	NA	NA	NA	NA
Tesco Baked Beans In Tomato Sauce 4X420g	Barley (Beer)	Cane Sugar	Maize (Meal)	Onions & Leeks	Other Pulses	Other Vegetables	Salt	Tomatoes	Water	Not Matched With a Commodity	NA	NA	NA	NA	NA	NA	NA	NA	NA	NA
Stockwell & Co Baked Beans In Tomato Sauce 420G	Barley (Beer)	Cane Sugar	Maize (Meal)	Onions & Leeks	Other Pulses	Salt	Tomatoes	Water	Not Matched With a Commodity	NA	NA	NA	NA	NA	NA	NA	NA	NA	NA	NA
Heinz Baked Beans In Tomato Sauce 4X415g	Cane Sugar	Maize (Meal)	Other Pulses	Other Vegetables	Salt	Tomatoes	Water	Not Matched With a Commodity	NA	NA	NA	NA	NA	NA	NA	NA	NA	NA	NA	NA
Branston Baked Beans In Tomato Sauce 4 X 410G	Cane Sugar	Maize (Meal)	Other Pulses	Other Vegetables	Salt	Tomatoes	Water	Not Matched With a Commodity	NA	NA	NA	NA	NA	NA	NA	NA	NA	NA	NA	NA
Heinz Baked Beans & Pork Sausages 415G	Cane Sugar	Maize (Meal)	Other Pulses	Other Vegetables	Peas	Pig Meat	Rice	Salt	Tomatoes	Water	Not Matched With a Commodity	NA	NA	NA	NA	NA	NA	NA	NA	NA
Heinz Baked Beans & Pork Sausages 200G	Cane Sugar	Maize (Meal)	Other Pulses	Other Vegetables	Peas	Pig Meat	Salt	Tomatoes	Water	Not Matched With a Commodity	Rice	NA	NA	NA	NA	NA	NA	NA	NA	NA
Tesco Baked Beans & Pork Sausages In Tomato Sauce 395G	Bovine Meat (dairy herd)	Cane Sugar	Maize (Meal)	Milk	Onions & Leeks	Other Pulses	Other Vegetables	Pig Meat	Potatoes	Salt	Tomatoes	Water	Wheat & Rye (Bread)	Not Matched With a Commodity	NA	NA	NA	NA	NA	NA
Stockwell & Co Baked Beans & Pork Sausages 405G	Cane Sugar	Maize (Meal)	Onions & Leeks	Other Pulses	Other Vegetables	Pig Meat	Root Vegetables	Salt	Tomatoes	Water	Wheat & Rye (Bread)	Not Matched With a Commodity	NA	NA	NA	NA	NA	NA	NA	NA
Tesco Baked Beans In Tomato Sauce 6X420g	Barley (Beer)	Cane Sugar	Maize (Meal)	Onions & Leeks	Other Pulses	Other Vegetables	Salt	Tomatoes	Water	Not Matched With a Commodity	NA	NA	NA	NA	NA	NA	NA	NA	NA	NA
Heinz Baked Beans Snap Pots 4X200g	Cane Sugar	Maize (Meal)	Other Pulses	Other Vegetables	Salt	Tomatoes	Water	Not Matched With a Commodity	NA	NA	NA	NA	NA	NA	NA	NA	NA	NA	NA	NA
Heinz Baked Beans No Added Sugar 3 X 200G	Maize (Meal)	Other Pulses	Other Vegetables	Salt	Tomatoes	Water	Not Matched With a Commodity	NA	NA	NA	NA	NA	NA	NA	NA	NA	NA	NA	NA	NA
Heinz Baked Beans 12 X 415G	Cane Sugar	Maize (Meal)	Other Pulses	Other Vegetables	Salt	Tomatoes	Water	Not Matched With a Commodity	NA	NA	NA	NA	NA	NA	NA	NA	NA	NA	NA	NA
Tesco Kosher Baked Beans 420G	Barley (Beer)	Cane Sugar	Maize (Meal)	Onions & Leeks	Other Pulses	Other Vegetables	Salt	Tomatoes	Water	Not Matched With a Commodity	NA	NA	NA	NA	NA	NA	NA	NA	NA	NA
Heinz Baked Beans No Added Sugar 415G	Maize (Meal)	Other Pulses	Other Vegetables	Salt	Tomatoes	Water	Not Matched With a Commodity	Cane Sugar	NA	NA	NA	NA	NA	NA	NA	NA	NA	NA	NA	NA
Heinz Baked Beans No Added Sugar 4 X 415G	Maize (Meal)	Other Pulses	Other Vegetables	Salt	Tomatoes	Water	Not Matched With a Commodity	NA	NA	NA	NA	NA	NA	NA	NA	NA	NA	NA	NA	NA
Heinz Baked Beans In Tomato Sauce 300G	Cane Sugar	Maize (Meal)	Other Pulses	Other Vegetables	Salt	Tomatoes	Water	Not Matched With a Commodity	NA	NA	NA	NA	NA	NA	NA	NA	NA	NA	NA	NA
Heinz Baked Beans No Added Sugar 200G	Maize (Meal)	Other Pulses	Other Vegetables	Salt	Tomatoes	Water	Not Matched With a Commodity	NA	NA	NA	NA	NA	NA	NA	NA	NA	NA	NA	NA	NA
Heinz Baked Beans Barbecue 390G	Barley (Beer)	Cane Sugar	Maize (Meal)	Other Pulses	Other Vegetables	Salt	Tomatoes	Wheat & Rye (Bread)	Not Matched With a Commodity	NA	NA	NA	NA	NA	NA	NA	NA	NA	NA	NA
Tesco Baked Beans & Pork Sausages In Tomato Sauce 220G	Bovine Meat (dairy herd)	Cane Sugar	Maize (Meal)	Milk	Onions & Leeks	Other Pulses	Other Vegetables	Pig Meat	Potatoes	Salt	Tomatoes	Water	Wheat & Rye (Bread)	Not Matched With a Commodity	NA	NA	NA	NA	NA	NA
Heinz Baked Beans No Added Sugar 4 Pack 4 X 200G	Maize (Meal)	Other Pulses	Other Vegetables	Salt	Tomatoes	Water	Not Matched With a Commodity	NA	NA	NA	NA	NA	NA	NA	NA	NA	NA	NA	NA	NA
Tesco Baked Beans & Vegetarian Sausages 395G	Cane Sugar	Cereals & Oilcrops Misc.	Eggs	Maize (Meal)	Onions & Leeks	Other Pulses	Other Vegetables	Potatoes	Salt	Tomatoes	Water	Wheat & Rye (Bread)	Not Matched With a Commodity	NA	NA	NA	NA	NA	NA	NA
Tesco Mixed Baked Beans 415G	Cane Sugar	Maize (Meal)	Onions & Leeks	Other Pulses	Other Vegetables	Root Vegetables	Salt	Tomatoes	Water	Wine	Not Matched With a Commodity	NA	NA	NA	NA	NA	NA	NA	NA	NA
Tesco Organic Baked Beans 420G	Cane Sugar	Maize (Meal)	Onions & Leeks	Other Pulses	Other Vegetables	Rice	Root Vegetables	Salt	Tomatoes	Water	Not Matched With a Commodity	NA	NA	NA	NA	NA	NA	NA	NA	NA
Heinz Weight Watchers Baked Beans 415G	Cane Sugar	Maize (Meal)	Other Pulses	Other Vegetables	Salt	Tomatoes	Water	Not Matched With a Commodity	NA	NA	NA	NA	NA	NA	NA	NA	NA	NA	NA	NA
Heinz Baked Beans No Added Sugar 6 Pack 6 X 415G	Maize (Meal)	Other Pulses	Other Vegetables	Salt	Tomatoes	Water	Not Matched With a Commodity	NA	NA	NA	NA	NA	NA	NA	NA	NA	NA	NA	NA	NA
Heinz Weight Watchers Baked Beans 200G	Maize (Meal)	Other Pulses	Other Vegetables	Salt	Tomatoes	Water	Not Matched With a Commodity	NA	NA	NA	NA	NA	NA	NA	NA	NA	NA	NA	NA	NA
Heinz Baked Beans In Tomato Sauce 150G	Cane Sugar	Maize (Meal)	Other Pulses	Other Vegetables	Salt	Tomatoes	Water	Not Matched With a Commodity	NA	NA	NA	NA	NA	NA	NA	NA	NA	NA	NA	NA
Heinz Baked Beans Fridge Pack 1Kg	Cane Sugar	Maize (Meal)	Other Pulses	Other Vegetables	Salt	Tomatoes	Water	Not Matched With a Commodity	NA	NA	NA	NA	NA	NA	NA	NA	NA	NA	NA	NA
Heinz Baked Beans No Added Sugar In Tomato Sauce 300G	Maize (Meal)	Other Pulses	Other Vegetables	Salt	Tomatoes	Water	Not Matched With a Commodity	NA	NA	NA	NA	NA	NA	NA	NA	NA	NA	NA	NA	NA
Heinz Baked Beans With Pork Sausages In Tomato Sauce 3X415g	Cane Sugar	Maize (Meal)	Other Pulses	Other Vegetables	Peas	Pig Meat	Salt	Tomatoes	Water	Not Matched With a Commodity	NA	NA	NA	NA	NA	NA	NA	NA	NA	NA
Morrisons Baked Beans	Cane Sugar	Cereals & Oilcrops Misc.	Maize (Meal)	Onions & Leeks	Other Pulses	Other Vegetables	Root Vegetables	Salt	Tomatoes	Water	Not Matched With a Commodity	NA	NA	NA	NA	NA	NA	NA	NA	NA
Heinz Baked Beans	Cane Sugar	Maize (Meal)	Other Pulses	Other Vegetables	Salt	Tomatoes	Water	Not Matched With a Commodity	NA	NA	NA	NA	NA	NA	NA	NA	NA	NA	NA	NA
Branston Baked Beans	Cane Sugar	Maize (Meal)	Other Pulses	Other Vegetables	Salt	Tomatoes	Water	Not Matched With a Commodity	NA	NA	NA	NA	NA	NA	NA	NA	NA	NA	NA	NA
Morrisons Baked Beans & Sausages	Barley (Beer)	Bovine Meat (dairy herd)	Cane Sugar	Maize (Meal)	Onions & Leeks	Other Pulses	Other Vegetables	Pig Meat	Potatoes	Salt	Tomatoes	Water	Wheat & Rye (Bread)	Not Matched With a Commodity	NA	NA	NA	NA	NA	NA
Morrisons Baked Beans & Vegetarian Sausages in Tomato Sauce	Cane Sugar	Cereals & Oilcrops Misc.	Eggs	Maize (Meal)	Onions & Leeks	Other Pulses	Other Vegetables	Potatoes	Salt	Tomatoes	Water	Wheat & Rye (Bread)	Not Matched With a Commodity	NA	NA	NA	NA	NA	NA	NA
Branston Reduced Sugar & Salt Baked Beans	Cane Sugar	Maize (Meal)	Other Pulses	Other Vegetables	Salt	Tomatoes	Water	Not Matched With a Commodity	NA	NA	NA	NA	NA	NA	NA	NA	NA	NA	NA	NA
Branston Baked Beans In A Rich And Tasty Tomato Sauce	Cane Sugar	Maize (Meal)	Other Pulses	Other Vegetables	Salt	Tomatoes	Water	Not Matched With a Commodity	NA	NA	NA	NA	NA	NA	NA	NA	NA	NA	NA	NA
Weight Watchers from Heinz Baked Beans	Cane Sugar	Maize (Meal)	Other Pulses	Other Vegetables	Salt	Tomatoes	Water	Not Matched With a Commodity	NA	NA	NA	NA	NA	NA	NA	NA	NA	NA	NA	NA
Heinz No Added Sugar Baked Beans	Maize (Meal)	Other Pulses	Other Vegetables	Salt	Tomatoes	Water	Not Matched With a Commodity	NA	NA	NA	NA	NA	NA	NA	NA	NA	NA	NA	NA	NA
Mr Organic Baked Beans	Cane Sugar	Maize (Meal)	Other Pulses	Salt	Tomatoes	Water	Not Matched With a Commodity	NA	NA	NA	NA	NA	NA	NA	NA	NA	NA	NA	NA	NA
Biona Organic Giant Baked Beans	Butter, Cream & Ghee	Citrus Fruit	Olive Oil	Onions & Leeks	Other Pulses	Other Vegetables	Root Vegetables	Salt	Tomatoes	Not Matched With a Commodity	NA	NA	NA	NA	NA	NA	NA	NA	NA	NA
Biona Organic Baked Beans in Tomato Sauce	Cane Sugar	Onions & Leeks	Other Pulses	Other Vegetables	Root Vegetables	Salt	Tomatoes	Not Matched With a Commodity	NA	NA	NA	NA	NA	NA	NA	NA	NA	NA	NA	NA
Heinz Organic Baked Beans Multipack	NA	Other Pulses	NA	NA	NA	NA	NA	NA	NA	NA	NA	NA	NA	NA	NA	NA	NA	NA	NA	NA
Essential Waitrose Baked Beans in Tomato Sauce	Cane Sugar	Maize (Meal)	Onions & Leeks	Other Pulses	Salt	Tomatoes	Water	Not Matched With a Commodity	NA	NA	NA	NA	NA	NA	NA	NA	NA	NA	NA	NA
Waitrose Duchy Organic Baked Beans in Tomato Sauce	Cane Sugar	Maize (Meal)	Onions & Leeks	Other Pulses	Other Vegetables	Rice	Root Vegetables	Salt	Tomatoes	Water	Not Matched With a Commodity	NA	NA	NA	NA	NA	NA	NA	NA	NA
Whole Earth Organic No Added Sugar Baked Beans	Apples	Cereals & Oilcrops Misc.	Onions & Leeks	Other Pulses	Other Vegetables	Rice	Root Vegetables	Salt	Sunflower Oil	Tomatoes	Water	Not Matched With a Commodity	NA	NA	NA	NA	NA	NA	NA	NA
Biona Organic Baked Beans in Rich Tomato Sauce	Cane Sugar	Onions & Leeks	Other Pulses	Rice	Salt	Tomatoes	Water	Not Matched With a Commodity	NA	NA	NA	NA	NA	NA	NA	NA	NA	NA	NA	NA
[truncated: 2,449 more rows]
