# Supplementary material for: Vegans, vegetarians, fish-eaters and meat-eaters in the UK show discrepant environmental impacts
Source: Nat Food. 2023 Jul 20;4(7):565–74. doi: 10.1038/s43016-023-00795-w (PMC10365988; doi:10.1038/s43016-023-00795-w)
Supplement: Source Data Fig. 2 — Source data. [file 43016_2023_795_MOESM3_ESM.xlsx]

## Sheet: Sheet1
Outcome	diet.group	median	lowUI	highUI		UI = Uncertainty interval
CO2	Vegan	0.303281	0.169596	0.455301
CO2	Vegetarian	0.4631	0.262122	0.665527
CO2	Fish eaters	0.532137	0.306028	0.742924
CO2	Low meat eaters	0.572191	0.377882	0.74883
CO2	Medium meat eaters	0.714191	0.563869	0.837746
CO2	High meat eaters	1	1	1
CH4	Vegan	0.0654032	0.0369383	0.0968799
CH4	Vegetarian	0.319653	0.1798	0.49492
CH4	Fish eaters	0.355751	0.198891	0.526117
CH4	Low meat eaters	0.451157	0.302174	0.59479
CH4	Medium meat eaters	0.628735	0.509651	0.745747
CH4	High meat eaters	1	1	1
N2O	Vegan	0.274244	0.16717	0.42324
N2O	Vegetarian	0.378884	0.225718	0.556983
N2O	Fish eaters	0.418307	0.262459	0.603758
N2O	Low meat eaters	0.490715	0.35133	0.647982
N2O	Medium meat eaters	0.659354	0.548522	0.775828
N2O	High meat eaters	1	1	1
