# Supplementary material for: Vegans, vegetarians, fish-eaters and meat-eaters in the UK show discrepant environmental impacts
Source: Nat Food. 2023 Jul 20;4(7):565–74. doi: 10.1038/s43016-023-00795-w (PMC10365988; doi:10.1038/s43016-023-00795-w)
Supplement: Source Data Fig. 3 — Source data. [file 43016_2023_795_MOESM4_ESM.xlsx]

## Sheet: Sheet1
Outcome	diet.group	median	lowUI	highUI		UI = Uncertainty interval
CO2e	Vegan	0.251499	0.151074	0.370285
CO2e	Vegetarian	0.416418	0.259738	0.603
CO2e	Fish eaters	0.470871	0.297931	0.661748
CO2e	Low meat eaters	0.52542	0.377572	0.688962
CO2e	Medium meat eaters	0.681034	0.563908	0.797446
CO2e	High meat eaters	1	1	1
Land use	Vegan	0.250551	0.0707583	0.445195
Land use	Vegetarian	0.359136	0.100653	0.598904
Land use	Fish eaters	0.373207	0.106159	0.627735
Land use	Low meat eaters	0.437604	0.20695	0.654213
Land use	Medium meat eaters	0.609754	0.431798	0.767049
Land use	High meat eaters	1	1	1
Water use	Vegan	0.463926	0.209996	0.809876
Water use	Vegetarian	0.610645	0.29048	0.83579
Water use	Fish eaters	0.805149	0.667448	0.980086
Water use	Low meat eaters	0.800316	0.688507	0.910248
Water use	Medium meat eaters	0.881056	0.797729	0.972619
Water use	High meat eaters	1	1	1
Eutrophication potential	Vegan	0.269579	0.194243	0.404507
Eutrophication potential	Vegetarian	0.427521	0.32688	0.562811
Eutrophication potential	Fish eaters	0.519436	0.395525	0.666735
Eutrophication potential	Low meat eaters	0.573519	0.49565	0.684366
Eutrophication potential	Medium meat eaters	0.72437	0.671462	0.801492
Eutrophication potential	High meat eaters	1	1	1
Biodiversity	Vegan	0.342816	0.119978	0.653018
Biodiversity	Vegetarian	0.648366	0.244694	1.02324
Biodiversity	Fish eaters	0.659944	0.255267	0.972494
Biodiversity	Low meat eaters	0.691538	0.336401	0.919128
Biodiversity	Medium meat eaters	0.805901	0.526168	0.93506
Biodiversity	High meat eaters	1	1	1
